# Supplementary material for: Selected miRNAs in Urinary Extracellular Vesicles Show Promise for Early and Specific Diagnostics of Diabetic Kidney Disease
Source: J Extracell Biol. 2025 Oct 14;4(10):e70089. doi: 10.1002/jex2.70089 (PMC12519432; doi:10.1002/jex2.70089)
Supplement: Supplementary file 2 — Supplementary Table S1: Statistical calculations related to clinical data Tables 2 and 3. [file JEX2-4-e70089-s009.xlsx]

## Sheet: Discovery cohort
Supplementary Table 1a: Non-parametric pairwise comparisons for the clinical characteristics of the male T1D discovery cohort.
Age - Pairwise Comparisons of group
Sample 1-Sample 2	Test Statistic	Std. Error	Std. Test Statistic	Sig.	Adj. Sig.a
Micro-Macro	-1.22632	7.8268	-0.156682	0.875496	1
Micro-Normo	2.15946	6.93622	0.311331	0.755549	1
Micro-ND	4.2	10.3725	0.404916	0.685539	1
Macro-Normo	0.933144	6.39564	0.145903	0.883998	1
Macro-ND	2.97368	10.0191	0.296802	0.766618	1
Normo-ND	2.04054	9.33994	0.218475	0.827059	1
Each row tests the null hypothesis that the Sample 1 and Sample 2 distributions are the same. Asymptotic significances (2-sided tests) are displayed. The significance level is ,050.
a. Significance values have been adjusted by the Bonferroni correction for multiple tests.
BMI - Pairwise Comparisons of group
Sample 1-Sample 2	Test Statistic	Std. Error	Std. Test Statistic	Sig.	Adj. Sig.a
Normo-Micro	-4.43333	6.87528	-0.644822	0.519042	1
Normo-Macro	-5.58772	6.34389	-0.880804	0.378424	1
Normo-ND	10.1667	9.24136	1.10013	0.271277	1
Micro-Macro	-1.15439	7.72715	-0.149394	0.881243	1
Micro-ND	5.73333	10.2404	0.559872	0.575567	1
Macro-ND	4.57895	9.89152	0.462917	0.643424	1
Each row tests the null hypothesis that the Sample 1 and Sample 2 distributions are the same. Asymptotic significances (2-sided tests) are displayed. The significance level is ,050.
a. Significance values have been adjusted by the Bonferroni correction for multiple tests.
WHR - Pairwise Comparisons of group
Sample 1-Sample 2	Test Statistic	Std. Error	Std. Test Statistic	Sig.	Adj. Sig.a
ND-Micro	-1.20476	10.1075	-0.119194	0.905121	1
ND-Normo	-3.27976	9.12143	-0.359567	0.719171	1
ND-Macro	-18.0714	9.83589	-1.83729	0.0661664	0.396998
Micro-Normo	2.075	6.78605	0.305774	0.759776	1
Micro-Macro	-16.8667	7.71976	-2.18487	0.0288985	0.173391
Normo-Macro	-14.7917	6.37438	-2.32049	0.0203146	0.121888
Each row tests the null hypothesis that the Sample 1 and Sample 2 distributions are the same. Asymptotic significances (2-sided tests) are displayed. The significance level is ,050.
a. Significance values have been adjusted by the Bonferroni correction for multiple tests.
HbA1c - Pairwise Comparisons of group
Sample 1-Sample 2	Test Statistic	Std. Error	Std. Test Statistic	Sig.	Adj. Sig.a
ND-Normo	-31.4093	9.33314	-3.36535	0.000764474	0.00458684
ND-Micro	-41.0714	10.365	-3.96252	7.41622e-05	0.000444973
ND-Macro	-50.3872	10.0118	-5.03278	4.83414e-07	2.90049e-06
Normo-Micro	-9.66216	6.93117	-1.39402	0.163313	0.979877
Normo-Macro	-18.978	6.39099	-2.96949	0.00298297	0.0178978
Micro-Macro	-9.31579	7.82111	-1.19111	0.233611	1
Each row tests the null hypothesis that the Sample 1 and Sample 2 distributions are the same. Asymptotic significances (2-sided tests) are displayed. The significance level is ,050.
a. Significance values have been adjusted by the Bonferroni correction for multiple tests.
SBP - Pairwise Comparisons of group
Sample 1-Sample 2	Test Statistic	Std. Error	Std. Test Statistic	Sig.	Adj. Sig.a
ND-Normo	-6.5444	9.33775	-0.700854	0.483394	1
ND-Micro	-13.2048	10.3701	-1.27335	0.202894	1
ND-Macro	-20.2293	10.0167	-2.01955	0.0434301	0.26058
Normo-Micro	-6.66036	6.93459	-0.960454	0.336827	1
Normo-Macro	-13.6849	6.39414	-2.14023	0.0323363	0.194018
Micro-Macro	-7.02456	7.82497	-0.897711	0.36934	1
Each row tests the null hypothesis that the Sample 1 and Sample 2 distributions are the same. Asymptotic significances (2-sided tests) are displayed. The significance level is ,050.
a. Significance values have been adjusted by the Bonferroni correction for multiple tests.
DBP - Pairwise Comparisons of group
Sample 1-Sample 2	Test Statistic	Std. Error	Std. Test Statistic	Sig.	Adj. Sig.a
Normo-ND	3.09073	9.33592	0.331058	0.7406	1
Normo-Macro	-6.24111	6.39289	-0.976258	0.328936	1
Normo-Micro	-12.2955	6.93323	-1.77341	0.0761601	0.456961
ND-Macro	-3.15038	10.0148	-0.314573	0.753086	1
ND-Micro	-9.20476	10.3681	-0.8878	0.374648	1
Macro-Micro	6.05439	7.82344	0.773878	0.439003	1
Each row tests the null hypothesis that the Sample 1 and Sample 2 distributions are the same. Asymptotic significances (2-sided tests) are displayed. The significance level is ,050.
a. Significance values have been adjusted by the Bonferroni correction for multiple tests.
eGFR - Pairwise Comparisons of group
Sample 1-Sample 2	Test Statistic	Std. Error	Std. Test Statistic	Sig.	Adj. Sig.a
Macro-ND	9.35338	9.76388	0.957958	0.338084	1
Macro-Normo	20.182	6.29285	3.20712	0.0013407	0.00804418
Macro-Micro	23.0772	7.62744	3.02555	0.00248181	0.0148909
ND-Normo	-10.8286	9.1433	-1.18432	0.236288	1
ND-Micro	-13.7238	10.1083	-1.35768	0.174566	1
Normo-Micro	-2.89524	6.81502	-0.424832	0.670959	1
Each row tests the null hypothesis that the Sample 1 and Sample 2 distributions are the same. Asymptotic significances (2-sided tests) are displayed. The significance level is ,050.
a. Significance values have been adjusted by the Bonferroni correction for multiple tests.
AER - Pairwise Comparisons of group
Sample 1-Sample 2	Test Statistic	Std. Error	Std. Test Statistic	Sig.	Adj. Sig.a
Normo-Micro	-4.38095	4.86606	-0.900307	0.367957	1
Normo-Macro	-13.6032	3.26781	-4.16278	3.14393e-05	9.43179e-05
Micro-Macro	-9.22222	5.09902	-1.80863	0.070509	0.211527
Each row tests the null hypothesis that the Sample 1 and Sample 2 distributions are the same. Asymptotic significances (2-sided tests) are displayed. The significance level is ,050.
a. Significance values have been adjusted by the Bonferroni correction for multiple tests.
AER - Pairwise Comparisons of group
Sample 1-Sample 2	Test Statistic	Std. Error	Std. Test Statistic	Sig.	Adj. Sig.a
Normo-Micro	-13	3.31134	-3.9259	8.64067e-05	0.00025922
Normo-Macro	-13	5.73542	-2.26662	0.0234135	0.0702406
Micro-Macro	0	6.04566	0	1	1
Each row tests the null hypothesis that the Sample 1 and Sample 2 distributions are the same. Asymptotic significances (2-sided tests) are displayed. The significance level is ,050.
a. Significance values have been adjusted by the Bonferroni correction for multiple tests.
Diabetes duration - Pairwise Comparisons of group
Sample 1-Sample 2	Test Statistic	Std. Error	Std. Test Statistic	Sig.	Adj. Sig.a
Normo-Micro	-5.4381	6.19139	-0.878332	0.379764	1
Normo-Macro	-6.49774	5.71701	-1.13656	0.255721	0.767163
Micro-Macro	-1.05965	6.92947	-0.152919	0.878462	1
Each row tests the null hypothesis that the Sample 1 and Sample 2 distributions are the same. Asymptotic significances (2-sided tests) are displayed. The significance level is ,050.
a. Significance values have been adjusted by the Bonferroni correction for multiple tests.

## Sheet: Replication cohort T1D
Supplementary Table 1b: Non-parametric pairwise comparisons for clinical characteristics of the female T1D replication cohort.
Age - Pairwise Comparisons of group
Sample 1-Sample 2	Test Statistic	Std. Error	Std. Test Statistic	Sig.	Adj. Sig.a
Normo-Micro	-0.608696	4.92553	-0.12358	0.901648	1
Normo-Macro	-4.1087	4.92553	-0.834163	0.404189	1
Micro-Macro	-3.5	6.4291	-0.5444	0.586166	1
Each row tests the null hypothesis that the Sample 1 and Sample 2 distributions are the same. Asymptotic significances (2-sided tests) are displayed. The significance level is ,050.
a. Significance values have been adjusted by the Bonferroni correction for multiple tests.
BMI - Pairwise Comparisons of group
Sample 1-Sample 2	Test Statistic	Std. Error	Std. Test Statistic	Sig.	Adj. Sig.a
Macro-Normo	2.11957	4.92553	0.430322	0.666961	1
Macro-Micro	5.25	6.4291	0.816599	0.414157	1
Normo-Micro	-3.13043	4.92553	-0.635553	0.525068	1
Each row tests the null hypothesis that the Sample 1 and Sample 2 distributions are the same. Asymptotic significances (2-sided tests) are displayed. The significance level is ,050.
a. Significance values have been adjusted by the Bonferroni correction for multiple tests.
WHR - Pairwise Comparisons of group
Sample 1-Sample 2	Test Statistic	Std. Error	Std. Test Statistic	Sig.	Adj. Sig.a
Macro-Normo	0.0869565	4.92504	0.017656	0.985913	1
Macro-Micro	7.25	6.42845	1.1278	0.259405	0.778215
Normo-Micro	-7.16304	4.92504	-1.45441	0.145831	0.437494
Each row tests the null hypothesis that the Sample 1 and Sample 2 distributions are the same. Asymptotic significances (2-sided tests) are displayed. The significance level is ,050.
a. Significance values have been adjusted by the Bonferroni correction for multiple tests.
HbA1c - Pairwise Comparisons of group
Sample 1-Sample 2	Test Statistic	Std. Error	Std. Test Statistic	Sig.	Adj. Sig.a
Normo-Micro	-2.99457	4.92305	-0.608274	0.543005	1
Normo-Macro	-3.74457	4.92305	-0.760619	0.446885	1
Micro-Macro	-0.75	6.42586	-0.116716	0.907085	1
Each row tests the null hypothesis that the Sample 1 and Sample 2 distributions are the same. Asymptotic significances (2-sided tests) are displayed. The significance level is ,050.
a. Significance values have been adjusted by the Bonferroni correction for multiple tests.
SBP - Pairwise Comparisons of group
Sample 1-Sample 2	Test Statistic	Std. Error	Std. Test Statistic	Sig.	Adj. Sig.a
Macro-Micro	0.875	6.42521	0.136182	0.891677	1
Macro-Normo	1.70109	4.92255	0.34557	0.729666	1
Micro-Normo	0.826087	4.92255	0.167817	0.866727	1
Each row tests the null hypothesis that the Sample 1 and Sample 2 distributions are the same. Asymptotic significances (2-sided tests) are displayed. The significance level is ,050.
a. Significance values have been adjusted by the Bonferroni correction for multiple tests.
DBP - Pairwise Comparisons of group
Sample 1-Sample 2	Test Statistic	Std. Error	Std. Test Statistic	Sig.	Adj. Sig.a
Macro-Micro	3	6.42521	0.466911	0.640564	1
Macro-Normo	5.20652	4.92255	1.05769	0.290198	0.870594
Micro-Normo	2.20652	4.92255	0.448247	0.653975	1
Each row tests the null hypothesis that the Sample 1 and Sample 2 distributions are the same. Asymptotic significances (2-sided tests) are displayed. The significance level is ,050.
a. Significance values have been adjusted by the Bonferroni correction for multiple tests.
eGFR - Pairwise Comparisons of group
Sample 1-Sample 2	Test Statistic	Std. Error	Std. Test Statistic	Sig.	Adj. Sig.a
Micro-Macro	-1.5	6.4291	-0.233314	0.815517	1
Micro-Normo	13.2174	4.92553	2.68344	0.00728681	0.0218604
Macro-Normo	11.7174	4.92553	2.37891	0.017364	0.0520919
Each row tests the null hypothesis that the Sample 1 and Sample 2 distributions are the same. Asymptotic significances (2-sided tests) are displayed. The significance level is ,050.
a. Significance values have been adjusted by the Bonferroni correction for multiple tests.
AER - Pairwise Comparisons of group
Sample 1-Sample 2	Test Statistic	Std. Error	Std. Test Statistic	Sig.	Adj. Sig.a
Normo-Micro	-13.0761	4.92553	-2.65476	0.00793658	0.0238097
Normo-Macro	-16.5761	4.92553	-3.36534	0.000764496	0.00229349
Micro-Macro	-3.5	6.4291	-0.5444	0.586166	1
Each row tests the null hypothesis that the Sample 1 and Sample 2 distributions are the same. Asymptotic significances (2-sided tests) are displayed. The significance level is ,050.
a. Significance values have been adjusted by the Bonferroni correction for multiple tests.
Diabetes duration - Pairwise Comparisons of group
Sample 1-Sample 2	Test Statistic	Std. Error	Std. Test Statistic	Sig.	Adj. Sig.a
Micro-Normo	2.73913	4.92553	0.556108	0.578137	1
Micro-Macro	-7.5	6.4291	-1.16657	0.243384	0.730151
Normo-Macro	-4.76087	4.92553	-0.96657	0.333759	1
Each row tests the null hypothesis that the Sample 1 and Sample 2 distributions are the same. Asymptotic significances (2-sided tests) are displayed. The significance level is ,050.
a. Significance values have been adjusted by the Bonferroni correction for multiple tests.
