# Supplementary material for: Selected miRNAs in Urinary Extracellular Vesicles Show Promise for Early and Specific Diagnostics of Diabetic Kidney Disease
Source: J Extracell Biol. 2025 Oct 14;4(10):e70089. doi: 10.1002/jex2.70089 (PMC12519432; doi:10.1002/jex2.70089)
Supplement: Supplementary file 3 — Supplementary Table S2: Differential expression analysis of preanalytical comparisons. [file JEX2-4-e70089-s012.xlsx]

## Sheet: Supplementary table S2a
Supplementary Table S2a: Differential expression analysis of preanalytical comparisons. DEseq2 results from analyzing paired urine samples with overnight and 24h collection type, including 4 individuals without diabetes and 8 with T1D (all FinnDiane).
Gene ID	Average expression	Log2 foldchange	Log2FC SE	B statistic	P-value	Adjusted p-value
hsa-miR-375	3017.78	-1.39046	0.260138	-5.34509	9.03708e-08	6.00966e-05
hsa-miR-200b-3p	751.294	-0.720864	0.180133	-4.00183	6.28533e-05	0.0208987
hsa-miR-374a-3p	10.3057	3.64917	1.14315	3.19221	0.00141191	0.312972
hsa-miR-10b-5p	664448	0.339714	0.113627	2.98974	0.00279216	0.464197
hsa-miR-181a-2-3p	186.402	0.984331	0.370206	2.65887	0.00784027	0.927325
hsa-miR-30a-5p	40035.6	0.220152	0.0834891	2.6369	0.00836684	0.927325
hsa-mir-200b	107.693	-1.09469	0.433993	-2.52235	0.0116572	0.999962
hsa-miR-10a-5p	124872	0.297825	0.121495	2.45134	0.0142327	0.999962
hsa-miR-10a-3p	18.8366	3.17418	1.31374	2.41614	0.0156858	0.999962
hsa-let-7c	37.5747	-1.76537	0.734537	-2.40338	0.0162442	0.999962
hsa-mir-146b	38.2847	2.0055	0.888435	2.25735	0.0239865	0.999962
hsa-miR-181a-5p	1373.79	0.287607	0.130625	2.20177	0.0276816	0.999962
hsa-miR-320c	10.638	2.07881	0.965554	2.15297	0.0313209	0.999962
hsa-miR-182-5p	2150.63	-0.213344	0.0995994	-2.14202	0.0321916	0.999962
hsa-miR-361-3p	7.69353	3.29132	1.56144	2.10787	0.0350422	0.999962
hsa-miR-1299	24.8283	2.61737	1.26604	2.06736	0.0387001	0.999962
hsa-miR-222-3p	284.629	-0.466915	0.226735	-2.05929	0.0394662	0.999962
hsa-miR-365a-3p	7.11268	4.07719	2.01895	2.01946	0.0434396	0.999962
hsa-miR-365b-3p	7.11268	4.07719	2.01895	2.01946	0.0434396	0.999962
hsa-miR-31-5p	43.5343	1.19171	0.595674	2.0006	0.045435	0.999962
hsa-let-7g-5p	1601.74	0.345779	0.173993	1.98731	0.0468875	0.999962
hsa-miR-7-5p	10.0993	2.4505	1.25187	1.95747	0.0502917	0.999962
hsa-miR-24-3p	237.207	-0.535552	0.277287	-1.9314	0.0534341	0.999962
hsa-miR-100-5p	281.477	-0.403929	0.211119	-1.91328	0.0557125	0.999962
hsa-miR-23b-3p	122.934	0.360278	0.18866	1.90966	0.0561767	0.999962
hsa-let-7e-5p	4811.56	0.246712	0.131467	1.87661	0.0605721	0.999962
hsa-miR-301a-3p	8.76828	3.03912	1.6484	1.84368	0.06523	0.999962
hsa-mir-28	27.06	1.09861	0.602181	1.82439	0.0680928	0.999962
hsa-mir-10b	9353.86	0.251751	0.138315	1.82013	0.0687394	0.999962
hsa-miR-26b-5p	1327.88	0.177024	0.0982343	1.80205	0.0715369	0.999962
hsa-miR-501-3p	27.4651	1.29122	0.717511	1.79959	0.0719261	0.999962
hsa-miR-151b	30.8263	-0.998122	0.557935	-1.78896	0.0736216	0.999962
hsa-miR-891a-5p	17.1202	2.54305	1.44666	1.75788	0.0787681	0.999962
hsa-miR-28-3p	623.608	-0.289213	0.165925	-1.74303	0.0813277	0.999962
hsa-miR-30b-3p	11.5892	-1.2704	0.771184	-1.64734	0.0994876	0.999962
hsa-let-7b	67.7218	-0.991796	0.60283	-1.64523	0.0999221	0.999962
hsa-miR-149-5p	30.4873	1.66542	1.01936	1.63379	0.102302	0.999962
hsa-mir-191	4.06142	3.80969	2.34969	1.62136	0.104941	0.999962
hsa-mir-30a	923.885	0.216564	0.13453	1.60978	0.107445	0.999962
hsa-miR-101-3p	286.527	-0.510545	0.33223	-1.53672	0.124361	0.999962
hsa-miR-363-3p	40.106	-1.18572	0.773268	-1.53338	0.125181	0.999962
hsa-miR-30e-3p	386.114	-0.446896	0.291986	-1.53054	0.125883	0.999962
hsa-miR-421	14.5557	1.71527	1.1219	1.52891	0.126288	0.999962
hsa-miR-455-3p	5.12193	2.47981	1.64325	1.50909	0.131276	0.999962
hsa-miR-27a-3p	65.9311	0.569319	0.379567	1.49992	0.133636	0.999962
hsa-miR-532-5p	90.846	0.615102	0.411687	1.4941	0.135149	0.999962
hsa-miR-345-5p	32.246	1.22169	0.8226	1.48516	0.137502	0.999962
hsa-miR-148a-5p	52.7853	-0.778125	0.529424	-1.46976	0.141627	0.999962
hsa-miR-141-3p	1236.28	-0.279723	0.190398	-1.46915	0.141791	0.999962
hsa-miR-151a-3p	540.055	0.262788	0.179635	1.4629	0.143495	0.999962
hsa-miR-423-5p	790.609	-0.242226	0.16705	-1.45002	0.147054	0.999962
hsa-miR-30b-5p	887.917	-0.352216	0.244462	-1.44078	0.149647	0.999962
hsa-mir-99a	2.67857	4.23614	2.96372	1.42933	0.152909	0.999962
hsa-miR-21-5p	2841.66	-0.344857	0.243211	-1.41793	0.15621	0.999962
hsa-miR-99b-5p	1025.81	0.188436	0.133017	1.41663	0.15659	0.999962
hsa-miR-1-3p	21.8238	-1.72887	1.26161	-1.37037	0.170571	0.999962
hsa-miR-194-5p	95.9765	0.666393	0.491526	1.35576	0.175175	0.999962
hsa-miR-29b-3p	8.32213	-2.1397	1.58593	-1.34918	0.17728	0.999962
hsa-miR-151a-5p	641.088	-0.160439	0.120116	-1.3357	0.181649	0.999962
hsa-miR-320d	4.28564	1.50696	1.1322	1.331	0.183189	0.999962
hsa-miR-625-3p	15.8509	-1.37857	1.03842	-1.32756	0.184322	0.999962
hsa-mir-10a	2612.31	0.211337	0.159658	1.32369	0.185608	0.999962
hsa-miR-374b-5p	14.9774	-1.044	0.790764	-1.32024	0.186755	0.999962
hsa-miR-148a-3p	1037.03	-0.238203	0.181027	-1.31584	0.188228	0.999962
hsa-miR-181a-3p	8.07698	1.58438	1.21664	1.30225	0.19283	0.999962
hsa-mir-183	11.7604	-1.67998	1.29682	-1.29546	0.195162	0.999962
hsa-miR-92b-3p	544.581	0.224906	0.178926	1.25698	0.208761	0.999962
hsa-let-7f-5p	31156.6	0.136776	0.109238	1.25209	0.210537	0.999962
hsa-miR-22-3p	1536.28	-0.191395	0.154736	-1.23691	0.216121	0.999962
hsa-miR-503-5p	14.5777	-1.74165	1.41269	-1.23287	0.217626	0.999962
hsa-mir-30c-2	21.1661	-0.713038	0.583211	-1.22261	0.221478	0.999962
hsa-miR-155-5p	135.026	-0.796869	0.65775	-1.21151	0.225701	0.999962
hsa-miR-95-3p	65.8109	0.460433	0.381638	1.20647	0.227638	0.999962
hsa-miR-598-3p	28.0609	-1.03923	0.863516	-1.20349	0.228788	0.999962
hsa-miR-106b-3p	21.7838	1.08665	0.904665	1.20117	0.229686	0.999962
hsa-miR-148b-3p	38.9404	0.945084	0.786988	1.20089	0.229795	0.999962
hsa-let-7d-5p	552.859	-0.338254	0.284069	-1.19074	0.233754	0.999962
hsa-miR-423-3p	237.7	-0.288696	0.250638	-1.15185	0.249385	0.999962
hsa-mir-30c-1	20.799	-0.683318	0.600182	-1.13852	0.254904	0.999962
hsa-let-7a-3	177.457	-0.426278	0.374811	-1.13732	0.255406	0.999962
hsa-miR-191-5p	1475.24	0.159342	0.144767	1.10068	0.271035	0.999962
hsa-miR-181b-5p	207.385	0.274324	0.249312	1.10032	0.271191	0.999962
hsa-miR-574-3p	19.8871	1.13708	1.03395	1.09974	0.271443	0.999962
hsa-miR-3065-5p	3.11313	3.25018	2.95807	1.09875	0.271878	0.999962
hsa-miR-190a-5p	5.74427	2.21052	2.02342	1.09247	0.274627	0.999962
hsa-miR-10b-3p	15.4343	1.41765	1.30168	1.08909	0.276114	0.999962
hsa-miR-320a	1396.73	0.158219	0.145755	1.08552	0.277692	0.999962
hsa-miR-152-3p	70.3068	0.375434	0.352678	1.06452	0.287092	0.999962
hsa-miR-664a-3p	15.1247	0.760353	0.73037	1.04105	0.297852	0.999962
hsa-miR-874-3p	4.7894	2.439	2.34854	1.03852	0.29903	0.999962
hsa-mir-106b	13.03	1.12531	1.09064	1.03179	0.30217	0.999962
hsa-mir-203a	66.847	-0.853947	0.837905	-1.01914	0.308134	0.999962
hsa-miR-328-3p	14.9503	-0.930087	0.954793	-0.974125	0.329995	0.999962
hsa-miR-339-5p	5.25861	2.00941	2.09346	0.959855	0.337128	0.999962
hsa-miR-221-3p	190.846	-0.351635	0.368931	-0.953118	0.34053	0.999962
hsa-miR-30c-5p	4659.17	-0.11727	0.12396	-0.946031	0.344133	0.999962
hsa-miR-27b-3p	1975.6	0.150214	0.158984	0.944839	0.344741	0.999962
hsa-miR-186-5p	297.63	-0.168262	0.180121	-0.934158	0.350222	0.999962
hsa-mir-1307	6.4541	1.93958	2.07677	0.93394	0.350335	0.999962
hsa-miR-200c-3p	1495.88	-0.115012	0.123993	-0.92757	0.353631	0.999962
hsa-miR-769-5p	26.9151	0.545153	0.591013	0.922404	0.356318	0.999962
hsa-miR-508-3p	2.67213	2.717	2.95612	0.919111	0.358038	0.999962
hsa-miR-30e-5p	879.451	0.158542	0.173463	0.913983	0.360726	0.999962
hsa-miR-378c	6.16558	1.70412	1.88726	0.902957	0.366549	0.999962
hsa-let-7a-2	19.9945	-0.567442	0.636163	-0.891975	0.372406	0.999962
hsa-miR-25-3p	223.393	-0.302595	0.343422	-0.881118	0.378254	0.999962
hsa-miR-218-5p	3.49847	2.50513	2.93838	0.852557	0.393905	0.999962
hsa-miR-660-5p	35.4538	0.740993	0.869255	0.852446	0.393967	0.999962
hsa-miR-92a-3p	1981.51	0.161936	0.191514	0.845556	0.3978	0.999962
hsa-mir-30e	60.8452	-0.368936	0.438413	-0.841525	0.400054	0.999962
hsa-miR-20a-5p	20.8804	0.779207	0.927069	0.840505	0.400625	0.999962
hsa-miR-340-5p	34.5337	0.581718	0.692749	0.839725	0.401062	0.999962
hsa-miR-181d-5p	13.4723	-0.990646	1.18003	-0.839512	0.401182	0.999962
hsa-miR-432-5p	1.59154	2.4344	2.97182	0.819162	0.412694	0.999962
hsa-mir-125b-2	104.128	-0.272967	0.336098	-0.812163	0.416698	0.999962
hsa-mir-148a	3.81348	-0.784717	0.975708	-0.804254	0.42125	0.999962
hsa-mir-425	13.21	0.982608	1.24148	0.791483	0.428662	0.999962
hsa-miR-424-5p	2.9772	2.3281	2.94763	0.789823	0.429631	0.999962
hsa-let-7c-5p	7836.47	-0.124809	0.15853	-0.78729	0.431112	0.999962
hsa-miR-629-5p	10.43	-1.19617	1.53024	-0.781687	0.434399	0.999962
hsa-miR-489-3p	7.52046	1.47447	1.90748	0.772998	0.439524	0.999962
hsa-miR-211-5p	2.7142	1.93392	2.5069	0.771437	0.440448	0.999962
hsa-miR-342-5p	9.91163	-1.25495	1.64858	-0.761233	0.446518	0.999962
hsa-mir-140	63.0293	0.316523	0.416577	0.759817	0.447364	0.999962
hsa-let-7a-5p	59076.5	0.109536	0.14502	0.75532	0.450057	0.999962
hsa-miR-9-5p	52.7211	-0.40782	0.551695	-0.739214	0.459777	0.999962
hsa-miR-206	17.7724	0.709768	0.962366	0.737524	0.460803	0.999962
hsa-miR-99b-3p	16.0889	-0.791131	1.07338	-0.737047	0.461094	0.999962
hsa-miR-210-3p	14.8139	1.18982	1.62233	0.733406	0.463311	0.999962
hsa-miR-335-5p	27.9423	0.637656	0.870606	0.732428	0.463907	0.999962
hsa-miR-210-5p	4.52077	1.84552	2.54223	0.725946	0.467872	0.999962
hsa-miR-98-3p	6.57073	2.13501	2.95587	0.722297	0.470112	0.999962
hsa-mir-141	4.37214	-2.12207	2.95084	-0.719143	0.472053	0.999962
hsa-miR-93-5p	81.4612	-0.41353	0.576011	-0.71792	0.472807	0.999962
hsa-miR-378a-3p	571.807	0.200011	0.279018	0.716839	0.473473	0.999962
hsa-miR-146b-5p	1302.41	-0.0928474	0.129841	-0.715083	0.474558	0.999962
hsa-miR-3168	1.88888	1.87329	2.6228	0.714235	0.475082	0.999962
hsa-miR-215-5p	15.2825	-0.333005	0.466991	-0.713085	0.475793	0.999962
hsa-miR-548k	1.79051	2.0916	2.96035	0.706537	0.479854	0.999962
hsa-miR-107	42.8532	-0.412304	0.587494	-0.7018	0.482804	0.999962
hsa-mir-342	3.96959	1.88231	2.70813	0.695057	0.487019	0.999962
hsa-miR-183-5p	70.8026	0.264618	0.381135	0.694288	0.487502	0.999962
hsa-miR-196a-5p	506.572	-0.206892	0.298279	-0.693619	0.487921	0.999962
hsa-miR-29a-3p	34.8165	-0.617587	0.948398	-0.651189	0.514924	0.999962
hsa-mir-27b	11.5562	0.705231	1.08469	0.650166	0.515585	0.999962
hsa-miR-103a-3p	212.21	-0.13568	0.213201	-0.636396	0.524518	0.999962
hsa-miR-185-5p	6.9977	1.23219	1.9506	0.631701	0.527582	0.999962
hsa-miR-941	29.7202	-0.382421	0.607645	-0.62935	0.52912	0.999962
hsa-miR-1275	4.06328	-1.74648	2.79079	-0.625803	0.531444	0.999962
hsa-let-7f-2	5.67441	0.676138	1.08196	0.62492	0.532024	0.999962
hsa-miR-887-3p	1.83051	1.83815	2.96882	0.619153	0.535816	0.999962
hsa-miR-888-5p	6.3076	-1.38381	2.23732	-0.618513	0.536237	0.999962
hsa-miR-1468-5p	9.52379	0.981868	1.60906	0.610212	0.541722	0.999962
hsa-miR-21-3p	8.88343	1.79673	2.94517	0.61006	0.541822	0.999962
hsa-miR-125b-2-3p	11.7959	0.586838	0.969636	0.605215	0.545036	0.999962
hsa-miR-509-3p	14.893	0.717375	1.19639	0.599615	0.548763	0.999962
hsa-miR-708-3p	1.2473	1.76134	2.96421	0.594203	0.552377	0.999962
hsa-mir-29a	9.56495	1.37423	2.32085	0.592124	0.553768	0.999962
hsa-miR-23a-3p	27.938	0.412711	0.69965	0.589882	0.55527	0.999962
hsa-miR-584-5p	5.78591	-1.73357	2.95585	-0.586487	0.557548	0.999962
hsa-miR-15a-5p	5.47163	-1.31778	2.2569	-0.583888	0.559296	0.999962
hsa-miR-429	96.4872	-0.172607	0.300238	-0.574899	0.56536	0.999962
hsa-miR-204-5p	9438.74	0.0760198	0.135113	0.562639	0.573681	0.999962
hsa-mir-181a-1	2.93211	1.62678	2.94851	0.551727	0.581135	0.999962
hsa-miR-642a-5p	0.988346	1.61692	2.98275	0.54209	0.587757	0.999962
hsa-miR-1249-3p	4.80952	1.57751	2.94043	0.536488	0.591621	0.999962
hsa-miR-99a-3p	3.4789	1.58338	2.96521	0.533983	0.593353	0.999962
hsa-mir-29b-2	2.4267	1.57156	2.96736	0.529615	0.596379	0.999962
hsa-mir-29b-1	2.4267	1.57156	2.96736	0.529615	0.596379	0.999962
hsa-miR-1269a	12.8624	-0.546858	1.0435	-0.524062	0.600236	0.999962
hsa-miR-532-3p	5.38878	1.52241	2.95034	0.516011	0.605846	0.999962
hsa-mir-146a	2.29907	1.33109	2.58229	0.515468	0.606226	0.999962
hsa-miR-450b-5p	3.13063	1.51369	2.95606	0.512062	0.608608	0.999962
hsa-miR-184	57.2364	0.300673	0.587479	0.511802	0.608789	0.999962
hsa-miR-449a	1.38383	1.51044	2.96903	0.508733	0.61094	0.999962
hsa-mir-375	10.0324	-0.727409	1.4395	-0.505322	0.613333	0.999962
hsa-mir-181b-1	3.39013	1.48392	2.96381	0.500682	0.616595	0.999962
hsa-miR-1307-3p	18.7776	0.616556	1.23319	0.499969	0.617097	0.999962
hsa-mir-2110	2.01095	1.48091	2.9675	0.499042	0.61775	0.999962
hsa-miR-450a-5p	1.32771	1.47854	2.96702	0.498325	0.618255	0.999962
hsa-miR-652-3p	4.40268	1.40439	2.84891	0.492958	0.622042	0.999962
hsa-miR-146a-5p	167.567	-0.140199	0.285094	-0.491764	0.622886	0.999962
hsa-miR-589-5p	4.31854	1.44309	2.9552	0.488323	0.625321	0.999962
hsa-miR-542-3p	7.03632	1.25296	2.57877	0.485874	0.627056	0.999962
hsa-mir-22	3.64076	1.41744	2.96486	0.47808	0.632594	0.999962
hsa-miR-181c-5p	22.4485	0.389781	0.826219	0.471764	0.637095	0.999962
hsa-miR-130b-3p	2.48016	1.3904	2.97494	0.467371	0.640235	0.999962
hsa-mir-181b-2	4.47811	1.36948	2.96326	0.462153	0.643972	0.999962
hsa-miR-744-5p	77.4321	-0.184435	0.4016	-0.459249	0.646055	0.999962
hsa-miR-27b-5p	12.9205	-0.573275	1.25993	-0.455005	0.649105	0.999962
hsa-miR-548o-3p	2.12909	1.35125	2.97929	0.453545	0.650156	0.999962
hsa-let-7b-3p	31.3607	-0.34574	0.769914	-0.449063	0.653386	0.999962
hsa-miR-454-5p	0.924101	1.32889	2.97549	0.446613	0.655154	0.999962
hsa-miR-203a-3p	289.629	-0.116465	0.260834	-0.446509	0.65523	0.999962
hsa-mir-423	10.7126	-0.629326	1.44396	-0.435834	0.662957	0.999962
hsa-miR-17-5p	16.1513	0.708721	1.62921	0.435009	0.663556	0.999962
hsa-miR-130a-3p	29.4865	0.347594	0.801016	0.433941	0.664331	0.999962
hsa-miR-671-3p	7.85142	1.01326	2.37217	0.427146	0.669273	0.999962
hsa-mir-26b	5.36216	0.391642	0.920222	0.425595	0.670403	0.999962
hsa-miR-30c-2-3p	216.582	-0.173916	0.413144	-0.420958	0.673786	0.999962
hsa-miR-193b-3p	1.25246	1.24395	2.97229	0.418515	0.675571	0.999962
hsa-mir-30d	12.3546	0.239828	0.573062	0.418503	0.675579	0.999962
hsa-miR-486-5p	158.328	0.184517	0.454909	0.405613	0.685027	0.999962
hsa-miR-1226-5p	2.83374	-1.2038	2.96885	-0.405477	0.685127	0.999962
hsa-miR-361-5p	38.7566	-0.161779	0.400057	-0.404389	0.685927	0.999962
hsa-let-7g	1.24776	1.19097	2.97397	0.400466	0.688814	0.999962
hsa-miR-342-3p	44.4843	0.196189	0.490379	0.400077	0.6891	0.999962
hsa-miR-106a-5p	7.34849	-0.746067	1.89896	-0.392882	0.694407	0.999962
hsa-miR-1307-5p	35.0984	0.250518	0.649872	0.385488	0.699876	0.999962
hsa-miR-196b-5p	159.739	-0.105657	0.28203	-0.374631	0.707935	0.999962
hsa-mir-934	2.07518	1.10777	2.96898	0.373113	0.709064	0.999962
hsa-mir-151a	73.653	-0.140153	0.37884	-0.369953	0.711418	0.999962
hsa-miR-3605-3p	4.3196	-1.08291	2.93941	-0.368412	0.712566	0.999962
hsa-mir-335	0.352297	1.09729	2.98297	0.367851	0.712984	0.999962
hsa-miR-20b-5p	7.39982	-0.600256	1.64101	-0.365784	0.714526	0.999962
hsa-let-7e	0.545537	1.07513	2.97233	0.361714	0.717566	0.999962
hsa-miR-425-5p	22.0681	-0.359825	1.00882	-0.35668	0.721331	0.999962
hsa-miR-93-3p	2.90818	1.05326	2.97547	0.35398	0.723354	0.999962
hsa-miR-484	45.8835	-0.269809	0.765421	-0.352498	0.724465	0.999962
hsa-miR-3622a-5p	3.28797	1.0499	2.98049	0.352257	0.724646	0.999962
hsa-miR-330-3p	1.27744	-1.04477	2.97226	-0.351508	0.725207	0.999962
hsa-mir-95	0.397859	1.03825	2.98723	0.347562	0.728169	0.999962
hsa-miR-26a-5p	9476.01	0.0322526	0.0941065	0.342724	0.731806	0.999962
hsa-miR-1180-3p	63.3315	0.17817	0.520928	0.342023	0.732333	0.999962
hsa-mir-23b	7.78715	-0.246882	0.723217	-0.341367	0.732828	0.999962
hsa-miR-500a-5p	0.683264	1.00553	2.98275	0.337115	0.73603	0.999962
hsa-miR-500b-5p	0.683264	1.00553	2.98275	0.337115	0.73603	0.999962
hsa-mir-340	0.374529	0.995223	2.98512	0.333395	0.738836	0.999962
hsa-miR-34a-5p	8.01831	-0.359253	1.07993	-0.332664	0.739388	0.999962
hsa-miR-4728-3p	2.9405	0.977494	2.95594	0.330688	0.74088	0.999962
hsa-mir-186	1.88571	0.978472	2.96154	0.330393	0.741103	0.999962
hsa-miR-365a-5p	4.44467	0.972648	2.96045	0.328548	0.742497	0.999962
hsa-mir-138-1	0.463184	0.974344	2.98252	0.326685	0.743906	0.999962
hsa-miR-4641	0.532021	0.973887	2.98266	0.326516	0.744034	0.999962
hsa-miR-4800-3p	0.520579	0.969476	2.98378	0.324915	0.745245	0.999962
hsa-miR-221-5p	0.652687	0.963218	2.98366	0.322831	0.746823	0.999962
hsa-miR-200b-5p	18.4059	-0.394315	1.22425	-0.322087	0.747387	0.999962
hsa-miR-615-3p	6.23837	-0.690601	2.14891	-0.321372	0.747928	0.999962
hsa-miR-138-1-3p	3.1879	-0.935231	2.9701	-0.314882	0.752851	0.999962
hsa-mir-192	1669.95	0.0661913	0.212492	0.311501	0.75542	0.999962
hsa-miR-363-5p	0.47769	0.928474	2.9835	0.311203	0.755647	0.999962
hsa-miR-183-3p	0.358525	0.927762	2.98367	0.310947	0.755841	0.999962
hsa-miR-5009-5p	1.28852	-0.927904	2.99392	-0.309929	0.756615	0.999962
hsa-mir-103a-1	1.06677	0.920776	2.98287	0.308688	0.757559	0.999962
hsa-miR-653-3p	0.248629	0.921114	2.98536	0.308544	0.757669	0.999962
hsa-miR-296-5p	2.13538	0.916769	2.9826	0.307372	0.75856	0.999962
hsa-miR-2467-5p	0.640618	0.912603	2.976	0.306655	0.759106	0.999962
hsa-miR-193b-5p	3.91406	-0.8952	2.96581	-0.301841	0.762774	0.999962
hsa-miR-219a-1-3p	1.74596	0.891297	2.97482	0.299614	0.764472	0.999962
hsa-mir-26a-1	3.65976	0.80718	2.70874	0.297991	0.76571	0.999962
hsa-mir-26a-2	3.65976	0.80718	2.70874	0.297991	0.76571	0.999962
hsa-miR-128-1-5p	1.20585	0.883548	2.97296	0.297194	0.766318	0.999962
hsa-miR-425-3p	3.51318	-0.867005	2.95491	-0.293411	0.769208	0.999962
hsa-miR-6511b-3p	3.60162	-0.867551	2.96302	-0.292793	0.769681	0.999962
hsa-miR-6803-3p	0.872668	0.871951	2.98313	0.292294	0.770062	0.999962
hsa-miR-7706	5.51661	0.81758	2.80939	0.291017	0.771038	0.999962
hsa-miR-5187-5p	0.721269	0.86511	2.98196	0.290115	0.771728	0.999962
hsa-let-7a-1	21.7347	-0.195028	0.673495	-0.289575	0.772141	0.999962
hsa-miR-30c-1-3p	3.30119	-0.850526	2.95052	-0.288263	0.773145	0.999962
hsa-miR-4516	2.2278	-0.838625	2.95109	-0.284175	0.776276	0.999962
hsa-mir-424	2.46724	-0.842395	2.96852	-0.283776	0.776582	0.999962
hsa-miR-1306-5p	0.447404	0.835819	2.98338	0.280159	0.779356	0.999962
hsa-mir-29c	3.09416	0.829784	2.97266	0.279138	0.780139	0.999962
hsa-miR-505-3p	0.312343	0.830926	2.98482	0.278384	0.780718	0.999962
hsa-miR-582-3p	3.48405	-0.828104	2.97593	-0.278267	0.780807	0.999962
hsa-miR-424-3p	36.0499	-0.143003	0.515841	-0.277223	0.781609	0.999962
hsa-miR-502-3p	4.80068	0.599183	2.1831	0.274464	0.783728	0.999962
hsa-mir-135a-2	14.3695	-0.456901	1.6805	-0.271884	0.785711	0.999962
hsa-miR-195-3p	2.09936	-0.799754	2.95976	-0.270209	0.786999	0.999962
hsa-mir-218-1	1.17287	0.801843	2.97746	0.269305	0.787695	0.999962
hsa-miR-4488	0.46765	-0.799953	2.98032	-0.268411	0.788383	0.999962
hsa-miR-19b-3p	51.8789	0.222056	0.832988	0.266578	0.789794	0.999962
hsa-miR-542-5p	0.601127	0.785421	2.97756	0.26378	0.791949	0.999962
hsa-miR-3614-5p	2.66568	0.78145	2.98261	0.262002	0.79332	0.999962
hsa-miR-937-3p	1.3404	0.774246	2.97302	0.260424	0.794537	0.999962
hsa-miR-141-5p	4.51685	-0.687065	2.64631	-0.259632	0.795148	0.999962
hsa-mir-6858	1.46652	-0.76928	2.97891	-0.258242	0.79622	0.999962
hsa-mir-101-1	109.534	-0.126083	0.490997	-0.256789	0.797342	0.999962
hsa-miR-203b-3p	2.07147	-0.763994	2.97995	-0.256378	0.797659	0.999962
hsa-miR-1287-5p	1.13089	0.764103	2.98232	0.256211	0.797788	0.999962
hsa-mir-2116	1.61179	0.761228	2.97419	0.255944	0.797994	0.999962
hsa-let-7a-3p	6.2357	0.510016	1.99865	0.25518	0.798584	0.999962
hsa-miR-411-5p	2.58144	-0.755787	2.96899	-0.25456	0.799063	0.999962
hsa-mir-509-2	0.611377	0.747468	2.97554	0.251204	0.801656	0.999962
hsa-mir-509-1	0.611377	0.747468	2.97554	0.251204	0.801656	0.999962
hsa-mir-509-3	0.611377	0.747468	2.97554	0.251204	0.801656	0.999962
hsa-mir-101-2	109.744	-0.122702	0.491153	-0.249824	0.802724	0.999962
hsa-miR-877-3p	1.41638	0.742467	2.97452	0.249609	0.80289	0.999962
hsa-miR-504-5p	0.770329	-0.742362	2.97839	-0.24925	0.803168	0.999962
hsa-miR-708-5p	3.83833	0.737997	2.96252	0.249111	0.803275	0.999962
hsa-mir-204	10.4831	-0.13164	0.529823	-0.24846	0.803779	0.999962
hsa-miR-664b-5p	0.398884	-0.736545	2.97962	-0.247194	0.804758	0.999962
hsa-mir-320a	35.5201	0.169727	0.689346	0.246215	0.805516	0.999962
hsa-mir-4525	1.11167	0.728725	2.97233	0.245169	0.806325	0.999962
hsa-let-7c-3p	2.12866	0.72613	2.97274	0.244263	0.807027	0.999962
hsa-miR-374a-5p	9.55675	-0.408973	1.68717	-0.242402	0.808468	0.999962
hsa-mir-222	0.621016	0.720277	2.97381	0.242207	0.80862	0.999962
hsa-miR-576-5p	2.49101	0.720125	2.97401	0.24214	0.808672	0.999962
hsa-miR-143-3p	72.308	0.1796	0.744584	0.241208	0.809394	0.999962
hsa-mir-7641-1	0.402405	-0.714115	2.9882	-0.238978	0.811123	0.999962
hsa-mir-5696	0.649004	0.708665	2.97743	0.238013	0.811871	0.999962
hsa-mir-6087	0.429146	0.708104	2.98127	0.237518	0.812255	0.999962
hsa-miR-125a-5p	1546.1	-0.0358004	0.151339	-0.236557	0.813	0.999962
hsa-miR-1270	5.29041	0.642504	2.72467	0.23581	0.81358	0.999962
hsa-miR-4446-3p	3.11786	0.694521	2.96633	0.234135	0.81488	0.999962
hsa-mir-320b-2	3.09437	-0.693489	2.96486	-0.233903	0.815061	0.999962
hsa-mir-320b-1	3.09437	-0.693489	2.96486	-0.233903	0.815061	0.999962
hsa-mir-653	8.29604	-0.353196	1.51698	-0.232827	0.815895	0.999962
hsa-mir-324	1.13839	0.693925	2.98142	0.23275	0.815955	0.999962
hsa-miR-574-5p	108.924	-0.0742168	0.323514	-0.229408	0.818552	0.999962
hsa-miR-187-3p	2.52207	0.681411	2.97239	0.229247	0.818677	0.999962
hsa-miR-628-3p	0.972938	0.672757	2.9818	0.225621	0.821496	0.999962
hsa-mir-200c	2.28605	0.667246	2.96379	0.225133	0.821876	0.999962
hsa-miR-106b-5p	9.46869	-0.416852	1.86949	-0.222977	0.823554	0.999962
hsa-miR-877-5p	4.62532	0.504814	2.30175	0.219318	0.826402	0.999962
hsa-miR-135a-5p	1.53967	-0.641338	2.95977	-0.216685	0.828454	0.999962
hsa-miR-3679-5p	1.44777	0.644042	2.97244	0.216671	0.828465	0.999962
hsa-miR-98-5p	510.213	0.0334422	0.161145	0.207528	0.835597	0.999962
hsa-miR-30d-3p	2.5268	-0.607704	2.95873	-0.205393	0.837265	0.999962
hsa-miR-125b-1-3p	4.84088	-0.523429	2.58703	-0.202328	0.839661	0.999962
hsa-miR-200a-5p	33.4872	0.148178	0.733936	0.201895	0.839999	0.999962
hsa-miR-330-5p	0.618339	0.601231	2.98163	0.201645	0.840194	0.999962
hsa-mir-874	2.17532	-0.59685	2.97884	-0.200363	0.841197	0.999962
hsa-mir-4449	0.813557	0.583449	2.98673	0.195347	0.845121	0.999962
hsa-let-7d-3p	77.5283	0.065704	0.340405	0.193017	0.846946	0.999962
hsa-mir-92a-1	3.40942	0.572981	2.97458	0.192626	0.847252	0.999962
hsa-miR-148b-5p	4.0512	-0.561682	2.94827	-0.190513	0.848907	0.999962
hsa-miR-3615	11.7264	-0.292914	1.56114	-0.187629	0.851168	0.999962
hsa-miR-32-5p	1.40572	-0.556146	2.96925	-0.187302	0.851424	0.999962
hsa-mir-17	1.3735	-0.543651	2.97022	-0.183034	0.854771	0.999962
hsa-mir-142	0.308736	0.545652	2.98161	0.183006	0.854794	0.999962
hsa-mir-181c	2.87788	-0.539861	2.95093	-0.182946	0.85484	0.999962
hsa-miR-30d-5p	5185.37	0.019829	0.109472	0.181132	0.856264	0.999962
hsa-miR-6087	1.21071	-0.537475	2.97903	-0.18042	0.856823	0.999962
hsa-miR-195-5p	5.94348	-0.529297	2.94382	-0.1798	0.85731	0.999962
hsa-miR-127-3p	3.01552	-0.524599	2.96276	-0.177064	0.859458	0.999962
hsa-miR-1262	0.602102	-0.524575	2.98798	-0.175562	0.860638	0.999962
hsa-miR-192-5p	6729.27	0.0269054	0.153356	0.175444	0.860731	0.999962
hsa-miR-3605-5p	1.22996	-0.520055	2.9755	-0.174779	0.861253	0.999962
hsa-miR-223-3p	2.30572	-0.504925	2.98638	-0.169076	0.865737	0.999962
hsa-mir-194-2	1.43596	-0.496306	2.97213	-0.166987	0.86738	0.999962
hsa-mir-7641-2	27.0957	-0.238984	1.47585	-0.16193	0.871361	0.999962
hsa-miR-16-5p	165.738	-0.0463938	0.288954	-0.160558	0.872442	0.999962
hsa-miR-15b-5p	9.90895	0.174012	1.09528	0.158875	0.873767	0.999962
hsa-mir-320c-2	0.219038	-0.467308	2.9882	-0.156384	0.87573	0.999962
hsa-mir-320c-1	0.219038	-0.467308	2.9882	-0.156384	0.87573	0.999962
hsa-mir-320d-1	0.219038	-0.467308	2.9882	-0.156384	0.87573	0.999962
hsa-mir-320d-2	0.219038	-0.467308	2.9882	-0.156384	0.87573	0.999962
hsa-mir-200a	3.02106	0.447037	2.96109	0.15097	0.879999	0.999962
hsa-miR-7704	1.37186	-0.4466	2.97039	-0.150351	0.880488	0.999962
hsa-miR-509-3-5p	3.14909	-0.439491	2.94656	-0.149154	0.881432	0.999962
hsa-miR-140-3p	48.7607	-0.0566483	0.388605	-0.145773	0.8841	0.999962
hsa-miR-324-3p	0.370385	0.431347	2.98183	0.144658	0.884981	0.999962
hsa-miR-381-3p	0.98368	-0.429142	2.98708	-0.143666	0.885764	0.999962
hsa-miR-409-3p	4.35154	-0.411259	2.95911	-0.138981	0.889465	0.999962
hsa-let-7f-1-3p	1.98717	0.405832	2.97115	0.136591	0.891354	0.999962
hsa-miR-191-3p	14.5654	-0.39993	2.96946	-0.134681	0.892864	0.999962
hsa-miR-1268a	8.07041	0.396492	2.97489	0.13328	0.893972	0.999962
hsa-miR-1268b	8.07041	0.396492	2.97489	0.13328	0.893972	0.999962
hsa-miR-616-5p	1.05097	0.393341	2.98025	0.131982	0.894998	0.999962
hsa-mir-429	0.974699	0.387975	2.97335	0.130484	0.896183	0.999962
hsa-let-7b-5p	28064.3	0.0148399	0.11546	0.128529	0.89773	0.999962
hsa-miR-1296-5p	2.06723	-0.381632	2.97395	-0.128325	0.897892	0.999962
hsa-miR-122-5p	1.30837	-0.378987	2.96961	-0.127622	0.898448	0.999962
hsa-mir-4461	2.05538	-0.378864	2.97885	-0.127185	0.898794	0.999962
hsa-miR-454-3p	3.0529	-0.372166	2.95041	-0.12614	0.899621	0.999962
hsa-miR-548ba	1.12937	0.375116	2.98015	0.125872	0.899834	0.999962
hsa-miR-892a	1.52691	0.361295	2.98128	0.121188	0.903542	0.999962
hsa-miR-335-3p	11.8714	0.165477	1.42926	0.115778	0.907829	0.999962
hsa-let-7f-1	0.434894	0.34366	2.97486	0.115521	0.908032	0.999962
hsa-miR-99a-5p	113.967	-0.0450183	0.390734	-0.115215	0.908275	0.999962
hsa-mir-196a-2	0.9038	0.309465	2.70443	0.114429	0.908898	0.999962
hsa-miR-20b-3p	1.17278	0.338331	2.96472	0.114119	0.909143	0.999962
hsa-miR-760	3.91966	0.335552	2.96134	0.113311	0.909784	0.999962
hsa-miR-1260b	2.81707	0.331156	2.95737	0.111976	0.910842	0.999962
hsa-miR-129-5p	2.69522	-0.32771	2.97789	-0.110047	0.912372	0.999962
hsa-miR-324-5p	1.69476	-0.326714	2.96952	-0.110023	0.912391	0.999962
hsa-miR-2110	4.68296	0.323087	2.96013	0.109146	0.913086	0.999962
hsa-miR-22-5p	0.957009	0.313691	2.98041	0.105251	0.916177	0.999962
hsa-miR-3127-5p	1.56947	-0.312052	2.97282	-0.104968	0.916401	0.999962
hsa-miR-24-2-5p	4.21412	-0.30771	2.97898	-0.103294	0.91773	0.999962
hsa-miR-362-5p	2.64943	0.293048	2.97228	0.0985935	0.921461	0.999962
hsa-miR-451a	0.668567	-0.294305	2.98863	-0.0984746	0.921555	0.999962
hsa-miR-30a-3p	3183.48	0.0208571	0.213122	0.0978647	0.92204	0.999962
hsa-mir-330	2.9487	0.275575	2.96077	0.0930756	0.925843	0.999962
hsa-miR-339-3p	5.15553	-0.197113	2.12602	-0.0927148	0.92613	0.999962
hsa-miR-28-5p	24.0845	-0.0973918	1.05441	-0.0923665	0.926407	0.999962
hsa-miR-1910-5p	1.2273	0.274183	2.97222	0.0922485	0.926501	0.999962
hsa-miR-204-3p	63.4285	-0.0339337	0.369812	-0.0917593	0.926889	0.999962
hsa-miR-125b-5p	133.567	0.0346437	0.383005	0.0904523	0.927928	0.999962
hsa-mir-16-2	2.87914	-0.256425	2.9672	-0.08642	0.931133	0.999962
hsa-miR-125a-3p	13.7915	0.0861313	1.02886	0.0837156	0.933283	0.999962
hsa-miR-4677-3p	1.35586	-0.239805	2.98067	-0.0804536	0.935877	0.999962
hsa-miR-92b-5p	15.4466	0.133981	1.83446	0.0730357	0.941778	0.999962
hsa-miR-4662a-5p	1.37444	0.212201	2.95309	0.0718571	0.942716	0.999962
hsa-let-7i-5p	621.765	-0.0244499	0.343832	-0.0711101	0.94331	0.999962
hsa-miR-664a-5p	7.83443	-0.0926299	1.39631	-0.066339	0.947108	0.999962
hsa-miR-200a-3p	1212.39	0.00690293	0.109036	0.0633085	0.949521	0.999962
hsa-miR-197-3p	45.1896	0.030662	0.496431	0.0617648	0.95075	0.999962
hsa-mir-500a	4.19898	0.172888	2.81636	0.0613869	0.951051	0.999962
hsa-miR-502-5p	2.87152	0.178708	2.98383	0.0598921	0.952242	0.999962
hsa-miR-92a-1-5p	7.85457	0.0972173	1.71113	0.0568146	0.954693	0.999962
hsa-miR-331-3p	3.7957	-0.165252	2.95676	-0.0558895	0.95543	0.999962
hsa-miR-193a-5p	2.42267	-0.162425	2.95607	-0.0549461	0.956181	0.999962
hsa-miR-505-5p	2.21575	0.16183	2.96309	0.0546151	0.956445	0.999962
hsa-mir-21	7.56924	-0.074391	1.37467	-0.0541157	0.956843	0.999962
hsa-miR-577	15.3523	0.0773404	1.4549	0.0531587	0.957605	0.999962
hsa-miR-3909	1.68	-0.153921	2.97938	-0.0516619	0.958798	0.999962
hsa-miR-4466	1.68119	-0.149936	2.98021	-0.0503107	0.959875	0.999962
hsa-miR-340-3p	2.82612	0.144479	2.96994	0.0486472	0.9612	0.999962
hsa-miR-6511a-3p	2.18304	-0.134894	2.95235	-0.0456904	0.963557	0.999962
hsa-miR-96-5p	3.72061	0.122042	2.95051	0.041363	0.967006	0.999962
hsa-miR-3065-3p	4.92271	-0.113627	2.75857	-0.0411906	0.967144	0.999962
hsa-miR-130b-5p	3.88705	-0.111266	2.75035	-0.0404552	0.96773	0.999962
hsa-miR-455-5p	1.93157	-0.116672	2.97816	-0.0391759	0.96875	0.999962
hsa-miR-19a-3p	4.09502	-0.109052	2.80043	-0.0389413	0.968937	0.999962
hsa-mir-143	1.42457	0.111268	2.97363	0.0374184	0.970151	0.999962
hsa-miR-194-3p	3.19574	-0.106839	2.96878	-0.0359876	0.971292	0.999962
hsa-miR-6859-5p	1.38848	0.105704	2.97881	0.0354854	0.971693	0.999962
hsa-miR-378d	0.328188	-0.0991538	2.98608	-0.0332054	0.973511	0.999962
hsa-miR-29c-3p	23.8445	0.0216385	0.74072	0.0292128	0.976695	0.999962
hsa-mir-24-2	1.98657	-0.0835324	2.97044	-0.0281213	0.977565	0.999962
hsa-mir-24-1	1.9478	-0.0778087	2.97045	-0.0261942	0.979102	0.999962
hsa-let-7d	0.77293	-0.0740024	2.97454	-0.0248786	0.980152	0.999962
hsa-miR-149-3p	3.67988	-0.0695471	2.96975	-0.0234185	0.981316	0.999962
hsa-mir-574	1.87547	0.0549773	2.98538	0.0184155	0.985307	0.999962
hsa-miR-500a-3p	31.5941	0.0129244	0.729142	0.0177255	0.985858	0.999962
hsa-mir-361	2.24342	0.049603	2.9676	0.0167148	0.986664	0.999962
hsa-miR-132-3p	5.34501	-0.033262	2.10171	-0.0158261	0.987373	0.999962
hsa-miR-320b	63.7463	-0.00844599	0.561859	-0.0150322	0.988006	0.999962
hsa-miR-6858-5p	0.923602	-0.0356384	2.98041	-0.0119575	0.990459	0.999962
hsa-miR-140-5p	1.7378	0.0318017	2.96142	0.0107387	0.991432	0.999962
hsa-miR-26b-3p	7.88013	0.0202445	1.98112	0.0102187	0.991847	0.999962
hsa-miR-126-5p	4.27602	0.0299559	2.96266	0.0101112	0.991933	0.999962
hsa-miR-128-3p	26.1333	-0.00683185	0.773405	-0.00883348	0.992952	0.999962
hsa-miR-365b-5p	4.78495	-0.0244741	2.90931	-0.00841233	0.993288	0.999962
hsa-mir-215	0.376952	0.0166598	2.97363	0.0056025	0.99553	0.999962
hsa-mir-181a-2	3.20569	0.00967655	2.94865	0.00328168	0.997382	0.999962
hsa-miR-934	1.0612	0.00955598	2.97971	0.00320702	0.997441	0.999962
hsa-miR-205-5p	52.4109	-0.00224273	0.876446	-0.00255889	0.997958	0.999962
hsa-miR-92a-2-5p	1.81181	-0.00350155	2.98764	-0.00117201	0.999065	0.999962
hsa-miR-3613-3p	1.91639	-0.00119361	2.97952	-0.000400605	0.99968	0.999962

## Sheet: Supplementary table S2b
Supplementary Table S2b: Differential expression analysis of preanalytical comparisons. DEseq2 results from analyzing non-paired T1D samples with overnight (n=35, DIREVA) and 24h (n=37, FinnDiane) collection type.
Gene ID	Average expression	Log2 foldchange	Log2FC SE	B statistic	P-value	Adjusted p-value
hsa-mir-1468	0.844682	21.3646	3.07022	6.95866	3.43535e-12	1.71424e-09
hsa-miR-21-5p	3184.88	0.704635	0.105551	6.67578	2.45925e-11	6.13584e-09
hsa-miR-26b-5p	2302.25	0.581242	0.101916	5.70314	1.17621e-08	1.95643e-06
hsa-miR-30a-3p	3554.75	-0.865673	0.155286	-5.5747	2.47954e-08	3.09322e-06
hsa-miR-30e-3p	478.152	-0.762449	0.142976	-5.33269	9.67658e-08	9.65723e-06
hsa-miR-99b-5p	1202.73	-0.964782	0.184226	-5.23694	1.63258e-07	1.35776e-05
hsa-miR-10b-5p	680834	-0.76875	0.152124	-5.05344	4.33914e-07	2.67401e-05
hsa-mir-10b	9610.32	-0.769512	0.162637	-4.73147	2.22904e-06	0.000111229
hsa-miR-10a-5p	145276	-0.720069	0.160713	-4.48046	7.44829e-06	0.000262044
hsa-mir-10a	2957.26	-0.788905	0.174043	-4.53282	5.82007e-06	0.000262044
hsa-miR-200a-3p	2108.69	0.347077	0.0773696	4.48596	7.25866e-06	0.000262044
hsa-miR-30e-5p	1231.02	0.496948	0.111211	4.4685	7.87706e-06	0.000262044
hsa-miR-184	79.8399	-2.18811	0.487712	-4.48647	7.24143e-06	0.000262044
hsa-miR-200b-3p	1451.72	0.541064	0.126344	4.28248	1.84825e-05	0.000576422
hsa-miR-30d-5p	7712.81	0.323462	0.079034	4.0927	4.26384e-05	0.00125156
hsa-let-7g-5p	2573.79	0.552898	0.142213	3.88781	0.000101151	0.00273832
hsa-miR-429	177.354	0.825184	0.212652	3.88045	0.000104265	0.00273832
hsa-miR-30c-2-3p	273.639	-0.591714	0.155857	-3.79651	0.00014675	0.00366141
hsa-miR-186-5p	458.278	0.562772	0.149976	3.7524	0.000175148	0.00416185
hsa-let-7f-5p	48044.3	0.241936	0.0649527	3.72481	0.000195465	0.0044335
hsa-let-7b	73.271	-1.37479	0.374365	-3.67231	0.000240365	0.00521487
hsa-miR-125a-5p	2015.8	-0.467592	0.128992	-3.62496	0.000289008	0.00576859
hsa-miR-1287-5p	3.59847	3.72078	1.02551	3.62824	0.000285356	0.00576859
hsa-miR-363-3p	76.5236	1.2874	0.369014	3.48876	0.000485269	0.00931344
hsa-miR-590-3p	4.47216	4.10954	1.19308	3.44449	0.000572142	0.010574
hsa-miR-100-5p	344.48	-0.79245	0.233952	-3.38723	0.000706016	0.0125822
hsa-let-7e-5p	5923.31	-0.236564	0.0710721	-3.3285	0.000873146	0.0150241
hsa-mir-200b	213.234	0.767188	0.231598	3.31258	0.000924385	0.0153756
hsa-miR-16-5p	333.608	0.433325	0.13273	3.26472	0.00109574	0.0176379
hsa-miR-103a-3p	423.831	0.456605	0.143532	3.1812	0.00146669	0.0228711
hsa-miR-106b-5p	8.45659	3.26843	1.0428	3.13429	0.00172269	0.0260492
hsa-miR-320b	112.76	-0.678093	0.219803	-3.08501	0.00203548	0.0298736
hsa-miR-92b-3p	653.46	-0.435094	0.144334	-3.01449	0.00257414	0.0366999
hsa-mir-101-1	173.861	0.535097	0.17883	2.99221	0.00276963	0.0373525
hsa-miR-107	88.1296	0.776206	0.258716	3.00023	0.0026978	0.0373525
hsa-miR-26a-5p	14509.3	0.220933	0.0744246	2.96855	0.00299207	0.0392905
hsa-mir-101-2	173.629	0.521085	0.177056	2.94304	0.00325004	0.0415838
hsa-miR-141-3p	2200.91	0.314993	0.108735	2.8969	0.00376876	0.0470152
hsa-miR-22-3p	2289.31	0.323651	0.113527	2.85088	0.00435991	0.0494453
hsa-miR-365a-3p	10.7814	1.92734	0.675811	2.85188	0.00434608	0.0494453
hsa-miR-365b-3p	10.7814	1.92734	0.675811	2.85188	0.00434608	0.0494453
hsa-miR-7706	7.4784	-3.21258	1.1268	-2.85106	0.0043574	0.0494453
hsa-miR-423-5p	1066.39	-0.312925	0.113049	-2.76806	0.00563911	0.0625314
hsa-miR-93-5p	146.427	0.616062	0.22363	2.75483	0.00587221	0.0637008
hsa-miR-891a-5p	50.5116	-1.8955	0.700955	-2.70417	0.0068476	0.071582
hsa-let-7d	1.04469	1.70986	0.632735	2.70232	0.00688564	0.071582
hsa-miR-27b-3p	2810.8	0.277808	0.107728	2.57879	0.00991461	0.100967
hsa-miR-222-3p	415.831	-0.51971	0.202822	-2.5624	0.0103953	0.101354
hsa-miR-501-3p	33.1477	-1.27281	0.497098	-2.56048	0.0104529	0.101354
hsa-let-7e-3p	2.00392	3.23714	1.26606	2.55687	0.0105619	0.101354
hsa-mir-29a	9.48216	1.89481	0.746533	2.53815	0.0111439	0.104921
hsa-miR-486-5p	174.562	-0.628446	0.248788	-2.52603	0.011536	0.106601
hsa-miR-181a-5p	1920.67	0.266964	0.106293	2.51159	0.0120188	0.109044
hsa-mir-23b	10.0245	1.67188	0.677177	2.4689	0.013553	0.120767
hsa-miR-151a-3p	691.784	0.264121	0.108569	2.43276	0.0149842	0.130326
hsa-miR-423-3p	366.163	-0.40409	0.166373	-2.42882	0.0151481	0.130326
hsa-miR-126-3p	3.84902	3.25061	1.35285	2.40279	0.0162705	0.13761
hsa-miR-149-5p	37.8452	1.0046	0.423558	2.3718	0.0177015	0.147217
hsa-miR-148a-3p	1938.57	0.292474	0.125294	2.3343	0.0195803	0.155138
hsa-miR-215-5p	22.3878	0.624319	0.267051	2.33783	0.0193962	0.155138
hsa-let-7c-3p	2.65602	2.74893	1.17769	2.33417	0.0195866	0.155138
hsa-let-7i-5p	973.299	0.261239	0.112951	2.31286	0.0207304	0.161632
hsa-miR-532-3p	13.5481	1.57868	0.697273	2.26407	0.0235697	0.180943
hsa-miR-125a-3p	13.1105	-1.2677	0.566233	-2.23883	0.0251667	0.187759
hsa-miR-425-3p	7.79229	1.75101	0.782339	2.23817	0.0252101	0.187759
hsa-miR-23b-3p	179.659	0.378211	0.172116	2.19742	0.0279906	0.205401
hsa-miR-192-5p	8198.83	0.412888	0.190245	2.1703	0.0299839	0.208366
hsa-miR-375	6238.77	0.563972	0.260488	2.16506	0.0303833	0.208366
hsa-miR-30b-5p	1396.71	0.240121	0.110974	2.16377	0.0304823	0.208366
hsa-miR-425-5p	33.0287	0.851144	0.39153	2.17389	0.0297131	0.208366
hsa-miR-193a-5p	6.8855	1.81241	0.834577	2.17166	0.0298815	0.208366
hsa-miR-378d	0.936961	2.50765	1.16924	2.14469	0.0319777	0.215633
hsa-miR-194-5p	110.42	0.659133	0.31288	2.10667	0.0351464	0.23384
hsa-miR-574-5p	158.205	0.489585	0.235233	2.08127	0.0374088	0.242876
hsa-miR-877-3p	1.90152	-4.40259	2.1161	-2.08052	0.0374778	0.242876
hsa-miR-128-3p	55.0547	0.759293	0.366836	2.06984	0.0384673	0.246092
hsa-mir-1270	1.79263	3.49874	1.6999	2.05821	0.0395703	0.249944
hsa-miR-187-3p	2.18261	2.96632	1.44685	2.05019	0.0403459	0.251658
hsa-miR-191-5p	2006.08	-0.228181	0.111943	-2.03836	0.0415137	0.255745
hsa-mir-215	0.894821	1.17398	0.58289	2.01408	0.0440016	0.267766
hsa-miR-200c-3p	2484.91	0.216386	0.10819	2.00006	0.0454938	0.273511
hsa-miR-148b-3p	56.1862	0.680057	0.343452	1.98006	0.0476967	0.282041
hsa-miR-1299	29.8611	1.36769	0.692584	1.97476	0.0482953	0.282041
hsa-mir-30d	15.2486	0.57842	0.293462	1.97103	0.048721	0.282041
hsa-miR-505-3p	1.29813	2.80092	1.42389	1.96708	0.0491735	0.282041
hsa-miR-130b-3p	1.87518	2.99419	1.54361	1.93974	0.0524117	0.297198
hsa-miR-210-3p	4.36491	1.64437	0.850796	1.93274	0.0532686	0.298663
hsa-miR-450b-5p	5.85016	1.83566	0.95636	1.91943	0.0549305	0.304559
hsa-miR-342-3p	63.1089	-0.681865	0.358423	-1.9024	0.0571188	0.313212
hsa-let-7f-1	1.30422	1.5911	0.840793	1.89238	0.0584408	0.316978
hsa-let-7a-3	217.579	-0.423009	0.22592	-1.87239	0.0611529	0.328122
hsa-miR-29a-3p	60.53	0.679775	0.369302	1.8407	0.065665	0.330978
hsa-miR-361-3p	8.68116	1.34617	0.723428	1.86082	0.0627697	0.330978
hsa-miR-98-3p	7.60932	1.47907	0.803488	1.84081	0.0656496	0.330978
hsa-miR-324-5p	6.03791	1.55972	0.843142	1.84988	0.0643302	0.330978
hsa-miR-140-5p	3.1192	1.9598	1.05491	1.85778	0.0632002	0.330978
hsa-mir-574	2.84965	2.62149	1.42314	1.84205	0.0654678	0.330978
hsa-mir-192	1878.85	0.373188	0.203242	1.83617	0.0663321	0.330997
hsa-miR-6511b-3p	2.98196	-2.61986	1.45771	-1.79725	0.0722966	0.357188
hsa-miR-4516	3.40561	-1.99774	1.11486	-1.79191	0.0731467	0.357845
hsa-miR-888-5p	15.7091	-1.39557	0.780914	-1.7871	0.073921	0.358122
hsa-miR-489-3p	13.5361	0.929887	0.52421	1.77388	0.0760824	0.365049
hsa-miR-324-3p	2.16882	2.7439	1.55531	1.76422	0.0776952	0.369237
hsa-mir-429	4.66617	2.40315	1.36978	1.75441	0.0793611	0.373596
hsa-miR-4728-3p	5.31881	1.65099	0.959742	1.72024	0.0853882	0.398212
hsa-miR-484	51.4644	0.647072	0.37849	1.70962	0.0873369	0.399827
hsa-miR-125b-2-3p	37.0442	0.673863	0.393241	1.71361	0.0865995	0.399827
hsa-let-7a-3p	13.4642	1.13321	0.664657	1.70495	0.0882035	0.400123
hsa-let-7c-5p	12224.2	0.223173	0.132194	1.68823	0.0913678	0.410743
hsa-miR-203a-3p	566.066	0.307938	0.186944	1.64722	0.0995127	0.435368
hsa-miR-143-3p	65.569	-0.756656	0.463428	-1.63274	0.102524	0.435368
hsa-miR-769-5p	42.5398	0.6407	0.388543	1.64898	0.0991513	0.435368
hsa-miR-17-5p	28.4226	0.880735	0.53379	1.64997	0.0989496	0.435368
hsa-mir-141	5.49843	1.55737	0.955029	1.6307	0.102953	0.435368
hsa-miR-766-3p	3.29028	-2.24845	1.377	-1.63286	0.102499	0.435368
hsa-miR-362-5p	2.23004	2.34343	1.43181	1.6367	0.101693	0.435368
hsa-mir-375	28.3245	1.05078	0.648857	1.61943	0.105355	0.441781
hsa-miR-30c-5p	7001.28	0.159498	0.100407	1.58852	0.112169	0.464476
hsa-miR-1-3p	28.3559	1.41918	0.89454	1.58649	0.112629	0.464476
hsa-miR-106a-5p	15.6726	1.18829	0.757776	1.56812	0.116853	0.477946
hsa-mir-218-1	0.823019	2.57592	1.6492	1.56192	0.118306	0.479956
hsa-mir-135a-2	24.2723	0.934512	0.602116	1.55205	0.120651	0.481041
hsa-miR-138-5p	2.58423	2.22046	1.4338	1.54865	0.121465	0.481041
hsa-miR-654-3p	2.07407	2.67288	1.71891	1.55499	0.119949	0.481041
hsa-miR-24-3p	397.498	0.313928	0.205205	1.52983	0.12606	0.487628
hsa-let-7f-1-3p	2.31216	2.0441	1.33184	1.5348	0.124834	0.487628
hsa-miR-1226-5p	1.97622	-2.55385	1.66587	-1.53304	0.125265	0.487628
hsa-miR-1180-3p	49.0437	-0.550949	0.366532	-1.50314	0.132802	0.504391
hsa-miR-4446-3p	3.63023	1.75596	1.17007	1.50073	0.133426	0.504391
hsa-miR-4259	2.95875	2.93974	1.94893	1.50839	0.131455	0.504391
hsa-miR-345-5p	47.1255	0.451834	0.304003	1.48628	0.137205	0.510934
hsa-miR-106b-3p	36.9368	0.612395	0.411391	1.4886	0.136594	0.510934
hsa-miR-151b	64.9713	0.357855	0.242941	1.47301	0.140748	0.520246
hsa-miR-514a-3p	1.60018	3.37419	2.3226	1.45276	0.14629	0.536756
hsa-miR-19b-3p	90.9586	0.404447	0.280936	1.43964	0.149969	0.542279
hsa-miR-508-3p	1.2733	2.78271	1.93109	1.44101	0.149582	0.542279
hsa-miR-378a-3p	689.426	0.249622	0.175376	1.42335	0.154633	0.543787
hsa-miR-365b-5p	7.91784	-1.42415	1.00516	-1.41684	0.156529	0.543787
hsa-miR-148b-5p	7.33372	1.36267	0.952056	1.43129	0.152347	0.543787
hsa-miR-146b-3p	2.88188	-2.36351	1.66225	-1.42188	0.155061	0.543787
hsa-miR-1246	1.50428	2.27603	1.60122	1.42143	0.155191	0.543787
hsa-mir-152	1.15717	-2.75018	1.94292	-1.41549	0.156924	0.543787
hsa-miR-542-5p	2.33546	2.21667	1.58045	1.40256	0.160749	0.553199
hsa-mir-30e	103.707	0.484587	0.349224	1.38761	0.165255	0.560968
hsa-miR-130b-5p	11.3332	1.01994	0.733114	1.39124	0.164154	0.560968
hsa-miR-130a-3p	38.0946	-0.719905	0.522509	-1.37779	0.168269	0.562799
hsa-miR-449a	2.01221	1.87746	1.36558	1.37485	0.169178	0.562799
hsa-mir-147b	1.5253	2.58093	1.87131	1.37921	0.16783	0.562799
hsa-miR-576-3p	1.33278	2.31651	1.7299	1.3391	0.180538	0.596614
hsa-mir-28	44.3182	0.429557	0.322894	1.33033	0.183409	0.602113
hsa-miR-204-5p	11422.7	-0.172616	0.130233	-1.32544	0.185026	0.603451
hsa-miR-660-5p	49.1501	0.548263	0.415397	1.31985	0.186884	0.603788
hsa-miR-19a-3p	10.5823	1.15635	0.879848	1.31426	0.188759	0.603788
hsa-miR-451a	3.67537	2.05764	1.56497	1.31481	0.188572	0.603788
hsa-miR-25-5p	4.07574	1.68149	1.28331	1.31027	0.190103	0.604213
hsa-let-7c	66.1037	-0.466724	0.358627	-1.30142	0.193115	0.609901
hsa-miR-28-3p	847.74	-0.137524	0.110265	-1.24721	0.212319	0.641858
hsa-mir-140	87.5499	-0.336452	0.270474	-1.24393	0.213524	0.641858
hsa-miR-204-3p	79.2256	-0.406194	0.324469	-1.25187	0.210616	0.641858
hsa-miR-155-5p	65.103	0.589334	0.469432	1.25542	0.209327	0.641858
hsa-mir-181a-2	6.33286	-1.15279	0.917075	-1.25703	0.208744	0.641858
hsa-miR-411-5p	6.16478	1.67394	1.33977	1.24943	0.211509	0.641858
hsa-miR-6858-5p	1.72822	2.27465	1.79887	1.26449	0.206053	0.641858
hsa-miR-18a-5p	0.861773	2.20837	1.77501	1.24414	0.213446	0.641858
hsa-miR-31-5p	83.5607	0.363889	0.295841	1.23002	0.218691	0.653455
hsa-miR-320a	1964.58	-0.134685	0.111647	-1.20635	0.227682	0.668315
hsa-let-7d-5p	887.223	0.121625	0.101292	1.20075	0.22985	0.668315
hsa-miR-10b-3p	14.5107	-0.749603	0.624966	-1.19943	0.230361	0.668315
hsa-miR-30d-3p	5.52715	0.872626	0.722534	1.20773	0.227151	0.668315
hsa-miR-769-3p	2.1898	2.21489	1.84529	1.20029	0.230026	0.668315
hsa-miR-625-3p	13.7784	-0.80251	0.674849	-1.18917	0.234373	0.676022
hsa-mir-21	7.3296	0.695201	0.590125	1.17806	0.238774	0.684761
hsa-miR-200b-5p	18.6246	-0.64778	0.556527	-1.16397	0.244437	0.696995
hsa-miR-195-5p	13.5518	0.835779	0.721034	1.15914	0.2464	0.698599
hsa-miR-181a-2-3p	170.484	-0.180224	0.160643	-1.12189	0.261908	0.712958
hsa-miR-205-5p	113.501	0.401613	0.353705	1.13545	0.256188	0.712958
hsa-miR-29c-3p	47.8351	0.480575	0.429247	1.11958	0.262894	0.712958
hsa-mir-27b	15.6929	-0.688618	0.60257	-1.1428	0.253121	0.712958
hsa-miR-548az-5p	1.70443	1.62236	1.44779	1.12058	0.262466	0.712958
hsa-miR-7704	1.64169	-1.4742	1.31168	-1.12391	0.261053	0.712958
hsa-mir-934	1.19137	1.58649	1.40075	1.1326	0.257382	0.712958
hsa-miR-937-3p	0.677659	2.3004	2.0185	1.13966	0.254428	0.712958
hsa-miR-1908-5p	0.852813	2.35832	2.11355	1.11581	0.264504	0.713445
hsa-mir-455	1.88614	-1.91593	1.72404	-1.1113	0.266437	0.714796
hsa-miR-98-5p	716.235	0.121824	0.110095	1.10654	0.268493	0.716459
hsa-miR-28-5p	44.759	0.424014	0.385917	1.09872	0.271892	0.72167
hsa-miR-197-3p	76.1605	-0.386509	0.356002	-1.08569	0.277615	0.732954
hsa-let-7e	2.47644	-0.845872	0.781488	-1.08239	0.279081	0.732954
hsa-miR-874-5p	2.44404	1.96884	1.83886	1.07068	0.284311	0.742782
hsa-miR-206	24.7086	-0.688027	0.646	-1.06506	0.28685	0.744273
hsa-miR-190a-5p	13.5231	0.812655	0.766993	1.05953	0.289357	0.744273
hsa-mir-148a	10.0769	0.521967	0.491645	1.06168	0.288383	0.744273
hsa-miR-27a-3p	82.1008	0.310354	0.298185	1.04081	0.297964	0.75093
hsa-miR-99b-3p	20.5219	0.561695	0.536461	1.04704	0.295082	0.75093
hsa-let-7g	3.4395	1.05091	1.00124	1.0496	0.293901	0.75093
hsa-miR-135b-5p	1.13008	2.10401	2.01909	1.04206	0.297384	0.75093
hsa-let-7a-2	30.5255	-0.476801	0.470208	-1.01402	0.310572	0.757438
hsa-miR-1307-3p	26.7946	-0.521183	0.509562	-1.02281	0.306399	0.757438
hsa-miR-3065-5p	12.6744	0.802513	0.792952	1.01206	0.311511	0.757438
hsa-miR-1910-5p	1.3028	-2.55545	2.48708	-1.02749	0.304189	0.757438
hsa-mir-199b	0.808991	2.16351	2.14295	1.00959	0.31269	0.757438
hsa-mir-199a-1	0.808991	2.16351	2.14295	1.00959	0.31269	0.757438
hsa-mir-199a-2	0.808991	2.16351	2.14295	1.00959	0.31269	0.757438
hsa-miR-6513-3p	0.720245	2.53653	2.45876	1.03163	0.302246	0.757438
hsa-mir-181a-1	5.85072	-0.984532	0.982141	-1.00243	0.316134	0.762081
hsa-miR-629-5p	12.2179	-0.884773	0.892074	-0.991816	0.321287	0.770781
hsa-miR-424-5p	11.7015	-0.760782	0.769909	-0.988146	0.323081	0.771376
hsa-miR-15b-5p	19.3473	0.627965	0.637694	0.984743	0.32475	0.771669
hsa-miR-30c-1-3p	3.9274	1.00854	1.0346	0.974814	0.329653	0.778927
hsa-miR-582-5p	2.19132	1.53662	1.58048	0.972248	0.330927	0.778927
hsa-miR-532-5p	128.529	0.229001	0.237493	0.964245	0.334923	0.784632
hsa-miR-122-5p	1.27579	-2.10407	2.20151	-0.955741	0.339203	0.790945
hsa-miR-135a-5p	4.08798	1.10268	1.15856	0.951767	0.341215	0.791488
hsa-mir-671	0.860428	-2.90881	3.06505	-0.949025	0.342608	0.791488
hsa-miR-509-3-5p	4.21699	-1.19201	1.26213	-0.944439	0.344946	0.793216
hsa-miR-95-3p	97.6185	0.307891	0.327713	0.939514	0.347467	0.795348
hsa-miR-502-3p	12.7992	0.744176	0.800128	0.930072	0.352334	0.797762
hsa-miR-1275	6.21185	0.750503	0.805296	0.931959	0.351358	0.797762
hsa-mir-330	4.73493	-1.18996	1.2838	-0.926904	0.353977	0.797762
hsa-miR-5680	0.639911	2.24673	2.42865	0.925096	0.354916	0.797762
hsa-miR-181a-3p	18.0717	0.537664	0.585877	0.917708	0.358772	0.801296
hsa-miR-32-5p	5.43515	0.875162	0.957084	0.914404	0.360504	0.801296
hsa-mir-3605	0.653706	1.98507	2.17451	0.91288	0.361306	0.801296
hsa-miR-193b-3p	5.14664	0.926637	1.01906	0.909307	0.363188	0.801907
hsa-miR-183-5p	77.7468	-0.260301	0.29081	-0.89509	0.370739	0.811398
hsa-mir-6858	1.82214	1.53716	1.71689	0.895315	0.370619	0.811398
hsa-let-7a-1	42.9149	-0.363171	0.416749	-0.871437	0.383515	0.813811
hsa-miR-500a-3p	35.6632	-0.365513	0.418912	-0.872529	0.38292	0.813811
hsa-mir-30c-2	24.4751	-0.256739	0.295578	-0.8686	0.385066	0.813811
hsa-miR-374a-3p	23.0898	0.459394	0.524236	0.876312	0.380861	0.813811
hsa-mir-183	16.0199	-0.610644	0.690026	-0.884958	0.37618	0.813811
hsa-let-7f-2	9.51243	0.343412	0.397939	0.862976	0.388151	0.813811
hsa-miR-301a-3p	8.50462	0.648334	0.740805	0.875175	0.381479	0.813811
hsa-miR-760	3.45678	-1.05311	1.18626	-0.887755	0.374673	0.813811
hsa-miR-452-5p	0.991993	1.6692	1.924	0.867572	0.385629	0.813811
hsa-miR-6515-5p	0.824561	1.70216	1.96915	0.864413	0.387361	0.813811
hsa-miR-374a-5p	18.106	-0.49442	0.577165	-0.856636	0.391646	0.817704
hsa-let-7b-5p	38027.4	-0.065861	0.0775708	-0.849043	0.395857	0.823053
hsa-mir-151a	97.7024	0.21169	0.25277	0.837483	0.402321	0.833021
hsa-miR-1249-3p	3.48342	-0.967535	1.16594	-0.829835	0.406632	0.838468
hsa-mir-30c-1	24.3424	-0.245012	0.297476	-0.823635	0.410147	0.838807
hsa-miR-129-5p	3.41704	-1.09102	1.32467	-0.823616	0.410158	0.838807
hsa-miR-455-5p	2.28055	1.19508	1.473	0.811327	0.417178	0.84968
hsa-mir-29c	3.2695	0.944858	1.18593	0.796723	0.425612	0.858415
hsa-miR-365a-5p	2.76505	1.27479	1.60954	0.792023	0.428347	0.858415
hsa-miR-138-1-3p	1.31197	-1.19402	1.49658	-0.797833	0.424967	0.858415
hsa-miR-3613-3p	0.805336	2.11281	2.66161	0.793811	0.427305	0.858415
hsa-mir-3976	0.655054	-2.41824	3.06928	-0.787884	0.430765	0.859806
hsa-miR-361-5p	72.8728	-0.239651	0.311052	-0.770451	0.441032	0.866276
hsa-miR-1307-5p	41.1113	0.332369	0.428274	0.776067	0.43771	0.866276
hsa-miR-3615	14.4081	-0.510622	0.666282	-0.766375	0.443453	0.866276
hsa-mir-500a	11.4561	0.674967	0.881051	0.766093	0.443621	0.866276
hsa-mir-328	0.784373	2.04485	2.67389	0.764747	0.444422	0.866276
hsa-miR-29c-5p	0.732531	1.40598	1.82445	0.77063	0.440926	0.866276
hsa-miR-9-5p	88.0459	-0.262216	0.347146	-0.755347	0.450041	0.870428
hsa-miR-615-3p	8.06881	0.616844	0.815678	0.756235	0.449508	0.870428
hsa-miR-1269a	9.26249	0.674034	0.911672	0.739339	0.459701	0.882273
hsa-mir-200c	3.02882	0.877333	1.18388	0.741068	0.458652	0.882273
hsa-miR-3127-5p	2.89868	0.918644	1.26547	0.725932	0.467881	0.891165
hsa-miR-513c-5p	2.53106	-1.25924	1.73475	-0.72589	0.467906	0.891165
hsa-miR-151a-5p	947.952	-0.0534077	0.0932118	-0.572971	0.566664	0.894827
hsa-miR-101-3p	533.648	0.0770415	0.115589	0.666513	0.505083	0.894827
hsa-miR-181b-5p	272.99	0.120697	0.172792	0.69851	0.484858	0.894827
hsa-miR-99a-5p	200.488	0.166138	0.255064	0.65136	0.514814	0.894827
hsa-mir-125b-2	150.395	-0.139667	0.238612	-0.585332	0.558325	0.894827
hsa-let-7d-3p	75.7964	0.18023	0.28803	0.625734	0.531489	0.894827
hsa-miR-148a-5p	72.0518	0.18102	0.255807	0.707642	0.479168	0.894827
hsa-miR-374b-5p	35.9559	0.294852	0.468367	0.629532	0.529001	0.894827
hsa-miR-20a-5p	32.9499	0.352819	0.53377	0.660994	0.508616	0.894827
hsa-miR-34a-5p	21.4317	0.407757	0.605097	0.673872	0.500393	0.894827
hsa-miR-10a-3p	13.5311	0.433271	0.72804	0.595119	0.551764	0.894827
hsa-miR-1468-5p	11.9459	-0.385683	0.643284	-0.599554	0.548803	0.894827
hsa-miR-2110	10.7024	-0.607839	0.935666	-0.649633	0.515929	0.894827
hsa-miR-542-3p	9.91276	0.522416	0.750024	0.696532	0.486096	0.894827
hsa-miR-589-5p	8.38406	0.513862	0.82653	0.62171	0.534133	0.894827
hsa-mir-92a-1	7.70989	0.637209	1.00049	0.636899	0.524191	0.894827
hsa-mir-653	7.4306	0.561106	0.922991	0.607921	0.54324	0.894827
hsa-miR-149-3p	7.2578	0.67166	0.968702	0.693361	0.488083	0.894827
hsa-mir-99a	6.58633	0.569934	0.947753	0.601353	0.547605	0.894827
hsa-miR-4662a-5p	6.21344	0.477796	0.826334	0.578212	0.563121	0.894827
hsa-miR-892a	6.05406	0.94508	1.38367	0.683026	0.49459	0.894827
hsa-mir-320b-1	5.47477	-0.518666	0.888897	-0.583494	0.559561	0.894827
hsa-miR-99a-3p	5.15726	0.718468	1.02256	0.70262	0.482293	0.894827
hsa-mir-200a	5.10204	0.54833	0.796669	0.688278	0.491278	0.894827
hsa-miR-210-5p	5.07681	-0.603409	0.942369	-0.640311	0.52197	0.894827
hsa-mir-424	5.06512	-0.675294	1.07449	-0.62848	0.52969	0.894827
hsa-mir-181b-2	5.04447	0.578525	0.926281	0.624567	0.532255	0.894827
hsa-miR-199a-3p	4.8944	0.711108	1.23989	0.573525	0.566289	0.894827
hsa-miR-199b-3p	4.8944	0.711108	1.23989	0.573525	0.566289	0.894827
hsa-miR-211-5p	4.64817	-0.55285	0.93639	-0.590405	0.554919	0.894827
hsa-miR-141-5p	4.54734	0.820675	1.20401	0.681618	0.495481	0.894827
hsa-miR-93-3p	3.40871	0.781253	1.1595	0.673783	0.500449	0.894827
hsa-miR-29b-1-5p	2.80471	0.997355	1.56171	0.638631	0.523063	0.894827
hsa-miR-224-5p	2.21936	0.970949	1.38708	0.699995	0.48393	0.894827
hsa-miR-3605-5p	1.97385	1.23078	1.93285	0.636772	0.524273	0.894827
hsa-mir-361	1.8884	0.84614	1.17742	0.718639	0.472363	0.894827
hsa-miR-29b-2-5p	1.77183	1.09937	1.7041	0.645135	0.51884	0.894827
hsa-miR-381-3p	1.76893	-1.08191	1.57638	-0.686326	0.492507	0.894827
hsa-miR-223-3p	1.69052	-0.857044	1.41855	-0.604167	0.545733	0.894827
hsa-miR-6803-3p	1.50215	0.837556	1.38592	0.604333	0.545623	0.894827
hsa-mir-33b	0.971621	-1.33961	2.1758	-0.615688	0.5381	0.894827
hsa-miR-4800-3p	0.918521	-1.28688	2.07635	-0.61978	0.535403	0.894827
hsa-miR-382-5p	0.833753	1.69156	2.63078	0.642987	0.520233	0.894827
hsa-mir-221	0.832175	1.75184	2.67548	0.654776	0.512612	0.894827
hsa-mir-6511b-1	0.830576	-1.57464	2.44977	-0.642769	0.520374	0.894827
hsa-mir-6511b-2	0.830576	-1.57464	2.44977	-0.642769	0.520374	0.894827
hsa-mir-548q	0.81413	1.76538	3.06282	0.576391	0.564351	0.894827
hsa-mir-194-2	0.779822	-0.765901	1.2423	-0.616517	0.537553	0.894827
hsa-miR-6777-5p	0.715779	1.64384	2.78932	0.589334	0.555637	0.894827
hsa-miR-3613-5p	0.597114	1.47926	2.15927	0.685076	0.493296	0.894827
hsa-miR-6732-5p	0.59688	1.369	2.30238	0.594601	0.55211	0.894827
hsa-miR-330-5p	0.556945	1.34485	2.26114	0.594765	0.552001	0.894827
hsa-miR-100-3p	0.53322	1.72814	2.48793	0.694609	0.4873	0.894827
hsa-miR-6793-3p	0.531207	1.64701	2.79747	0.588749	0.556029	0.894827
hsa-miR-132-3p	11.4565	-0.493181	0.874625	-0.563877	0.572838	0.901722
hsa-miR-335-5p	52.3692	0.223291	0.414541	0.538647	0.59013	0.905479
hsa-mir-7641-2	41.7008	-0.295672	0.544401	-0.543114	0.587051	0.905479
hsa-miR-671-3p	9.32014	0.426194	0.793402	0.537173	0.591148	0.905479
hsa-mir-181b-1	4.57422	0.525562	0.968066	0.542898	0.5872	0.905479
hsa-miR-221-5p	3.90635	-0.902838	1.67926	-0.537642	0.590824	0.905479
hsa-mir-186	2.67739	0.60741	1.11792	0.543339	0.586896	0.905479
hsa-miR-6087	1.1323	1.16485	2.18153	0.533959	0.59337	0.905479
hsa-miR-548l	1.07061	1.64094	3.06525	0.535336	0.592418	0.905479
hsa-miR-939-5p	0.951469	1.59734	2.97231	0.537408	0.590986	0.905479
hsa-mir-6738	0.807327	1.41113	2.61277	0.540088	0.589136	0.905479
hsa-mir-30a	1143.23	-0.0593047	0.11212	-0.528939	0.596848	0.908009
hsa-miR-25-3p	364.115	-0.070558	0.134265	-0.525513	0.599226	0.908857
hsa-miR-449c-5p	1.26277	1.14814	2.19697	0.522603	0.601251	0.909164
hsa-miR-181c-5p	33.5909	0.235187	0.456704	0.514965	0.606577	0.911143
hsa-miR-4677-3p	2.97551	0.561743	1.10575	0.508018	0.61144	0.911143
hsa-mir-26a-2	2.68232	-0.516096	1.02133	-0.505316	0.613337	0.911143
hsa-miR-145-5p	1.20408	-1.5735	3.0683	-0.512826	0.608073	0.911143
hsa-mir-548az	1.05234	1.20277	2.38143	0.505062	0.613515	0.911143
hsa-miR-3074-5p	0.843852	-1.24999	2.41487	-0.51762	0.604723	0.911143
hsa-miR-887-3p	2.15151	-0.679475	1.37381	-0.494592	0.620888	0.915214
hsa-mir-95	1.27216	-1.07833	2.18409	-0.493719	0.621504	0.915214
hsa-miR-34c-5p	0.685239	-1.01909	2.06561	-0.49336	0.621759	0.915214
hsa-miR-335-3p	20.9997	-0.301055	0.616193	-0.488573	0.625144	0.917491
hsa-miR-509-3p	12.4325	0.379124	0.789065	0.480472	0.630891	0.923211
hsa-miR-504-5p	2.65483	0.689252	1.47801	0.466339	0.640973	0.935221
hsa-miR-92a-2-5p	7.62927	0.456222	0.98533	0.463014	0.643354	0.935958
hsa-miR-3909	4.40619	0.515171	1.11987	0.460026	0.645497	0.936347
hsa-let-7a-5p	79242.2	0.0434373	0.115683	0.375485	0.707299	0.936499
hsa-miR-182-5p	3273.97	0.0438542	0.124889	0.351145	0.725479	0.936499
hsa-miR-146b-5p	1588.55	-0.0519592	0.114605	-0.453377	0.650277	0.936499
hsa-miR-196a-5p	597.374	-0.0607503	0.143219	-0.424179	0.671436	0.936499
hsa-miR-196b-5p	207.418	-0.0737007	0.184004	-0.400538	0.68876	0.936499
hsa-miR-125b-5p	172.079	0.0887007	0.222038	0.399485	0.689536	0.936499
hsa-miR-744-5p	161.084	-0.0658688	0.192611	-0.341979	0.732367	0.936499
hsa-miR-200a-5p	61.5193	-0.126282	0.288643	-0.437504	0.661746	0.936499
hsa-miR-140-3p	53.9605	-0.109593	0.322853	-0.33945	0.734271	0.936499
hsa-miR-328-3p	38.3895	0.176903	0.4519	0.391464	0.695454	0.936499
hsa-miR-503-5p	26.6918	-0.228374	0.63301	-0.360775	0.718268	0.936499
hsa-mir-423	21.274	-0.253089	0.629875	-0.401808	0.687825	0.936499
hsa-miR-664a-5p	21.1738	-0.182934	0.49399	-0.37032	0.711144	0.936499
hsa-mir-1307	11.042	0.313833	0.795762	0.39438	0.6933	0.936499
hsa-miR-320d	8.89757	0.225013	0.517944	0.434435	0.663973	0.936499
hsa-miR-1260b	8.46506	0.285166	0.777785	0.366638	0.713889	0.936499
hsa-miR-454-3p	8.34888	0.323952	0.831631	0.389538	0.696878	0.936499
hsa-miR-877-5p	7.79821	-0.347808	0.985143	-0.353053	0.724048	0.936499
hsa-miR-21-3p	7.33282	0.436511	1.04258	0.418684	0.675447	0.936499
hsa-miR-3605-3p	7.0162	-0.352534	1.00049	-0.352362	0.724566	0.936499
hsa-mir-24-2	6.54229	0.370704	0.896618	0.413447	0.679279	0.936499
hsa-miR-455-3p	6.52058	-0.478832	1.09806	-0.43607	0.662786	0.936499
hsa-miR-378c	6.48668	0.355547	0.85837	0.414212	0.678719	0.936499
hsa-mir-320b-2	5.84586	-0.363586	0.864769	-0.420443	0.674162	0.936499
hsa-miR-432-5p	5.47252	0.492378	1.11474	0.441698	0.658708	0.936499
hsa-miR-874-3p	5.35198	-0.441535	1.19276	-0.370179	0.711249	0.936499
hsa-miR-548k	4.9186	0.406354	1.08141	0.375763	0.707093	0.936499
hsa-miR-125b-1-3p	4.42697	-0.475053	1.15208	-0.412345	0.680087	0.936499
hsa-miR-193b-5p	3.81095	0.482353	1.18621	0.406634	0.684277	0.936499
hsa-miR-4466	3.76979	0.498229	1.27936	0.389437	0.696953	0.936499
hsa-miR-296-3p	3.29446	0.487298	1.22505	0.397779	0.690793	0.936499
hsa-mir-505	2.67138	0.577156	1.49128	0.38702	0.698741	0.936499
hsa-miR-3158-3p	2.64981	-0.625422	1.65395	-0.378139	0.705328	0.936499
hsa-mir-1277	2.23514	0.52792	1.5577	0.338911	0.734677	0.936499
hsa-miR-708-5p	2.12002	0.531139	1.47313	0.360551	0.718435	0.936499
hsa-mir-324	1.58522	0.627378	1.7941	0.349689	0.726572	0.936499
hsa-mir-222	1.33687	0.445273	1.0049	0.443103	0.657691	0.936499
hsa-miR-505-5p	1.25147	-0.895657	2.15309	-0.415987	0.67742	0.936499
hsa-miR-942-5p	1.1693	-0.819287	1.90771	-0.429461	0.667588	0.936499
hsa-mir-196a-2	1.14065	-0.263029	0.719081	-0.365785	0.714526	0.936499
hsa-mir-378a	1.13583	-0.722589	1.88677	-0.382977	0.701737	0.936499
hsa-miR-323a-3p	1.10161	-0.620476	1.822	-0.340546	0.733446	0.936499
hsa-miR-378g	1.05358	0.454611	1.20639	0.376837	0.706295	0.936499
hsa-miR-628-3p	1.00423	0.830232	2.248	0.36932	0.711889	0.936499
hsa-miR-1262	0.984073	-0.823163	1.98591	-0.414501	0.678507	0.936499
hsa-miR-3125	0.823961	-1.02879	3.06286	-0.335891	0.736953	0.936499
hsa-miR-6784-3p	0.652123	-1.24576	3.06949	-0.405854	0.68485	0.936499
hsa-miR-6793-5p	0.557643	1.02786	3.06747	0.335082	0.737563	0.936499
hsa-miR-708-3p	0.525318	-1.05665	3.06562	-0.344679	0.730336	0.936499
hsa-miR-30b-3p	9.54161	0.245958	0.750248	0.327835	0.743036	0.936889
hsa-miR-1268b	4.22344	0.403923	1.24385	0.324736	0.745381	0.936889
hsa-miR-194-3p	2.33702	0.396524	1.22021	0.324964	0.745209	0.936889
hsa-miR-450a-5p	1.47642	0.498834	1.51402	0.329476	0.741796	0.936889
hsa-miR-424-3p	45.5744	-0.133445	0.430709	-0.309827	0.756693	0.93765
hsa-miR-26b-3p	12.3447	-0.227916	0.715302	-0.318629	0.750008	0.93765
hsa-mir-29b-1	3.66891	0.331012	1.05365	0.314158	0.753401	0.93765
hsa-miR-191-3p	2.25966	0.536747	1.71172	0.313572	0.753846	0.93765
hsa-miR-642a-5p	0.804076	0.637141	1.99367	0.319583	0.749285	0.93765
hsa-mir-3138	0.781211	0.736791	2.38382	0.309081	0.75726	0.93765
hsa-miR-616-5p	0.823985	0.875513	2.93635	0.298164	0.765578	0.945603
hsa-mir-26b	10.9415	0.136213	0.466509	0.291984	0.770299	0.949084
hsa-miR-320c	17.3341	-0.139944	0.484162	-0.289043	0.772548	0.949318
hsa-miR-641	4.03873	-0.330006	1.1508	-0.286763	0.774294	0.949318
hsa-miR-941	45.8836	0.119811	0.427496	0.280264	0.779275	0.950034
hsa-mir-425	16.5366	0.170129	0.610765	0.278551	0.780589	0.950034
hsa-mir-204	14.3813	-0.0735617	0.262671	-0.280052	0.779437	0.950034
hsa-miR-146a-5p	218.599	0.0624206	0.244833	0.254952	0.79876	0.960348
hsa-miR-152-3p	97.1611	0.0640736	0.258124	0.248228	0.803958	0.960348
hsa-miR-664a-3p	22.8623	0.106316	0.442752	0.240124	0.810234	0.960348
hsa-mir-106b	22.0524	0.164494	0.675168	0.243634	0.807515	0.960348
hsa-miR-181d-5p	19.9828	-0.143139	0.580611	-0.246532	0.80527	0.960348
hsa-miR-409-3p	18.3962	0.179871	0.687901	0.261478	0.793724	0.960348
hsa-mir-29b-2	4.67685	-0.25058	1.00887	-0.248377	0.803843	0.960348
hsa-miR-323b-3p	2.49283	0.479945	1.84737	0.2598	0.795018	0.960348
hsa-mir-2116	1.95516	0.500834	1.92183	0.260603	0.794398	0.960348
hsa-miR-6724-5p	0.801168	-0.592914	2.45582	-0.241433	0.80922	0.960348
hsa-miR-2116-3p	0.543034	0.638899	2.5314	0.25239	0.80074	0.960348
hsa-miR-6734-5p	0.729709	0.590563	2.50285	0.235956	0.813467	0.961896
hsa-miR-577	10.2973	0.164187	0.735848	0.223126	0.823437	0.962284
hsa-mir-2110	3.90935	0.240865	1.07585	0.223882	0.822849	0.962284
hsa-mir-363	1.70929	0.32177	1.44187	0.223162	0.823409	0.962284
hsa-mir-17	1.60648	0.299531	1.32522	0.226023	0.821183	0.962284
hsa-miR-5187-5p	1.15289	-0.451695	1.96231	-0.230186	0.817947	0.962284
hsa-miR-23a-3p	48.9084	0.062638	0.291222	0.215087	0.8297	0.964085
hsa-miR-582-3p	5.15075	-0.229944	1.06777	-0.21535	0.829494	0.964085
hsa-miR-153-3p	1.32276	-0.48129	2.25209	-0.213708	0.830775	0.964085
hsa-miR-185-5p	11.6091	0.153363	0.760406	0.201686	0.840162	0.969511
hsa-miR-22-5p	2.91022	0.305608	1.54935	0.19725	0.843632	0.969511
hsa-miR-487b-3p	1.30667	0.51257	2.57161	0.199319	0.842014	0.969511
hsa-miR-889-3p	0.748981	-0.508193	2.65015	-0.19176	0.84793	0.969511
hsa-miR-4492	0.685793	-0.510141	2.63687	-0.193465	0.846595	0.969511
hsa-mir-4449	0.585679	0.466154	2.44918	0.19033	0.84905	0.969511
hsa-miR-499a-5p	0.582787	0.59345	3.0673	0.193477	0.846586	0.969511
hsa-miR-339-3p	11.6162	-0.142568	0.768173	-0.185593	0.852764	0.971527
hsa-miR-576-5p	0.574678	0.408707	2.23702	0.182701	0.855032	0.971893
hsa-miR-29b-3p	11.4583	0.13703	0.761676	0.179906	0.857226	0.972172
hsa-miR-15a-5p	5.8013	-0.146044	0.846284	-0.17257	0.862989	0.976489
hsa-mir-24-1	6.97401	0.143798	0.860706	0.16707	0.867315	0.976953
hsa-mir-98	1.61207	-0.281694	1.67206	-0.168471	0.866213	0.976953
hsa-miR-33b-5p	0.738632	0.340784	2.16308	0.157546	0.874815	0.983181
hsa-mir-320a	54.165	0.0514175	0.390186	0.131777	0.895161	0.983398
hsa-miR-584-5p	16.5221	0.0936783	0.706733	0.132551	0.894548	0.983398
hsa-miR-342-5p	14.8338	0.110688	0.73108	0.151404	0.879657	0.983398
hsa-miR-339-5p	9.04806	0.105918	0.80766	0.131142	0.895663	0.983398
hsa-miR-3065-3p	7.06114	-0.122128	0.807124	-0.151312	0.87973	0.983398
hsa-mir-342	5.91516	0.158716	1.09391	0.14509	0.88464	0.983398
hsa-miR-454-5p	4.27334	-0.159607	1.15714	-0.137933	0.890294	0.983398
hsa-miR-1268a	4.1521	0.168112	1.26149	0.133264	0.893984	0.983398
hsa-miR-3679-5p	2.40838	-0.220462	1.69783	-0.129849	0.896686	0.983398
hsa-miR-128-1-5p	1.72833	-0.295087	2.10578	-0.140132	0.888556	0.983398
hsa-miR-1306-5p	0.839872	0.371545	2.4839	0.149581	0.881095	0.983398
hsa-miR-340-5p	32.2692	-0.052046	0.43547	-0.119517	0.904866	0.983438
hsa-miR-598-3p	28.9631	-0.0620181	0.501939	-0.123557	0.901666	0.983438
hsa-miR-340-3p	12.0613	0.0889293	0.814904	0.109129	0.9131	0.983438
hsa-miR-96-5p	9.81221	0.0931869	0.947111	0.0983907	0.921622	0.983438
hsa-mir-181c	5.56509	-0.118328	1.10247	-0.10733	0.914527	0.983438
hsa-miR-331-3p	5.08909	0.114878	1.06279	0.108091	0.913924	0.983438
hsa-miR-934	4.43176	0.115896	1.04623	0.110774	0.911795	0.983438
hsa-mir-16-2	3.15323	-0.108981	1.11794	-0.0974834	0.922343	0.983438
hsa-miR-126-5p	3.06321	0.115711	1.17226	0.0987073	0.921371	0.983438
hsa-mir-652	1.56306	-0.176549	1.74091	-0.101412	0.919224	0.983438
hsa-miR-4749-5p	0.895086	0.370725	3.06291	0.121037	0.903662	0.983438
hsa-miR-20b-3p	0.817696	0.176911	1.75675	0.100703	0.919786	0.983438
hsa-miR-1226-3p	0.680678	-0.309979	3.06319	-0.101195	0.919396	0.983438
hsa-miR-221-3p	292.469	-0.023314	0.253745	-0.0918798	0.926794	0.983979
hsa-miR-450a-2-3p	1.48262	0.194318	2.10708	0.0922216	0.926522	0.983979
hsa-miR-30a-5p	53683.5	-0.00827019	0.094607	-0.0874163	0.930341	0.984227
hsa-miR-421	33.119	0.0434821	0.512576	0.0848307	0.932396	0.984227
hsa-miR-483-5p	0.680583	-0.257837	3.06436	-0.0841406	0.932945	0.984227
hsa-miR-92b-5p	14.0034	-0.0789743	1.01653	-0.0776899	0.938075	0.987551
hsa-miR-27b-5p	23.4022	0.032194	0.464205	0.0693531	0.944709	0.989597
hsa-miR-7-5p	15.7061	-0.0415171	0.596644	-0.0695845	0.944524	0.989597
hsa-mir-26a-1	2.30083	0.0684943	1.04924	0.0652801	0.947951	0.989597
hsa-miR-671-5p	0.904085	-0.148778	2.24618	-0.0662361	0.94719	0.989597
hsa-miR-92a-3p	2757.46	0.00343482	0.0919349	0.0373614	0.970197	0.992739
hsa-mir-203a	96.4453	-0.00944038	0.245111	-0.0385147	0.969277	0.992739
hsa-miR-574-3p	39.4931	0.0130094	0.463465	0.0280698	0.977606	0.992739
hsa-let-7b-3p	34.8414	-0.00452034	0.389907	-0.0115934	0.99075	0.992739
hsa-miR-92a-1-5p	17.1659	0.0253298	0.648544	0.0390565	0.968845	0.992739
hsa-mir-191	8.64834	-0.0293553	0.877254	-0.0334627	0.973306	0.992739
hsa-miR-652-3p	7.56032	-0.0175499	0.963573	-0.0182134	0.985469	0.992739
hsa-miR-218-5p	6.75673	-0.0234077	1.0478	-0.0223399	0.982177	0.992739
hsa-miR-127-3p	6.65836	0.0111157	0.930587	0.0119448	0.99047	0.992739
hsa-miR-1270	5.18407	-0.0340783	1.18023	-0.0288744	0.976965	0.992739
hsa-let-7f-2-3p	3.31789	0.0211824	1.23785	0.0171122	0.986347	0.992739
hsa-miR-6511a-3p	2.59282	0.0806191	1.5792	0.0510506	0.959285	0.992739
hsa-miR-500a-5p	2.10019	0.0337944	1.63676	0.0206471	0.983527	0.992739
hsa-miR-500b-5p	2.10019	0.0337944	1.63676	0.0206471	0.983527	0.992739
hsa-miR-5010-5p	1.99818	0.0287598	1.54903	0.0185663	0.985187	0.992739
hsa-miR-195-3p	1.78438	0.0176003	1.22354	0.0143847	0.988523	0.992739
hsa-miR-6887-3p	1.0466	0.0925466	2.13086	0.0434315	0.965358	0.992739
hsa-mir-760	0.832464	0.0996606	2.70837	0.0367973	0.970647	0.992739
hsa-miR-330-3p	0.698396	0.0851207	2.09862	0.0405603	0.967646	0.992739
hsa-miR-493-5p	0.543118	0.128784	2.30012	0.0559901	0.95535	0.992739
hsa-miR-20b-5p	11.5159	-0.000953721	0.778285	-0.00122541	0.999022	0.999022
hsa-mir-146b	28.6941	1.10841	0.570551	1.94271
hsa-miR-338-3p	1.97079	2.37158	1.42843	1.66028
hsa-miR-1269b	1.76714	2.44788	1.94583	1.25801
hsa-mir-509-2	1.7427	1.66482	1.77193	0.939551
hsa-mir-509-1	1.7427	1.66482	1.77193	0.939551
hsa-mir-509-3	1.7427	1.66482	1.77193	0.939551
hsa-miR-664b-5p	1.41308	-2.1112	1.87601	-1.12537
hsa-mir-6511a-2	1.34665	2.67258	2.86029	0.934373
hsa-mir-6511a-1	1.34665	2.67258	2.86029	0.934373
hsa-mir-6511a-4	1.34665	2.67258	2.86029	0.934373
hsa-mir-6511a-3	1.34665	2.67258	2.86029	0.934373
hsa-miR-659-5p	1.09345	-0.621286	2.38917	-0.260042
hsa-mir-6087	1.04837	-0.228563	2.06685	-0.110585
hsa-mir-142	0.977847	0.0875688	1.75048	0.0500255
hsa-miR-548ba	0.874608	2.11885	1.85499	1.14224
hsa-miR-190a-3p	0.871988	1.00869	2.37986	0.423842
hsa-mir-146a	0.828468	0.122272	1.09938	0.111218
hsa-mir-182	0.787444	0.926501	1.11636	0.829933
hsa-miR-501-5p	0.741349	2.31026	1.83093	1.2618
hsa-miR-362-3p	0.589425	-1.19382	2.75264	-0.4337
hsa-miR-1296-5p	0.551287	1.84036	2.45931	0.748321
hsa-miR-625-5p	0.541071	1.31691	2.05348	0.641308
hsa-miR-548e-3p	0.519433	1.03775	2.25152	0.46091
hsa-miR-1301-3p	0.51757	1.69723	2.22817	0.761712	0.446232
hsa-mir-148b	0.515071	1.00115	1.76748	0.566428	0.571103
hsa-miR-651-5p	0.509235	-0.596377	3.0658	-0.194526	0.845764
hsa-miR-6863	0.502703	-0.969574	3.07072	-0.315748	0.752194
hsa-miR-873-3p	0.501647	1.56871	2.48456	0.631382	0.527791
hsa-miR-485-3p	0.500498	1.49812	3.0674	0.488401	0.625266
hsa-miR-1255a	0.49638	1.08857	2.82039	0.385964	0.699523
hsa-miR-3168	0.495802	1.16196	0.869367	1.33656	0.181367
hsa-miR-615-5p	0.493898	0.943461	3.06785	0.307531	0.758439
hsa-mir-5689	0.493629	1.45135	3.06713	0.473194	0.636075
hsa-miR-152-5p	0.493413	1.90278	3.06597	0.620613	0.534855
hsa-miR-29a-5p	0.487833	-0.641011	2.49217	-0.25721	0.797017
hsa-miR-301b-3p	0.481209	1.38701	3.06725	0.452198	0.651126
hsa-miR-370-3p	0.479312	-1.44557	3.06702	-0.471327
hsa-mir-4640	0.468508	1.43217	3.06745	0.466893	0.640577
hsa-mir-149	0.466644	0.711234	3.0673	0.231876
hsa-mir-874	0.466203	-1.82812	3.07128	-0.595229	0.55169
hsa-miR-6500-3p	0.464908	1.61543	3.06684	0.526739	0.598375
hsa-miR-4488	0.458052	-0.0650855	2.26051	-0.0287925	0.97703
hsa-miR-6511a-5p	0.449574	-0.527071	3.06892	-0.171745	0.863638
hsa-miR-744-3p	0.44246	-1.70468	3.06651	-0.555904	0.578277
hsa-miR-548o-3p	0.440766	-1.56682	2.25539	-0.694701	0.487243
hsa-mir-504	0.438317	1.25037	2.0387	0.613317	0.539667
hsa-miR-4286	0.438198	-2.2117	3.06738	-0.721039	0.470886
hsa-miR-6786-3p	0.433738	-0.273076	3.06739	-0.0890258	0.929061
hsa-mir-1262	0.416539	1.69872	3.06683	0.553901	0.579647
hsa-miR-548b-5p	0.415235	0.818778	3.06839	0.266843	0.78959
hsa-miR-4525	0.407104	-0.436491	3.06763	-0.142289	0.886852
hsa-miR-128-2-5p	0.400412	0.79213	3.06851	0.258148	0.796293
hsa-mir-7703	0.3981	0.649719	2.92084	0.222442	0.82397
hsa-miR-7-1-3p	0.390214	1.69549	2.537	0.668304	0.50394
hsa-miR-561-5p	0.389968	-2.23327	3.06765	-0.728008	0.466609
hsa-miR-203a-5p	0.389817	1.11633	3.06805	0.363855	0.715966
hsa-mir-4485	0.389093	0.46879	3.0676	0.15282	0.87854
hsa-miR-203b-3p	0.387719	-0.256671	3.06794	-0.0836624	0.933325
hsa-miR-16-2-3p	0.386717	1.26693	2.86003	0.442976
hsa-miR-1251-5p	0.380729	1.02801	3.06866	0.335002	0.737623
hsa-miR-23b-5p	0.37107	1.42397	3.06783	0.464163
hsa-miR-4429	0.368733	-0.631074	0.843992	-0.747725	0.454626
hsa-miR-6837-3p	0.366599	1.17822	2.93094	0.401995	0.687687
hsa-mir-19b-2	0.366464	0.918957	3.0688	0.299452
hsa-miR-9-3p	0.364476	1.1499	3.06854	0.374738	0.707855
hsa-mir-92a-2	0.359237	1.01975	2.60018	0.392183
hsa-miR-4775	0.352164	0.270853	3.06828	0.0882753	0.929658
hsa-mir-484	0.34834	-0.760732	3.06776	-0.247976	0.804153
hsa-miR-369-3p	0.341275	-1.05814	3.06849	-0.34484
hsa-miR-15b-3p	0.339516	1.03453	3.06872	0.337121
hsa-mir-7-3	0.338428	-1.48967	3.07176	-0.484956	0.627707
hsa-mir-335	0.333902	1.1511	2.89945	0.397009
hsa-miR-3173-5p	0.333711	-1.5519	3.06792	-0.50585	0.612962
hsa-miR-502-5p	0.33365	1.09718	3.06882	0.357525	0.720698
hsa-mir-7641-1	0.331937	1.21822	3.0042	0.405505	0.685106
hsa-miR-150-5p	0.330955	0.121409	3.06845	0.0395669	0.968438
hsa-miR-6875-5p	0.330143	-2.41597	3.06929	-0.787142	0.431199
hsa-miR-548j-5p	0.324567	0.645935	3.06921	0.210456	0.833312
hsa-miR-32-3p	0.318539	0.906028	2.11158	0.429076	0.667868
hsa-mir-1253	0.315491	0.853588	3.0692	0.278114	0.780925
hsa-miR-5588-5p	0.314713	0.808759	3.06923	0.263506	0.792161
hsa-mir-548ac	0.311894	-1.38654	3.06899	-0.45179	0.65142
hsa-mir-6734	0.309049	-0.624605	3.06988	-0.203462	0.838774
hsa-mir-937	0.30725	0.858759	3.06934	0.279786	0.779641
hsa-miR-1288-3p	0.306583	0.139819	3.06971	0.0455478	0.963671
hsa-miR-616-3p	0.305915	0.718543	3.06934	0.234104	0.814904
hsa-mir-6805	0.304546	0.617253	3.06943	0.201097	0.840623
hsa-miR-6732-3p	0.304192	1.01481	2.9902	0.339379	0.734324
hsa-miR-27a-5p	0.304017	1.04437	3.06892	0.340306
hsa-mir-409	0.303497	0.218531	2.67588	0.0816669	0.934912
hsa-miR-664b-3p	0.292818	0.575493	3.06956	0.187484	0.851281
hsa-miR-628-5p	0.292357	1.08688	2.98919	0.363603	0.716155
hsa-miR-516a-5p	0.289187	0.658534	3.06945	0.214545	0.830122
hsa-miR-4781-3p	0.287852	0.849613	3.06908	0.27683	0.781911
hsa-miR-3934-5p	0.283774	0.72269	3.06949	0.235443	0.813865
hsa-miR-197-5p	0.283453	0.0376971	3.06937	0.0122817	0.990201
hsa-miR-379-5p	0.280853	0.933602	3.06914	0.30419	0.760983
hsa-miR-7641	0.279111	0.702917	3.06957	0.228995	0.818873
hsa-miR-4647	0.277968	0.681724	3.06957	0.222091	0.824243
hsa-miR-508-5p	0.273905	0.468116	3.0684	0.15256	0.878745
hsa-miR-24-1-5p	0.267587	0.131705	3.06709	0.0429414	0.965748
hsa-miR-629-3p	0.265812	-0.941684	3.06892	-0.306845	0.758961
hsa-mir-449c	0.265027	-1.19543	3.06894	-0.389526	0.696887
hsa-miR-500b-3p	0.264115	-2.25682	3.0703	-0.735047	0.462311
hsa-miR-18b-5p	0.263724	1.09452	3.02787	0.361482	0.717739
hsa-miR-6741-3p	0.260134	-0.59986	3.06914	-0.195449	0.845042
hsa-miR-944	0.25594	0.631974	3.06981	0.205867	0.836895
hsa-miR-31-3p	0.254331	0.760853	3.06942	0.247882	0.804226
hsa-mir-421	0.254191	-1.56578	3.06975	-0.510069	0.610003
hsa-miR-101-5p	0.254109	0.474964	3.07001	0.154711	0.877049
hsa-mir-532	0.2537	0.821509	3.05151	0.269214	0.787765
hsa-miR-7705	0.253463	0.997233	3.06926	0.32491	0.745249
hsa-miR-24-2-5p	0.250893	0.896811	3.05013	0.294024
hsa-miR-33a-5p	0.250664	0.5566	3.06994	0.181306	0.856127
hsa-miR-622	0.247424	0.684353	3.06995	0.22292	0.823598
hsa-mir-93	0.246214	0.690366	2.42171	0.285074	0.775587
hsa-miR-497-5p	0.245158	0.854405	2.69675	0.316828	0.751374
hsa-miR-181c-3p	0.244231	0.789427	2.37789	0.331986	0.7399
hsa-miR-5588-3p	0.240555	0.741426	3.06987	0.241517	0.809154
hsa-mir-196a-1	0.239954	0.818154	3.06927	0.266563	0.789806
hsa-mir-1229	0.23699	0.688359	3.0701	0.224214
hsa-miR-6741-5p	0.236505	0.527128	3.07061	0.171669	0.863698
hsa-miR-1303	0.23442	0.68097	3.06982	0.221828	0.824448
hsa-mir-708	0.23436	0.418708	3.07024	0.136376	0.891524
hsa-miR-26a-2-3p	0.234033	0.767127	3.06993	0.249884	0.802677
hsa-miR-301a-5p	0.232223	1.05955	3.06917	0.345225	0.729925
hsa-miR-374c-5p	0.229891	-0.302038	2.32603	-0.129851	0.896684
hsa-miR-3912-3p	0.229638	0.667956	3.06978	0.217591	0.827748
hsa-mir-1269a	0.229294	0.652872	3.06981	0.212675	0.831581
hsa-miR-6821-5p	0.227463	0.457331	3.0702	0.148958	0.881587
hsa-mir-130b	0.224377	-1.47534	3.07237	-0.480197	0.631088
hsa-miR-95-5p	0.222773	0.222653	3.06937	0.07254
hsa-mir-203b	0.222175	0.586583	3.07015	0.19106	0.848479
hsa-mir-452	0.221879	-0.878186	3.07041	-0.286016	0.774866
hsa-mir-190a	0.219441	0.378594	3.07041	0.123304	0.901866
hsa-miR-512-3p	0.218654	0.817311	3.06952	0.266267	0.790034
hsa-mir-877	0.218361	0.891307	2.76375	0.3225	0.747074
hsa-miR-885-5p	0.216389	-0.313026	3.07017	-0.101957	0.918791
hsa-miR-653-3p	0.216107	-0.088508	3.07018	-0.0288283	0.977002
hsa-mir-337	0.215802	0.342572	3.07055	0.111567	0.911167
hsa-miR-6806-3p	0.21294	0.49818	3.07076	0.162233	0.871122
hsa-miR-328-5p	0.208783	-1.19914	3.06995	-0.390604	0.69609
hsa-miR-3936	0.205731	0.559857	3.06997	0.182366	0.855296
hsa-mir-873	0.202399	-0.321343	3.07095	-0.104639	0.916662
hsa-miR-212-3p	0.201345	0.873033	3.07008	0.284368	0.776128
hsa-miR-6824-3p	0.200973	0.32352	3.07062	0.10536	0.91609
hsa-miR-4421	0.20089	0.346035	3.07063	0.112692	0.910275
hsa-miR-190b	0.199462	-0.0665938	3.0703	-0.0216897	0.982696
hsa-miR-410-3p	0.196835	0.771537	3.06979	0.251333	0.801557
hsa-miR-767-5p	0.196496	0.571388	3.06994	0.186124	0.852348
hsa-miR-550a-5p	0.194916	0.455518	3.07076	0.14834	0.882074
hsa-miR-660-3p	0.194188	-1.03841	3.07045	-0.338194	0.735217
hsa-miR-1289	0.187662	0.374722	3.07084	0.122026	0.902879
hsa-mir-6780a	0.187404	0.30797	3.07076	0.100291	0.920113
hsa-mir-193b	0.187148	0.281017	3.07079	0.0915132	0.927085
hsa-miR-676-5p	0.187045	-2.18229	3.07124	-0.710558	0.477358
hsa-mir-8072	0.182301	-1.65986	3.07141	-0.540425	0.588904
hsa-miR-551b-5p	0.18152	0.248926	3.07092	0.0810592	0.935395
hsa-mir-143	0.180896	-1.12967	3.07248	-0.367673	0.713117
hsa-miR-144-5p	0.180514	-0.643464	3.07091	-0.209535
hsa-miR-6716-3p	0.179089	-0.232803	3.07156	-0.075793	0.939584
hsa-mir-320c-1	0.174649	-0.624907	2.86084	-0.218434	0.827091
hsa-miR-17-3p	0.174077	0.496427	3.07082	0.161659	0.871574
hsa-miR-134-5p	0.174023	0.762606	3.07005	0.248401	0.803824
hsa-miR-219a-1-3p	0.172727	0.229462	3.07055	0.0747299	0.94043
hsa-miR-627-3p	0.170666	0.22274	3.07102	0.0725297	0.94218
hsa-miR-6819-3p	0.168599	0.0908385	3.07105	0.029579	0.976403
hsa-miR-378e	0.166468	0.260731	3.07093	0.0849029	0.932339
hsa-miR-3913-5p	0.165993	0.701729	3.07071	0.228523
hsa-miR-618	0.165481	-1.22721	3.07203	-0.399477	0.689541
hsa-mir-23a	0.165058	0.421688	3.07106	0.13731	0.890786
hsa-miR-3928-3p	0.164169	-0.427154	3.07061	-0.13911	0.889363
hsa-miR-18a-3p	0.163482	0.605501	3.07032	0.197211	0.843662
hsa-miR-3691-5p	0.162731	0.192785	3.07113	0.0627732	0.949947
hsa-mir-320c-2	0.162328	-0.785111	3.07079	-0.25567	0.798205
hsa-miR-2277-5p	0.161838	0.571204	3.07031	0.186041	0.852413
hsa-miR-548i	0.159136	0.464048	3.07054	0.151129	0.879874
hsa-mir-34b	0.158494	0.179287	3.07118	0.0583771	0.953448
hsa-miR-4750-5p	0.158387	0.343122	3.0707	0.11174	0.911029
hsa-mir-4508	0.156835	0.518539	3.071	0.16885
hsa-miR-6795-5p	0.156455	0.340411	3.07105	0.110845	0.911739
hsa-miR-196a-3p	0.156398	0.171656	3.07182	0.055881	0.955437
hsa-miR-5699-5p	0.156281	0.602774	3.07039	0.196318	0.844361
hsa-miR-1285-3p	0.154029	0.348554	3.07152	0.113479	0.909651
hsa-mir-216a	0.15114	0.441132	3.07055	0.143666	0.885765
hsa-miR-217	0.150596	0.288171	3.07084	0.093841	0.925235
hsa-mir-9-3	0.14967	0.497574	3.07112	0.162017
hsa-mir-9-2	0.14967	0.497574	3.07112	0.162017
hsa-mir-9-1	0.14967	0.497574	3.07112	0.162017
hsa-mir-6887	0.147642	0.387529	3.0707	0.126202	0.899572
hsa-miR-132-5p	0.147129	0.719122	3.07046	0.234207
hsa-miR-1297	0.146186	-0.178808	1.57012	-0.113882	0.909332
hsa-miR-6780a-5p	0.145745	0.128283	3.07137	0.0417675	0.966684
hsa-miR-142-5p	0.14246	-0.886624	3.07137	-0.288674	0.772831
hsa-miR-4748	0.142209	0.587788	3.0712	0.191387	0.848222
hsa-miR-6887-5p	0.142008	0.375947	3.07149	0.122399	0.902583
hsa-miR-6761-5p	0.141073	0.109906	3.07144	0.0357831	0.971455
hsa-miR-491-5p	0.135325	0.204905	3.07144	0.0667129	0.94681
hsa-mir-187	0.132224	0.00614681	3.07148	0.00200125	0.998403
hsa-miR-548ab	0.130846	0.421128	3.07128	0.137118	0.890937
hsa-miR-6758-5p	0.130655	-0.277236	3.07108	-0.090273	0.92807
hsa-miR-6761-3p	0.128654	-1.3891	3.07311	-0.452018	0.651256
hsa-miR-139-3p	0.128523	-0.119288	3.07155	-0.0388365	0.969021
hsa-mir-1273c	0.127106	0.0480357	3.07165	0.0156384	0.987523
hsa-mir-641	0.125473	0.213465	3.07154	0.0694977	0.944593
hsa-miR-188-3p	0.124801	0.17852	3.0713	0.0581251	0.953649
hsa-mir-664b	0.123652	-0.745409	3.07133	-0.242699	0.808239
hsa-miR-136-5p	0.122939	0.269956	3.07151	0.0878903	0.929964
hsa-mir-500b	0.121424	-1.47776	3.07321	-0.480854	0.63062
hsa-miR-4511	0.120292	-1.32592	3.07308	-0.431463	0.666132
hsa-mir-1275	0.119589	-1.37494	3.07319	-0.447399	0.654587
hsa-mir-20b	0.119086	0.00543876	3.07178	0.00177056	0.998587
hsa-mir-92b	0.117381	0.174871	3.07168	0.0569301	0.954601
hsa-miR-3064-5p	0.116718	0.22315	3.07161	0.0726491	0.942085
hsa-miR-6810-5p	0.116095	0.00273602	3.07179	0.000890693	0.999289
hsa-miR-378i	0.114958	-0.725419	1.32742	-0.546489	0.58473
hsa-mir-6777	0.114538	-1.53543	3.07216	-0.499787	0.617225
hsa-miR-378a-5p	0.114397	-0.200734	3.07128	-0.0653585	0.947889
hsa-miR-513b-5p	0.114145	0.143725	3.07149	0.0467932	0.962678
hsa-miR-6842-3p	0.11388	-0.0108092	3.07184	-0.00351881	0.997192
hsa-miR-6805-5p	0.113205	-0.401018	3.07296	-0.130499	0.896172
hsa-mir-1255a	0.109951	0.0642984	3.07169	0.0209325	0.983299
hsa-miR-374b-3p	0.109054	0.193624	3.07136	0.0630418	0.949733
hsa-let-7g-3p	0.108715	0.0476794	3.07175	0.0155219	0.987616
hsa-miR-363-5p	0.10727	-0.0394311	3.07193	-0.012836	0.989759
hsa-mir-138-1	0.106705	0.328496	3.07168	0.106943
hsa-miR-873-5p	0.106195	-0.332581	3.07286	-0.108232	0.913812
hsa-miR-129-1-3p	0.105748	-0.314887	3.07205	-0.102501	0.918359
hsa-miR-1247-5p	0.10533	-0.852566	3.07212	-0.277517	0.781383
hsa-miR-320e	0.105304	-0.54135	2.35566	-0.229808	0.818241
hsa-miR-6810-3p	0.103841	0.335028	3.07121	0.109087	0.913134
hsa-mir-130a	0.103075	0.179484	3.07166	0.0584323	0.953404
hsa-miR-382-3p	0.102912	0.21719	3.07144	0.0707128	0.943626
hsa-miR-6894-3p	0.102815	-0.00842688	3.07186	-0.00274325	0.997811
hsa-mir-320d-1	0.102247	-1.47334	3.0726	-0.47951	0.631576
hsa-mir-320d-2	0.102247	-1.47334	3.0726	-0.47951	0.631576
hsa-miR-627-5p	0.100807	-0.0721764	3.07203	-0.0234947	0.981256
hsa-mir-616	0.100374	0.0284181	3.07204	0.00925055	0.992619
hsa-mir-31	0.10015	-0.913435	3.0734	-0.297207	0.766309
hsa-miR-3127-3p	0.0967225	-0.196154	3.07206	-0.0638511	0.949089
hsa-miR-3620-5p	0.0955509	0.308348	3.07189	0.100377	0.920045
hsa-miR-766-5p	0.0943839	0.205981	3.07191	0.0670531	0.946539
hsa-miR-144-3p	0.0938516	0.283015	3.07193	0.0921294
hsa-miR-493-3p	0.093612	0.0691403	3.07207	0.0225061	0.982044
hsa-mir-340	0.0925417	0.114724	3.07262	0.0373375
hsa-mir-502	0.0920318	-0.0906175	3.07218	-0.0294961	0.976469
hsa-mir-501	0.0919569	-0.0877863	3.07171	-0.028579	0.9772
hsa-miR-556-5p	0.0905871	0.249941	3.07209	0.0813589	0.935157
hsa-miR-6852-5p	0.0902205	-0.178263	3.0722	-0.0580246	0.953729
hsa-miR-1276	0.0901897	0.0768764	3.07178	0.0250266	0.980034
hsa-miR-3614-5p	0.0884389	0.0294428	3.0719	0.00958456	0.992353
hsa-miR-106a-3p	0.0881391	-0.135969	3.07222	-0.0442575	0.964699
hsa-miR-216b-5p	0.0870897	0.180184	3.07165	0.0586604	0.953223
hsa-miR-33b-3p	0.0870504	-0.107503	3.07214	-0.0349929	0.972085
hsa-miR-6721-5p	0.0869835	-0.824134	3.07255	-0.268225	0.788526
hsa-miR-1306-3p	0.0859246	0.0291475	3.07219	0.00948753	0.99243
hsa-miR-200c-5p	0.0858962	0.0690566	3.07182	0.0224807	0.982065
hsa-mir-744	0.0850003	0.0336496	3.07219	0.010953	0.991261
hsa-mir-382	0.0842388	-0.158987	3.07228	-0.0517489	0.958729
hsa-miR-369-5p	0.0838341	0.150032	3.07208	0.0488373	0.961049
hsa-miR-6817-3p	0.0805965	-0.0171163	3.0722	-0.00557136	0.995555
hsa-miR-136-3p	0.0800944	0.00433444	3.07224	0.00141084
hsa-miR-3187-3p	0.0790651	0.106387	3.07202	0.0346309	0.972374
hsa-miR-7977	0.0786776	-0.319086	3.07237	-0.103857	0.917283
hsa-mir-34a	0.0784247	-0.282899	3.07241	-0.0920774	0.926637
hsa-miR-3124-5p	0.0780302	-0.255639	3.07237	-0.0832055	0.933688
hsa-mir-106a	0.0777537	0.0965911	3.07221	0.0314403	0.974918
hsa-miR-6855-5p	0.0773591	-1.34844	3.07362	-0.438715	0.660868
hsa-mir-6730	0.075599	-0.211937	3.07243	-0.0689803	0.945005
hsa-mir-5696	0.0755105	-1.15184	3.07275	-0.374857	0.707767
hsa-miR-3150b-3p	0.0750385	-0.0697903	3.07235	-0.0227156	0.981877
hsa-mir-664a	0.0749589	-0.440373	3.07273	-0.143316	0.886041
hsa-mir-590	0.0747011	-0.0277241	3.07237	-0.00902368	0.9928
hsa-miR-3622a-5p	0.0744044	-0.0833531	3.07238	-0.0271298	0.978356
hsa-mir-4525	0.0736177	0.172912	3.07219	0.056283	0.955116
hsa-miR-130a-5p	0.0721031	-0.184428	3.07242	-0.060027	0.952134
hsa-miR-6734-3p	0.0719922	-0.169471	3.07251	-0.0551571	0.956013
hsa-mir-153-1	0.0715864	-0.0962747	3.07252	-0.0313342	0.975003
hsa-miR-449b-5p	0.0699314	-0.30289	3.07347	-0.0985499	0.921496
hsa-miR-676-3p	0.0695101	-0.245996	3.07254	-0.080063	0.936187
hsa-miR-4710	0.0692122	-0.117861	3.0725	-0.03836	0.969401
hsa-mir-6761	0.0682449	-0.25285	3.07256	-0.0822932	0.934414
hsa-miR-4742-3p	0.0678845	-0.0635625	3.0725	-0.0206875	0.983495
hsa-miR-2355-5p	0.0672571	0.00943568	3.07243	0.00307108	0.99755
hsa-miR-1294	0.0667977	-0.233933	3.07258	-0.0761357	0.939311
hsa-miR-1323	0.0658854	-0.234424	3.07264	-0.0762942	0.939185
hsa-miR-548ah-5p	0.0655161	-0.272313	3.07262	-0.0886256	0.929379
hsa-mir-4758	0.0643911	-0.0182428	3.07241	-0.00593762	0.995262
hsa-mir-7-2	0.0639789	-0.232765	3.07254	-0.0757566	0.939613
hsa-miR-1238-3p	0.0637517	-0.285363	3.07266	-0.0928718	0.926005
hsa-miR-6833-3p	0.0623986	-0.054337	3.07257	-0.0176845	0.985891
hsa-miR-579-5p	0.0621446	-0.400357	3.07304	-0.13028	0.896345
hsa-miR-5010-3p	0.0616839	0.00444098	3.07257	0.00144536	0.998847
hsa-miR-3656	0.061368	-0.300858	3.07271	-0.0979131	0.922001
hsa-miR-6505-5p	0.0613586	-0.176065	3.07268	-0.0573002	0.954306
hsa-mir-942	0.0612896	-0.42801	3.0735	-0.139258
hsa-miR-139-5p	0.0598907	-0.177041	3.07279	-0.0576157	0.954055
hsa-miR-3943	0.0597666	-0.125989	3.07261	-0.0410041	0.967293
hsa-mir-4796	0.0594843	-0.15709	3.07235	-0.0511302	0.959222
hsa-miR-1283	0.0584812	-0.167833	3.07239	-0.0546263	0.956436
hsa-mir-7705	0.0582148	-0.32459	3.07278	-0.105634	0.915873
hsa-miR-6873-3p	0.0564693	-0.173519	3.07283	-0.0564689	0.954968
hsa-miR-485-5p	0.0555824	-0.209607	3.07289	-0.0682118	0.945617
hsa-miR-6883-3p	0.0548177	-0.313316	3.07286	-0.101962	0.918787
hsa-miR-4707-3p	0.0542562	-0.155264	3.07283	-0.050528	0.959702
hsa-miR-1266-5p	0.0535722	-0.35627	3.07288	-0.11594	0.9077
hsa-miR-6832-5p	0.0530449	-0.229309	3.07295	-0.0746217	0.940516
hsa-miR-6825-5p	0.0528297	-0.361681	3.0729	-0.1177	0.906305
hsa-mir-323a	0.0527719	-0.346187	3.07291	-0.112658	0.910302
hsa-miR-6762-3p	0.0526244	-0.463765	3.0732	-0.150906	0.88005
hsa-mir-643	0.0525166	-0.112688	3.07283	-0.0366723	0.970746
hsa-miR-654-5p	0.0522664	-0.496425	3.074	-0.161492	0.871706
hsa-miR-4798-5p	0.0521817	-0.201559	3.07294	-0.0655916	0.947703
hsa-mir-365a	0.0519226	-1.216	3.07391	-0.395588	0.692409
hsa-miR-1292-5p	0.0518724	-0.368511	3.07292	-0.119922	0.904545
hsa-miR-4500	0.0500859	-0.576059	3.07335	-0.187437	0.851318
hsa-mir-654	0.049874	-0.147427	3.0727	-0.0479794	0.961733
hsa-mir-19a	0.0491917	-0.162521	3.07294	-0.0528878	0.957821
hsa-miR-6770-5p	0.0478138	-0.405124	3.07303	-0.131832	0.895117
hsa-mir-27a	0.0466749	-0.667805	3.07368	-0.217265	0.828002
hsa-mir-3913-2	0.0460075	-0.285322	3.07312	-0.0928444	0.926027
hsa-mir-3913-1	0.0460075	-0.285322	3.07312	-0.0928444	0.926027
hsa-mir-615	0.0446606	-0.434393	3.07312	-0.141353	0.887591
hsa-mir-542	0.0446492	-0.150358	3.07319	-0.0489259
hsa-miR-1254	0.0446	-0.288481	3.07317	-0.0938711	0.925212
hsa-miR-326	0.0439548	-0.435668	3.07312	-0.141767	0.887264
hsa-miR-3200-5p	0.0436022	-0.8264	3.07382	-0.268851	0.788044
hsa-mir-548ak	0.0433005	-0.334476	3.0732	-0.108836	0.913332
hsa-mir-548w	0.0433005	-0.334476	3.0732	-0.108836	0.913332
hsa-miR-34c-3p	0.042642	-0.256989	3.0732	-0.0836226	0.933356
hsa-miR-943	0.0426262	-0.447566	3.07316	-0.145637	0.884208
hsa-miR-4639-3p	0.0425457	-0.855244	3.07412	-0.278208	0.780853
hsa-mir-489	0.0420815	-0.404092	3.07318	-0.13149	0.895388
hsa-miR-3177-3p	0.0420724	-0.301696	3.07325	-0.0981684	0.921799
hsa-mir-3155a	0.0403233	-0.570875	3.07414	-0.185702	0.852678
hsa-mir-6818	0.0403151	-0.34353	3.07292	-0.111793	0.910988
hsa-mir-584	0.0398448	-0.476297	3.07324	-0.154982	0.876836
hsa-mir-3943	0.0389502	-0.449572	3.07309	-0.146293	0.88369
hsa-miR-495-3p	0.0380373	-0.309219	3.07337	-0.100612	0.919858
hsa-mir-99b	0.037792	-1.27876	3.07363	-0.416044	0.677378
hsa-mir-497	0.0362979	-0.332672	3.07344	-0.108241	0.913805
hsa-mir-3615	0.0360235	-0.723596	3.074	-0.235392	0.813904
hsa-miR-6776-3p	0.0360021	-0.278478	3.0734	-0.0906094	0.927803
hsa-miR-642a-3p	0.0357754	-0.279463	3.07341	-0.0909295	0.927549
hsa-miR-4796-3p	0.0349846	-0.485371	3.07337	-0.157928	0.874514
hsa-miR-548e-5p	0.0346999	-0.341291	3.07349	-0.111043	0.911582
hsa-miR-504-3p	0.0345223	-0.523856	3.07338	-0.170449	0.864657
hsa-miR-543	0.0335985	-0.411826	3.07347	-0.133994	0.893407
hsa-miR-590-5p	0.0322766	-0.40356	3.07352	-0.131302	0.895536
hsa-miR-20a-3p	0.0320299	-0.288738	3.07347	-0.0939453
hsa-miR-224-3p	0.0318327	-0.37065	3.0736	-0.120592	0.904014
hsa-miR-3144-3p	0.0314159	-0.398132	3.07358	-0.129534	0.896935
hsa-mir-1287	0.0302585	-0.471257	3.07359	-0.153325	0.878142
hsa-miR-216a-5p	0.0301477	-0.428138	3.0736	-0.139295	0.889217
hsa-mir-34c	0.0287509	-0.58464	3.07355	-0.190216	0.849139
hsa-mir-30b	0.0284868	-0.953112	3.0739	-0.310066	0.756511
hsa-mir-7-1	0.0281185	-0.547282	3.07345	-0.178068	0.85867
hsa-mir-18b	0.0280749	-0.590701	3.07357	-0.192187	0.847595
hsa-miR-6868-3p	0.027616	-0.348417	3.07363	-0.113357	0.909747
hsa-miR-6511b-5p	0.0268856	-1.25959	3.07388	-0.409773	0.681972
hsa-miR-551b-3p	0.0267861	-0.605537	3.07361	-0.197012	0.843818
hsa-miR-518e-5p	0.0245503	-0.562555	3.07407	-0.183	0.854798
hsa-miR-523-5p	0.0245503	-0.562555	3.07407	-0.183	0.854798
hsa-miR-519b-5p	0.0245503	-0.562555	3.07407	-0.183	0.854798
hsa-miR-519c-5p	0.0245503	-0.562555	3.07407	-0.183	0.854798
hsa-miR-522-5p	0.0245503	-0.562555	3.07407	-0.183	0.854798
hsa-mir-660	0.024452	-0.734216	3.07392	-0.238853	0.81122
hsa-mir-3129	0.0243343	-0.446272	3.07383	-0.145184	0.884565
hsa-mir-19b-1	0.024144	-0.490806	3.07377	-0.159676	0.873137
hsa-mir-3909	0.0240018	-0.442384	3.07385	-0.143918	0.885565
hsa-mir-519a-1	0.0239162	-0.576665	3.07408	-0.18759	0.851198
hsa-mir-7854	0.0235021	-0.645294	3.0737	-0.20994	0.833714
hsa-miR-3176	0.0231719	-0.553665	3.07349	-0.180142	0.857041
hsa-miR-876-3p	0.0222576	-0.467111	3.0739	-0.151961	0.879218
hsa-mir-374b	0.0212889	-0.880328	3.07418	-0.286362	0.774601
hsa-mir-103a-2	0.0208942	-0.51351	3.07389	-0.167055	0.867327
hsa-mir-548e	0.0207321	-0.461945	3.07361	-0.150294
hsa-miR-3131	0.0205343	-0.611119	3.07348	-0.198837	0.842391
hsa-miR-940	0.0195825	-0.489712	3.07398	-0.159309	0.873426
hsa-miR-4646-5p	0.0188957	-1.08332	3.07413	-0.352398	0.72454
hsa-mir-374a	0.0175957	-0.615315	3.07393	-0.200172	0.841346
hsa-mir-320e	0.0172363	-0.562555	3.07407	-0.183	0.854798
hsa-mir-4274	0.017116	-0.806487	3.07428	-0.262334	0.793064
hsa-mir-32	0.0170895	-0.613732	3.07394	-0.199657	0.841749
hsa-miR-7114-3p	0.0164553	-0.632788	3.07394	-0.205855	0.836904
hsa-miR-7110-3p	0.0160907	-0.662398	3.07393	-0.215489	0.829386
hsa-miR-1277-5p	0.0159956	-0.710731	3.07391	-0.231214	0.817148
hsa-miR-3918	0.0157778	-0.568042	3.07406	-0.184786	0.853397
hsa-mir-210	0.0153615	-0.737392	3.07391	-0.239887	0.810418
hsa-miR-103a-2-5p	0.0142489	-0.568129	3.07412	-0.18481	0.853378
hsa-miR-509-5p	0.0139482	-0.570875	3.07414	-0.185702	0.852678
hsa-miR-338-5p	0.0132322	-0.702585	3.07375	-0.228576	0.819199
hsa-miR-6800-5p	0.0123811	-0.757935	3.07401	-0.246563	0.805247
hsa-miR-4717-3p	0.0117124	-0.620017	3.07415	-0.201687	0.840161
hsa-miR-188-5p	0.0114142	-0.61629	3.07416	-0.200474	0.84111
hsa-miR-5009-5p	0.0112678	-1.08415	3.0741	-0.352672	0.724335
hsa-mir-3170	0.00868744	-0.716548	3.07418	-0.233086	0.815695
hsa-mir-135a-1	0.00769041	-0.722973	3.0742	-0.235174	0.814074
hsa-miR-147b	0.00626599	-0.863861	3.07416	-0.281007	0.778705
hsa-miR-1236-5p	0.0058479	-1.01424	3.07425	-0.329914	0.741465
hsa-miR-6763-5p	0.00507297	-0.772723	3.07426	-0.251353	0.801541
hsa-miR-550a-3p	0.00443885	-0.79211	3.07427	-0.257658	0.796671
hsa-miR-4461	0.00398448	-0.899943	3.07422	-0.292739	0.769722
hsa-miR-4723-5p	0.00338698	-0.877137	3.07417	-0.285325	0.775396
hsa-miR-449b-3p	0.00180723	-0.935156	3.07428	-0.304187	0.760985
hsa-miR-7113-5p	0.0015665	-0.939433	3.07428	-0.305578	0.759926
hsa-miR-4787-3p	0	0	0	0	1

## Sheet: Supplementary table S2c
Supplementary Table S2c: Differential expression analysis of preanalytical comparisons. DEseq2 results from analyzing T1D normoalbuminuria samples with overnight (n=24, DIREVA) and 24h (n=14, FinnDiane) collection type.
Gene ID	Average expression	Log2 foldchange	Log2FC SE	B statistic	P-value	Adjusted p-value
hsa-miR-21-5p	3184.88	0.87153	0.140905	6.18524	6.20098e-10	1.35181e-07
hsa-miR-30a-3p	3554.75	-1.11657	0.207363	-5.38463	7.25946e-08	5.61909e-06
hsa-miR-30e-3p	478.152	-1.02399	0.190572	-5.37326	7.73269e-08	5.61909e-06
hsa-miR-30c-2-3p	273.639	-1.01377	0.200345	-5.06009	4.19048e-07	2.28381e-05
hsa-miR-26b-5p	2302.25	0.687521	0.139035	4.94494	7.61663e-07	3.0593e-05
hsa-let-7b	73.271	-2.3884	0.484918	-4.92537	8.42009e-07	3.0593e-05
hsa-miR-99b-5p	1202.73	-1.06231	0.251663	-4.22116	2.43044e-05	0.000665596
hsa-miR-200b-3p	1451.72	0.718601	0.170283	4.22004	2.44256e-05	0.000665596
hsa-miR-10b-5p	680834	-0.847592	0.207025	-4.09416	4.23707e-05	0.00102631
hsa-miR-429	177.354	1.16179	0.288683	4.02445	5.71079e-05	0.00124495
hsa-miR-30d-5p	7712.81	0.391948	0.105892	3.70138	0.000214426	0.00394675
hsa-miR-200a-3p	2108.69	0.392723	0.106197	3.69806	0.000217252	0.00394675
hsa-mir-10b	9610.32	-0.808793	0.221022	-3.65933	0.000252872	0.00424046
hsa-let-7f-5p	48044.3	0.313661	0.0882349	3.55485	0.000378199	0.00588909
hsa-miR-10a-5p	145276	-0.766958	0.220136	-3.48403	0.000493932	0.00717848
hsa-let-7g-5p	2573.79	0.664398	0.19429	3.41962	0.000627096	0.00854419
hsa-miR-125a-5p	2015.8	-0.581916	0.175576	-3.31433	0.000918634	0.0117801
hsa-mir-10a	2957.26	-0.775777	0.238346	-3.25484	0.00113455	0.0137407
hsa-miR-100-5p	344.48	-1.00323	0.316267	-3.1721	0.00151342	0.0173291
hsa-miR-103a-3p	423.831	0.619958	0.196328	3.15777	0.00158982	0.0173291
hsa-miR-30e-5p	1231.02	0.479316	0.152693	3.13909	0.00169474	0.017593
hsa-miR-107	88.1296	1.06449	0.357328	2.97903	0.00289161	0.0286533
hsa-miR-184	79.8399	-1.95853	0.664083	-2.94922	0.00318574	0.0301953
hsa-miR-363-3p	76.5236	1.47175	0.510646	2.88213	0.00394991	0.0358784
hsa-miR-181a-5p	1920.67	0.410579	0.143982	2.8516	0.00434993	0.0379314
hsa-mir-101-1	173.861	0.681483	0.247088	2.75806	0.00581454	0.0483938
hsa-mir-101-2	173.629	0.669456	0.244539	2.73762	0.0061885	0.0483938
hsa-miR-186-5p	458.278	0.568589	0.207804	2.73618	0.00621572	0.0483938
hsa-miR-92b-3p	653.46	-0.517908	0.194312	-2.66534	0.00769102	0.0578152
hsa-miR-143-3p	65.569	-1.63702	0.624029	-2.62331	0.00870798	0.063278
hsa-miR-22-3p	2289.31	0.399688	0.155353	2.57277	0.0100889	0.0709478
hsa-miR-200c-3p	2484.91	0.358547	0.143109	2.50541	0.0122309	0.0833228
hsa-miR-215-5p	22.3878	0.923634	0.374369	2.46718	0.0136183	0.0899636
hsa-miR-16-5p	333.608	0.437543	0.182552	2.39681	0.0165384	0.106041
hsa-miR-532-3p	13.5481	2.29291	0.968064	2.36855	0.017858	0.11123
hsa-miR-365a-3p	10.7814	2.21691	0.958248	2.3135	0.020695	0.120111
hsa-miR-365b-3p	10.7814	2.21691	0.958248	2.3135	0.020695	0.120111
hsa-miR-425-5p	33.0287	1.23619	0.535352	2.30912	0.0209367	0.120111
hsa-miR-1-3p	28.3559	2.79174	1.22686	2.27551	0.0228751	0.127866
hsa-miR-486-5p	174.562	-0.752784	0.338083	-2.22663	0.0259721	0.141548
hsa-miR-151a-3p	691.784	0.330209	0.149208	2.21308	0.0268924	0.142989
hsa-let-7e-5p	5923.31	-0.207545	0.0970133	-2.13935	0.0324075	0.164733
hsa-miR-423-5p	1066.39	-0.332943	0.155705	-2.13829	0.0324932	0.164733
hsa-miR-574-5p	158.205	0.665887	0.320951	2.07473	0.0380114	0.186793
hsa-mir-140	87.5499	-0.753324	0.364123	-2.06887	0.0385581	0.186793
hsa-miR-424-5p	11.7015	-1.97023	0.963361	-2.04516	0.0408392	0.193542
hsa-miR-26a-5p	14509.3	0.198799	0.100751	1.97317	0.0484763	0.224847
hsa-miR-93-5p	146.427	0.604145	0.309743	1.95047	0.0511199	0.228713
hsa-miR-423-3p	366.163	-0.440111	0.225923	-1.94806	0.051408	0.228713
hsa-miR-222-3p	415.831	-0.535687	0.278543	-1.92318	0.0544579	0.237436
hsa-mir-200b	213.234	0.603162	0.316887	1.9034	0.0569885	0.243598
hsa-let-7a-2	30.5255	-1.13932	0.604986	-1.88321	0.0596714	0.248732
hsa-miR-149-5p	37.8452	1.09936	0.585594	1.87734	0.0604716	0.248732
hsa-miR-106a-5p	15.6726	1.93919	1.04068	1.86338	0.0624088	0.251947
hsa-let-7c-5p	12224.2	0.326682	0.176251	1.8535	0.0638101	0.252121
hsa-miR-148a-3p	1938.57	0.316708	0.171483	1.84688	0.0647649	0.252121
hsa-miR-501-3p	33.1477	-1.24482	0.684437	-1.81875	0.0689496	0.259903
hsa-miR-375	6238.77	0.64219	0.353347	1.81745	0.0691486	0.259903
hsa-let-7d-5p	887.223	0.238705	0.137201	1.73982	0.0818899	0.302576
hsa-miR-155-5p	65.103	1.1133	0.643237	1.73078	0.083491	0.303351
hsa-mir-203a	96.4453	0.55244	0.322108	1.71508	0.0863314	0.308529
hsa-mir-192	1878.85	0.471291	0.276667	1.70346	0.0884823	0.309942
hsa-miR-3615	14.4081	-1.52153	0.896247	-1.69767	0.0895703	0.309942
hsa-miR-130a-3p	38.0946	-1.18966	0.714163	-1.66581	0.0957508	0.326151
hsa-miR-99b-3p	20.5219	1.22652	0.742851	1.6511	0.0987191	0.331089
hsa-miR-31-5p	83.5607	0.661629	0.404815	1.6344	0.102175	0.337488
hsa-miR-484	51.4644	0.837836	0.522467	1.60361	0.108799	0.350353
hsa-miR-191-5p	2006.08	-0.246554	0.15396	-1.60142	0.109284	0.350353
hsa-miR-204-5p	11422.7	-0.282122	0.17774	-1.58728	0.11245	0.354348
hsa-miR-125a-3p	13.1105	-1.23852	0.783166	-1.58142	0.113781	0.354348
hsa-miR-128-3p	55.0547	0.793809	0.508407	1.56136	0.118438	0.363205
hsa-miR-378a-3p	689.426	0.374113	0.240594	1.55495	0.119958	0.363205
hsa-miR-1299	29.8611	1.47661	0.95703	1.54291	0.122853	0.366877
hsa-miR-141-3p	2200.91	0.226989	0.148175	1.5319	0.125547	0.369853
hsa-mir-27b	15.6929	-1.25432	0.829475	-1.51219	0.130485	0.377931
hsa-miR-29c-3p	47.8351	0.888766	0.589675	1.50721	0.131756	0.377931
hsa-let-7i-5p	973.299	0.233092	0.15552	1.49879	0.133927	0.37917
hsa-miR-17-5p	28.4226	1.10094	0.739573	1.48861	0.13659	0.381751
hsa-miR-342-3p	63.1089	-0.714578	0.484729	-1.47418	0.140432	0.387523
hsa-miR-30b-5p	1396.71	0.221308	0.152796	1.44838	0.14751	0.401965
hsa-miR-192-5p	8198.83	0.372724	0.260536	1.43061	0.152543	0.410174
hsa-mir-30a	1143.23	-0.21515	0.151029	-1.42456	0.154286	0.410174
hsa-miR-1468-5p	11.9459	-1.20596	0.871649	-1.38353	0.166501	0.437316
hsa-let-7a-3	217.579	-0.424041	0.30854	-1.37435	0.169334	0.439462
hsa-miR-891a-5p	50.5116	-1.22423	0.920561	-1.32988	0.183559	0.466795
hsa-miR-132-3p	11.4565	-1.57874	1.19689	-1.31904	0.187156	0.466795
hsa-miR-1180-3p	49.0437	-0.667499	0.506344	-1.31827	0.187413	0.466795
hsa-miR-320b	112.76	-0.394679	0.300083	-1.31523	0.188431	0.466795
hsa-miR-664a-3p	22.8623	-0.763078	0.585187	-1.30399	0.192237	0.470873
hsa-let-7a-1	42.9149	-0.708642	0.559704	-1.2661	0.205477	0.497711
hsa-miR-151b	64.9713	0.425645	0.339362	1.25425	0.209752	0.502482
hsa-miR-125b-2-3p	37.0442	0.673799	0.544277	1.23797	0.215727	0.511178
hsa-mir-7641-2	41.7008	-0.897546	0.735138	-1.22092	0.222115	0.520658
hsa-miR-23b-3p	179.659	0.286472	0.237926	1.20404	0.228575	0.530099
hsa-mir-30c-2	24.4751	-0.473219	0.398766	-1.18671	0.235343	0.530703
hsa-mir-500a	11.4561	1.44031	1.22223	1.17843	0.238626	0.530703
hsa-miR-203a-3p	566.066	0.299313	0.255007	1.17375	0.240497	0.530703
hsa-miR-629-5p	12.2179	-1.42595	1.21603	-1.17262	0.240947	0.530703
hsa-miR-660-5p	49.1501	0.670154	0.571573	1.17247	0.241007	0.530703
hsa-mir-30c-1	24.3424	-0.466069	0.400539	-1.16361	0.244583	0.533192
hsa-miR-502-3p	12.7992	1.27624	1.10942	1.15036	0.249994	0.539591
hsa-miR-345-5p	47.1255	0.479004	0.422948	1.13254	0.257408	0.545308
hsa-miR-374a-3p	23.0898	0.82313	0.729177	1.12885	0.258962	0.545308
hsa-miR-27b-3p	2810.8	0.163245	0.144972	1.12604	0.260147	0.545308
hsa-miR-888-5p	15.7091	-1.15055	1.03788	-1.10856	0.267621	0.555031
hsa-miR-25-3p	364.115	-0.20152	0.183253	-1.09968	0.271472	0.555031
hsa-mir-135a-2	24.2723	0.917791	0.836257	1.0975	0.272423	0.555031
hsa-miR-204-3p	79.2256	-0.482846	0.445737	-1.08326	0.278695	0.562551
hsa-miR-374b-5p	35.9559	0.675218	0.642339	1.05119	0.293173	0.586346
hsa-miR-181a-2-3p	170.484	-0.228777	0.221327	-1.03366	0.301296	0.597113
hsa-miR-196a-5p	597.374	-0.199171	0.195762	-1.01742	0.308956	0.606778
hsa-miR-10b-3p	14.5107	-0.870201	0.867062	-1.00362	0.315561	0.611076
hsa-mir-151a	97.7024	0.349674	0.350343	0.998089	0.318236	0.611076
hsa-miR-190a-5p	13.5231	1.05931	1.07111	0.988983	0.322671	0.611076
hsa-miR-9-5p	88.0459	-0.470351	0.476575	-0.986938	0.323673	0.611076
hsa-miR-20b-5p	11.5159	-1.01333	1.0299	-0.983911	0.32516	0.611076
hsa-miR-148a-5p	72.0518	0.337121	0.348576	0.967139	0.333475	0.620429
hsa-mir-125b-2	150.395	-0.315596	0.327912	-0.962441	0.335828	0.620429
hsa-miR-19b-3p	90.9586	0.371009	0.389054	0.953617	0.340277	0.623365
hsa-miR-15b-5p	19.3473	0.809552	0.87992	0.920029	0.357558	0.64541
hsa-miR-489-3p	13.5361	0.660133	0.720183	0.916618	0.359343	0.64541
hsa-miR-194-5p	110.42	0.390874	0.4283	0.912618	0.361443	0.64541
hsa-mir-30e	103.707	0.436838	0.481375	0.907479	0.364153	0.64541
hsa-let-7c	66.1037	-0.431534	0.481167	-0.89685	0.369799	0.650131
hsa-miR-182-5p	3273.97	0.150759	0.170105	0.886271	0.375471	0.654822
hsa-miR-29a-3p	60.53	0.442472	0.508465	0.870212	0.384185	0.664701
hsa-let-7a-5p	79242.2	0.134651	0.157311	0.855952	0.392025	0.668808
hsa-miR-148b-3p	56.1862	0.392043	0.458669	0.854741	0.392695	0.668808
hsa-miR-130b-5p	11.3332	0.827569	0.992042	0.834208	0.404164	0.683006
hsa-mir-28	44.3182	0.367325	0.444953	0.825538	0.409066	0.685973
hsa-miR-28-3p	847.74	-0.119866	0.148102	-0.809351	0.418313	0.694187
hsa-miR-503-5p	26.6918	-0.697795	0.867481	-0.804392	0.42117	0.694187
hsa-miR-205-5p	113.501	0.386047	0.482357	0.800333	0.423518	0.694187
hsa-mir-423	21.274	-0.680776	0.860134	-0.791477	0.428666	0.697382
hsa-miR-98-5p	716.235	0.115941	0.151935	0.763098	0.445405	0.719247
hsa-mir-146b	31.7138	-0.597194	0.797262	-0.749056	0.453824	0.725075
hsa-mir-1307	11.042	0.822009	1.10189	0.746002	0.455666	0.725075
hsa-mir-30d	15.2486	0.299874	0.408042	0.73491	0.462395	0.728231
hsa-miR-3065-5p	12.6744	-0.746727	1.04006	-0.717966	0.472778	0.728231
hsa-miR-101-3p	533.648	0.111558	0.156486	0.712899	0.475908	0.728231
hsa-miR-320a	1964.58	-0.108719	0.153155	-0.709859	0.477792	0.728231
hsa-miR-744-5p	161.084	0.185294	0.263348	0.703608	0.481677	0.728231
hsa-let-7a-3p	13.4642	0.643499	0.916924	0.701802	0.482803	0.728231
hsa-miR-20a-5p	32.9499	0.514579	0.735183	0.699932	0.48397	0.728231
hsa-miR-200a-5p	61.5193	0.275823	0.394436	0.699286	0.484374	0.728231
hsa-miR-181c-5p	33.5909	0.437127	0.630858	0.692909	0.488366	0.729205
hsa-miR-769-5p	42.5398	0.362767	0.531519	0.682509	0.494917	0.72985
hsa-miR-28-5p	44.759	0.363649	0.533525	0.681596	0.495494	0.72985
hsa-miR-181a-3p	18.0717	0.544417	0.818477	0.665158	0.505949	0.736883
hsa-miR-30a-5p	53683.5	-0.0855155	0.128891	-0.66347	0.50703	0.736883
hsa-let-7b-3p	34.8414	0.353198	0.538549	0.655833	0.511931	0.73908
hsa-miR-92a-1-5p	17.1659	0.570682	0.894318	0.63812	0.523396	0.750659
hsa-miR-19a-3p	10.5823	0.760822	1.21279	0.627334	0.53044	0.752606
hsa-miR-34a-5p	21.4317	0.522875	0.836847	0.624815	0.532092	0.752606
hsa-miR-24-3p	397.498	0.174751	0.281755	0.620224	0.53511	0.752606
hsa-miR-374a-5p	18.106	-0.485701	0.797693	-0.608882	0.542603	0.754891
hsa-miR-342-5p	14.8338	0.61732	1.01652	0.607287	0.54366	0.754891
hsa-miR-361-5p	72.8728	-0.250081	0.425878	-0.587213	0.55706	0.768602
hsa-miR-340-5p	32.2692	0.345385	0.59773	0.577829	0.56338	0.772433
hsa-miR-320c	17.3341	-0.375769	0.671057	-0.559965	0.575503	0.77912
hsa-miR-125b-5p	172.079	0.171907	0.307153	0.55968	0.575698	0.77912
hsa-miR-1307-3p	26.7946	-0.3866	0.701806	-0.550864	0.581727	0.77912
hsa-miR-195-5p	13.5518	0.53918	0.991168	0.543985	0.586452	0.77912
hsa-miR-183-5p	77.7468	-0.217467	0.401312	-0.54189	0.587894	0.77912
hsa-miR-197-3p	76.1605	-0.263211	0.488088	-0.539269	0.589701	0.77912
hsa-miR-500a-3p	35.6632	-0.305614	0.580628	-0.526351	0.598644	0.786171
hsa-miR-151a-5p	947.952	-0.0650103	0.128856	-0.504518	0.613897	0.799321
hsa-miR-185-5p	11.6091	-0.519505	1.03582	-0.501541	0.61599	0.799321
hsa-miR-92b-5p	14.0034	0.618987	1.39209	0.444644	0.656577	0.846945
hsa-mir-375	28.3245	0.353315	0.816135	0.432912	0.665079	0.852866
hsa-miR-2110	10.7024	-0.544735	1.27932	-0.425802	0.670252	0.852916
hsa-miR-1307-5p	41.1113	0.245832	0.582387	0.422112	0.672943	0.852916
hsa-miR-424-3p	45.5744	-0.230569	0.560415	-0.411426	0.68076	0.857837
hsa-miR-27a-3p	82.1008	-0.153935	0.40238	-0.382561	0.702046	0.875455
hsa-mir-26b	10.9415	-0.243077	0.638645	-0.380613	0.70349	0.875455
hsa-miR-27b-5p	23.4022	0.24131	0.641491	0.376171	0.70679	0.875455
hsa-mir-320a	54.165	-0.189932	0.536841	-0.353795	0.723493	0.885818
hsa-miR-196b-5p	207.418	-0.0851096	0.246825	-0.344818	0.730231	0.885818
hsa-miR-181b-5p	272.99	0.0816936	0.237905	0.343387	0.731307	0.885818
hsa-mir-425	16.5366	-0.289844	0.844406	-0.343252	0.731409	0.885818
hsa-miR-146b-5p	1588.55	0.0513772	0.156498	0.328292	0.742691	0.888579
hsa-miR-574-3p	39.4931	0.210503	0.641624	0.328078	0.742853	0.888579
hsa-miR-95-3p	97.6185	0.143733	0.443582	0.324027	0.745918	0.888579
hsa-miR-339-3p	11.6162	0.331568	1.0473	0.316593	0.751552	0.890426
hsa-miR-99a-5p	200.488	-0.104108	0.339636	-0.306528	0.759203	0.890785
hsa-miR-146a-5p	218.599	-0.101473	0.335404	-0.30254	0.762241	0.890785
hsa-mir-183	16.0199	-0.280562	0.943934	-0.297226	0.766294	0.890785
hsa-miR-532-5p	128.529	0.0950643	0.327458	0.29031	0.771579	0.890785
hsa-miR-509-3p	12.4325	0.318274	1.09983	0.289385	0.772286	0.890785
hsa-miR-625-3p	13.7784	-0.263393	0.933505	-0.282155	0.777824	0.892451
hsa-miR-7-5p	15.7061	0.226182	0.827036	0.273485	0.78448	0.892619
hsa-miR-181d-5p	19.9828	0.210658	0.780973	0.269738	0.787362	0.892619
hsa-miR-152-3p	97.1611	0.0947795	0.358546	0.264344	0.791515	0.892619
hsa-miR-140-3p	53.9605	-0.117003	0.448861	-0.260667	0.794349	0.892619
hsa-miR-584-5p	16.5221	0.20049	0.979263	0.204735	0.837779	0.936594
hsa-miR-335-5p	52.3692	0.103346	0.572483	0.180523	0.856742	0.952907
hsa-let-7d-3p	75.7964	0.0566685	0.398124	0.142339	0.886812	0.972494
hsa-mir-106b	22.0524	-0.121225	0.91941	-0.131851	0.895102	0.972494
hsa-miR-409-3p	18.3962	0.123383	0.944898	0.130578	0.896109	0.972494
hsa-miR-664a-5p	21.1738	-0.0763517	0.689149	-0.110791	0.911782	0.972494
hsa-miR-598-3p	28.9631	-0.0746917	0.692106	-0.107919	0.91406	0.972494
hsa-miR-200b-5p	18.6246	0.0812788	0.762416	0.106607	0.915101	0.972494
hsa-miR-340-3p	12.0613	0.111039	1.1004	0.100908	0.919623	0.972494
hsa-miR-106b-3p	36.9368	0.0547063	0.547646	0.0998935	0.920429	0.972494
hsa-mir-204	14.3813	0.0305941	0.369597	0.0827771	0.934029	0.972494
hsa-miR-328-3p	38.3895	0.0499626	0.616643	0.0810235	0.935423	0.972494
hsa-let-7b-5p	38027.4	-0.00796567	0.105394	-0.0755801	0.939753	0.972494
hsa-miR-421	33.119	-0.0512083	0.700971	-0.0730534	0.941764	0.972494
hsa-miR-206	24.7086	-0.0633061	0.887439	-0.0713357	0.943131	0.972494
hsa-miR-221-3p	292.469	0.0234359	0.34848	0.0672517	0.946381	0.972494
hsa-miR-92a-3p	2757.46	-0.00841333	0.126245	-0.0666428	0.946866	0.972494
hsa-miR-30c-5p	7001.28	-0.00823741	0.131436	-0.0626722	0.950028	0.972494
hsa-miR-23a-3p	48.9084	-0.025194	0.403299	-0.0624697	0.950189	0.972494
hsa-miR-10a-3p	13.5311	-0.0543484	1.00205	-0.0542373	0.956746	0.974629
hsa-miR-941	45.8836	0.0260749	0.589578	0.0442263	0.964724	0.978185
hsa-miR-335-3p	20.9997	-0.0280055	0.856148	-0.0327111	0.973905	0.97925
hsa-miR-26b-3p	12.3447	-0.0312529	0.98774	-0.0316408	0.974758	0.97925
hsa-miR-29b-3p	11.4583	-0.0189288	1.04146	-0.0181753	0.985499	0.985499
hsa-miR-106b-5p	8.45659	5.16009	1.41552	3.64536	0.00026702
hsa-miR-590-3p	4.47216	4.80859	1.67465	2.8714	0.00408657
hsa-miR-425-3p	7.79229	2.91002	1.09162	2.66579	0.00768077
hsa-miR-7706	7.4784	-4.10603	1.54139	-2.66385	0.0077252
hsa-mir-23b	10.0245	2.35722	0.979328	2.40698	0.0160849
hsa-miR-1287-5p	3.59847	3.33416	1.45352	2.29386	0.0217987
hsa-mir-21	7.3296	1.86175	0.817427	2.27757	0.0227522
hsa-miR-4516	3.40561	-3.40172	1.5557	-2.18662	0.02877
hsa-let-7f-1	1.30422	2.46875	1.19625	2.06374	0.0390427
hsa-miR-1269a	9.26249	2.47574	1.26659	1.95465	0.0506242
hsa-miR-128-1-5p	2.06543	-5.27006	2.70136	-1.95089	0.0510699
hsa-miR-6511b-3p	2.98196	-3.81071	2.02726	-1.87974	0.0601437
hsa-miR-362-5p	2.23004	3.62517	2.00741	1.80589	0.0709353
hsa-mir-152	1.15717	-4.7129	2.64444	-1.78219	0.074718
hsa-let-7c-3p	2.65602	2.91147	1.6377	1.77778	0.0754399
hsa-mir-574	2.84965	3.49006	1.98509	1.75814	0.0787236
hsa-miR-877-3p	1.90152	-4.91562	2.88714	-1.70259	0.0886445
hsa-miR-93-3p	3.40871	2.70936	1.59608	1.6975	0.0896014
hsa-miR-127-3p	6.65836	-2.01281	1.19949	-1.67806	0.0933363
hsa-let-7f-1-3p	2.31216	3.12667	1.87528	1.66731	0.0954523
hsa-miR-874-5p	2.44404	4.15938	2.54999	1.63113	0.102862
hsa-miR-1249-3p	3.48342	-2.54112	1.58806	-1.60013	0.109569
hsa-let-7e-3p	2.00392	2.90611	1.83383	1.58472	0.11303
hsa-miR-126-3p	3.84902	3.05037	1.93496	1.57645	0.114922
hsa-miR-513c-5p	2.53106	-3.62537	2.31278	-1.56754	0.116989
hsa-miR-505-3p	1.29813	3.17631	2.05589	1.54498	0.122351
hsa-let-7e	2.47644	-1.62709	1.05484	-1.5425	0.122953
hsa-miR-146b-3p	2.88188	-3.54942	2.31224	-1.53506	0.12477
hsa-miR-130b-3p	1.87518	3.33061	2.17259	1.53302	0.125271
hsa-miR-509-3-5p	4.21699	-2.63599	1.72268	-1.53016	0.125976
hsa-miR-877-5p	7.79821	-2.01347	1.31874	-1.52681	0.126807
hsa-mir-215	0.894821	1.22934	0.805608	1.52598	0.127014
hsa-mir-200a	5.10204	1.65722	1.09956	1.50716	0.131768
hsa-miR-4259	2.95875	3.86951	2.57499	1.50272	0.13291
hsa-miR-138-5p	2.58423	3.02772	2.01939	1.49933	0.133789
hsa-miR-148b-5p	7.33372	1.99767	1.33587	1.49541	0.134809
hsa-miR-652-3p	7.56032	-1.8054	1.22724	-1.47112	0.14126
hsa-miR-766-3p	3.29028	-2.7808	1.94444	-1.43013	0.152679
hsa-miR-4446-3p	3.63023	2.27416	1.62926	1.39582	0.162768
hsa-miR-449a	2.01221	2.75831	1.9817	1.3919	0.163954
hsa-miR-576-3p	1.33278	3.42723	2.52202	1.35892	0.174171
hsa-miR-6793-3p	2.64689	4.39853	3.24101	1.35715	0.174734
hsa-miR-6858-5p	1.72822	3.41014	2.52754	1.34919	0.177275
hsa-miR-4728-3p	5.31881	1.71573	1.27193	1.34891	0.177365
hsa-miR-451a	3.67537	2.81948	2.10337	1.34045	0.180098
hsa-miR-140-5p	3.1192	1.97322	1.48338	1.33021	0.183448
hsa-mir-6511b-1	1.36628	-4.18053	3.16935	-1.31905	0.187153
hsa-mir-6511b-2	1.36628	-4.18053	3.16935	-1.31905	0.187153
hsa-mir-429	4.66617	2.46147	1.93391	1.27279	0.203092
hsa-miR-7704	1.64169	-2.33904	1.84118	-1.2704	0.203942
hsa-miR-708-5p	2.12002	2.49376	1.96571	1.26863	0.204573
hsa-miR-361-3p	8.68116	1.27691	1.00808	1.26667	0.205272
hsa-mir-147b	1.5253	3.31803	2.6309	1.26117	0.207246
hsa-miR-324-3p	2.16882	2.81923	2.24931	1.25338	0.210069
hsa-mir-181a-2	6.33286	-1.56513	1.26457	-1.23769	0.215833
hsa-mir-1270	1.79263	3.04295	2.46248	1.23572	0.216561
hsa-mir-141	5.49843	1.60577	1.31812	1.21822	0.22314
hsa-mir-200c	3.02882	2.01217	1.65253	1.21763	0.223364
hsa-mir-181a-1	5.85072	-1.60841	1.3432	-1.19745	0.231131
hsa-miR-892a	7.28212	2.15844	1.81247	1.19088	0.233701
hsa-miR-1246	1.50428	2.68446	2.27009	1.18254	0.236993
hsa-miR-6875-5p	0.91389	-4.88158	4.14419	-1.17793	0.238823
hsa-miR-3168	0.495802	1.45975	1.25013	1.16768	0.242935
hsa-miR-324-5p	6.03791	1.30256	1.11941	1.16362	0.244578
hsa-mir-6087	1.58449	-2.83097	2.43465	-1.16278	0.244918
hsa-miR-98-3p	7.60932	1.29797	1.12077	1.1581	0.246822
hsa-miR-378c	6.48668	-1.28317	1.11821	-1.14753	0.251164
hsa-mir-330	4.73493	-2.01364	1.75793	-1.14546	0.252017
hsa-mir-505	2.67138	-2.22517	1.94416	-1.14454	0.252399
hsa-mir-148a	10.0769	0.776887	0.68489	1.13432	0.256658
hsa-miR-365b-5p	7.91784	-1.55375	1.4056	-1.1054	0.268984
hsa-miR-193a-5p	6.8855	1.21615	1.12407	1.08192	0.279286
hsa-mir-29a	9.48216	1.10009	1.01794	1.0807	0.27983
hsa-mir-671	0.860428	-4.3618	4.14391	-1.05258	0.292533
hsa-miR-454-5p	4.27334	1.6636	1.58973	1.04647	0.295344
hsa-miR-542-5p	2.33546	2.37074	2.26791	1.04534	0.295865
hsa-miR-18a-5p	0.861773	2.72605	2.61373	1.04297	0.296961
hsa-miR-32-5p	5.43515	1.3718	1.33446	1.02798	0.303959
hsa-miR-135a-5p	4.08798	1.67392	1.6399	1.02075	0.307373
hsa-mir-934	1.19137	1.98147	1.95765	1.01217	0.311457
hsa-miR-378d	0.936961	1.68333	1.66735	1.00958	0.312695
hsa-miR-618	0.854849	-4.04078	4.14474	-0.974918	0.329601
hsa-miR-615-3p	8.06881	1.10334	1.13246	0.97428	0.329918
hsa-miR-330-5p	1.03229	2.82704	2.95318	0.957288	0.338422
hsa-miR-6515-5p	0.824561	2.72461	2.87	0.949339	0.342448
hsa-miR-449c-5p	1.26277	2.97547	3.15065	0.9444	0.344965
hsa-miR-514a-3p	1.60018	3.25104	3.4513	0.941975	0.346206
hsa-miR-135b-5p	1.13008	2.7127	2.94938	0.919754	0.357701
hsa-miR-3065-3p	7.06114	-0.986569	1.08537	-0.90897	0.363366
hsa-miR-760	3.45678	-1.48406	1.65867	-0.894726	0.370933
hsa-miR-450a-5p	1.47642	1.79775	2.02272	0.888779	0.374122
hsa-miR-187-3p	2.18261	1.79994	2.02992	0.886704	0.375238
hsa-miR-138-1-3p	1.31197	-1.84783	2.08437	-0.886519	0.375338
hsa-miR-323a-3p	1.10161	-2.18188	2.49951	-0.872925	0.382704
hsa-miR-769-3p	2.1898	2.32796	2.6859	0.866736	0.386087
hsa-mir-320b-1	5.47477	-1.05085	1.21606	-0.864143	0.387509
hsa-mir-196a-2	1.14065	0.85392	1.00086	0.853186	0.393556
hsa-mir-218-1	0.823019	2.02183	2.42441	0.833944	0.404312
hsa-miR-887-3p	2.48853	-1.54533	1.86267	-0.829632	0.406747
hsa-mir-455	1.88614	-2.02608	2.47645	-0.818139	0.413278
hsa-miR-296-3p	3.29446	-1.32821	1.63124	-0.814235	0.415511
hsa-miR-216b-5p	0.710804	-3.32863	4.14411	-0.803219	0.421848
hsa-miR-4286	0.438198	-3.325	4.14976	-0.801251	0.422987
hsa-miR-6513-3p	2.04454	2.4032	3.04462	0.789327	0.429921
hsa-mir-181c	5.56509	1.20203	1.54405	0.778495	0.436277
hsa-mir-191	8.64834	0.943241	1.2304	0.766614	0.443311
hsa-miR-548l	1.07061	3.17773	4.15591	0.76463	0.444492
hsa-miR-301b-3p	1.09859	3.12751	4.15601	0.752527	0.451734
hsa-miR-641	4.03873	-1.18519	1.57735	-0.751377	0.452426
hsa-mir-6858	1.82214	1.84475	2.45784	0.750559	0.452918
hsa-mir-24-2	6.54229	-0.902655	1.20371	-0.749891	0.45332
hsa-miR-129-5p	3.41704	-1.35069	1.82661	-0.739451	0.459633
hsa-miR-577	10.2973	-0.735401	1.00262	-0.733477	0.463267
hsa-miR-3613-5p	0.597114	2.34054	3.21434	0.728155	0.466519
hsa-mir-26a-2	2.68232	-1.01858	1.401	-0.727039	0.467202
hsa-miR-452-5p	0.991993	2.01135	2.76687	0.726939	0.467263
hsa-miR-33b-3p	1.006	2.98695	4.15632	0.718654	0.472354
hsa-mir-4449	1.27616	2.22563	3.10377	0.717073	0.473329
hsa-miR-210-5p	5.07681	-0.938107	1.30867	-0.716838	0.473474
hsa-miR-3605-5p	1.97385	1.94487	2.72623	0.713393	0.475603
hsa-miR-3679-5p	2.40838	1.68586	2.39091	0.705113	0.48074
hsa-let-7d	1.04469	0.639665	0.910089	0.70286	0.482143
hsa-miR-548az-5p	1.70443	-1.28395	1.86107	-0.689896	0.49026
hsa-miR-126-5p	3.06321	-1.11462	1.61748	-0.689107	0.490756
hsa-miR-548ba	0.874608	1.82154	2.65295	0.686608	0.49233
hsa-miR-1275	6.21185	0.773747	1.12776	0.686094	0.492654
hsa-miR-30c-1-3p	3.9274	0.993222	1.46601	0.6775	0.498089
hsa-miR-4800-3p	0.918521	-2.00501	2.98449	-0.671812	0.501703
hsa-miR-141-5p	4.54734	1.13855	1.69505	0.67169	0.501781
hsa-miR-374b-3p	0.634287	-2.76743	4.14472	-0.6677	0.504325
hsa-miR-378g	1.05358	-1.03035	1.59019	-0.647943	0.517022
hsa-mir-221	0.777984	2.68613	4.15709	0.646156	0.518178
hsa-mir-320b-2	5.84586	-0.757147	1.18417	-0.639389	0.52257
hsa-mir-378a	1.13583	-1.71406	2.69917	-0.63503	0.525409
hsa-mir-328	0.784373	2.53925	4.03078	0.629965	0.528718
hsa-miR-548o-3p	1.06045	-1.72241	2.75928	-0.624224	0.53248
hsa-mir-361	1.8884	1.0422	1.67649	0.621653	0.53417
hsa-miR-642a-5p	0.804076	1.80917	2.91556	0.62052	0.534915
hsa-mir-17	1.60648	1.17092	1.89868	0.616699	0.537434
hsa-miR-25-5p	4.07574	1.08001	1.7823	0.605963	0.544539
hsa-miR-501-5p	1.03872	1.47244	2.44231	0.602889	0.546582
hsa-let-7f-2-3p	3.31789	-0.997001	1.65584	-0.602113	0.547099
hsa-miR-1226-5p	1.97622	-1.40944	2.36004	-0.59721	0.550367
hsa-mir-92a-1	7.70989	0.801842	1.34488	0.596219	0.551029
hsa-miR-6863	0.502703	-2.47311	4.15124	-0.595753	0.55134
hsa-miR-942-5p	1.70405	-1.52077	2.55828	-0.59445	0.552211
hsa-miR-708-3p	0.525318	-2.43719	4.14708	-0.587688	0.556742
hsa-miR-1306-5p	0.839872	-2.12308	3.62127	-0.58628	0.557688
hsa-mir-504	0.438317	1.75818	3.02727	0.58078	0.561389
hsa-miR-339-5p	9.04806	-0.64393	1.11319	-0.578454	0.562958
hsa-miR-664b-5p	1.41308	-1.52779	2.71923	-0.561847	0.57422
hsa-miR-939-5p	0.951469	2.32845	4.15824	0.559961	0.575506
hsa-miR-6793-5p	0.803937	2.32365	4.15826	0.558803	0.576296
hsa-miR-1260b	8.46506	0.599188	1.07775	0.555961	0.578238
hsa-miR-454-3p	8.34888	0.647421	1.16497	0.555739	0.578389
hsa-miR-199a-3p	4.8944	-0.919537	1.66177	-0.553347	0.580026
hsa-miR-199b-3p	4.8944	-0.919537	1.66177	-0.553347	0.580026
hsa-miR-3074-5p	0.843852	-2.00618	3.63648	-0.551683	0.581165
hsa-miR-542-3p	9.91276	-0.557138	1.0142	-0.549337	0.582774
hsa-miR-744-3p	0.44246	-2.26893	4.1483	-0.546955	0.58441
hsa-miR-4742-3p	0.354444	-2.26447	4.15098	-0.545527	0.585391
hsa-miR-6732-5p	0.749085	1.63724	3.01705	0.542661	0.587363
hsa-mir-1277	2.23514	1.19921	2.21301	0.541889	0.587895
hsa-mir-23a	0.576783	-2.22177	4.14617	-0.535861	0.592054
hsa-miR-3125	1.25788	-2.19691	4.13511	-0.531283	0.595223
hsa-mir-548q	0.81413	2.20518	4.15871	0.530256	0.595935
hsa-miR-3158-3p	2.64981	-1.23215	2.33797	-0.527018	0.598181
hsa-miR-1301-3p	0.51757	1.77074	3.36988	0.525461	0.599262
hsa-miR-6832-5p	0.506789	2.17601	4.1588	0.523229	0.600815
hsa-miR-411-5p	6.16478	0.969382	1.85619	0.522242	0.601502
hsa-miR-615-5p	0.493898	2.16601	4.15884	0.52082	0.602492
hsa-miR-331-3p	5.08909	0.753286	1.44724	0.5205	0.602715
hsa-miR-96-5p	9.81221	-0.671619	1.29465	-0.518766	0.603924
hsa-mir-708	0.481605	2.1341	4.15895	0.513134	0.607857
hsa-miR-30b-3p	9.54161	0.531972	1.03738	0.512803	0.608089
hsa-mir-29b-1	3.66891	0.759549	1.48364	0.51195	0.608686
hsa-mir-24-1	6.97401	-0.592791	1.17524	-0.504399	0.613981
hsa-mir-29c	3.2695	0.824739	1.64207	0.502256	0.615488
hsa-miR-5010-5p	1.99818	-1.06675	2.13434	-0.499803	0.617214
hsa-miR-6824-3p	0.455282	2.06638	4.15917	0.496825	0.619312
hsa-miR-1262	1.2292	-1.35509	2.74123	-0.494337	0.621068
hsa-miR-153-3p	1.65344	1.44738	2.94356	0.491712	0.622923
hsa-mir-424	5.06512	-0.732681	1.49174	-0.49116	0.623314
hsa-miR-122-5p	1.27579	-1.58817	3.23566	-0.490835	0.623543
hsa-mir-6777	0.114538	-2.04085	4.16287	-0.490251	0.623957
hsa-miR-3173-5p	0.333711	-2.03203	4.15138	-0.489484	0.624499
hsa-miR-193b-3p	5.14664	0.665235	1.37327	0.484415	0.628091
hsa-miR-211-5p	4.64817	-0.627522	1.30288	-0.481641	0.630061
hsa-mir-584	0.427394	1.98136	4.15945	0.476352	0.633824
hsa-miR-301a-3p	8.50462	-0.469863	0.991662	-0.473814	0.635633
hsa-miR-500a-5p	2.10019	1.11535	2.36386	0.471835	0.637045
hsa-miR-500b-5p	2.10019	1.11535	2.36386	0.471835	0.637045
hsa-miR-548b-5p	0.415235	1.95134	4.15954	0.469125	0.63898
hsa-miR-30d-3p	5.52715	0.452427	0.971357	0.465768	0.641382
hsa-miR-4429	0.368733	-0.587379	1.26215	-0.46538	0.641659
hsa-miR-589-5p	8.38406	0.537634	1.15594	0.465107	0.641855
hsa-let-7f-2	9.51243	-0.243598	0.526237	-0.462906	0.643432
hsa-mir-16-2	3.15323	-0.725718	1.56888	-0.462571	0.643672
hsa-mir-4640	0.468508	1.91371	4.15964	0.460067	0.645468
hsa-miR-218-5p	6.75673	-0.658272	1.43452	-0.458881	0.64632
hsa-miR-128-2-5p	0.400412	1.90759	4.15966	0.458594	0.646526
hsa-miR-100-3p	0.53322	1.73287	3.7925	0.456921	0.647728
hsa-miR-210-3p	4.36491	0.523271	1.15118	0.454553	0.649431
hsa-miR-3127-5p	2.89868	0.791305	1.78386	0.443591	0.657338
hsa-miR-320d	8.89757	-0.306484	0.69156	-0.443178	0.657637
hsa-miR-937-3p	0.887108	1.18151	2.66708	0.442999	0.657767
hsa-mir-452	0.645219	-1.83527	4.15873	-0.441306	0.658991
hsa-mir-106a	0.394649	1.82711	4.15989	0.43922	0.660502
hsa-mir-6738	0.807327	1.74688	4.01044	0.435584	0.663139
hsa-miR-4677-3p	2.97551	-0.646404	1.49877	-0.431289	0.666258
hsa-miR-873-3p	0.501647	1.63298	3.80019	0.42971	0.667407
hsa-miR-1251-5p	0.380729	1.78215	4.16003	0.428399	0.668361
hsa-miR-4461	0.357833	1.77057	4.16007	0.425611	0.670391
hsa-mir-222	1.33687	0.586086	1.37994	0.424718	0.671043
hsa-miR-99a-3p	5.15726	0.599096	1.42119	0.421547	0.673356
hsa-miR-203a-5p	0.389817	1.75101	4.16013	0.420903	0.673826
hsa-mir-7703	0.3981	1.7465	4.16014	0.419816	0.67462
hsa-miR-149-3p	7.2578	-0.520343	1.2623	-0.412218	0.68018
hsa-miR-221-5p	3.90635	-0.956167	2.36458	-0.404371	0.68594
hsa-miR-548j-5p	0.324567	1.66347	4.16041	0.399833	0.68928
hsa-miR-223-3p	1.69052	-0.794869	2.02	-0.3935	0.69395
hsa-mir-199b	0.808991	1.25241	3.20531	0.390731	0.695996
hsa-mir-199a-1	0.808991	1.25241	3.20531	0.390731	0.695996
hsa-mir-199a-2	0.808991	1.25241	3.20531	0.390731	0.695996
hsa-mir-548az	1.05234	1.37978	3.58363	0.385022	0.700221
hsa-miR-660-3p	0.194188	-1.59655	4.15864	-0.38391	0.701045
hsa-mir-6805	0.304546	1.58665	4.16068	0.381345	0.702948
hsa-miR-4662a-5p	6.21344	-0.420271	1.10565	-0.380114	0.703861
hsa-miR-616-3p	0.305915	1.57787	4.16071	0.37923	0.704517
hsa-mir-1253	0.315491	1.5633	4.16076	0.375725	0.707122
hsa-miR-664b-3p	0.292818	1.54312	4.16084	0.370868	0.710736
hsa-mir-33b	0.971621	-1.18717	3.24084	-0.366317	0.714128
hsa-miR-1255a	0.49638	1.50185	4.16099	0.360935	0.718148
hsa-miR-125b-1-3p	4.42697	-0.57481	1.59319	-0.360791	0.718255
hsa-miR-195-3p	1.78438	0.629196	1.75264	0.358999	0.719596
hsa-mir-186	2.67739	0.552061	1.56515	0.352722	0.724297
hsa-miR-455-3p	6.52058	-0.528869	1.51135	-0.349932	0.72639
hsa-miR-4647	0.277968	1.45568	4.16117	0.349825	0.72647
hsa-miR-516a-5p	0.289187	1.45435	4.16117	0.349506	0.72671
hsa-miR-328-5p	0.208783	-1.43803	4.15769	-0.345873	0.729438
hsa-miR-101-5p	0.254109	1.37908	4.16144	0.331395	0.740346
hsa-miR-6732-3p	0.304192	1.37394	4.16146	0.330158	0.74128
hsa-miR-21-3p	7.33282	-0.46974	1.42803	-0.328943	0.742198
hsa-mir-29b-2	4.67685	-0.463215	1.40959	-0.328617	0.742445
hsa-miR-4775	0.352164	1.35712	4.16152	0.326112	0.744339
hsa-miR-944	0.25594	1.35228	4.16153	0.324948	0.745221
hsa-miR-33a-5p	0.250664	1.34544	4.16156	0.323303	0.746466
hsa-miR-142-5p	0.14246	-1.33728	4.16151	-0.321344	0.74795
hsa-miR-6734-5p	0.729709	1.17698	3.69171	0.318817	0.749866
hsa-miR-6721-5p	0.0869835	-1.32625	4.16513	-0.318418	0.750168
hsa-mir-4485	0.389093	1.30919	4.16169	0.31458	0.75308
hsa-miR-582-3p	5.15075	-0.45853	1.46856	-0.312231	0.754865
hsa-mir-148b	0.515071	0.805725	2.61171	0.308505	0.757698
hsa-miR-22-5p	2.91022	0.677756	2.20524	0.307339	0.758585
hsa-mir-2110	3.90935	-0.452458	1.48808	-0.304054	0.761087
hsa-miR-323b-3p	2.49283	-0.800464	2.65337	-0.301678	0.762898
hsa-mir-194-2	0.779822	-0.54505	1.81014	-0.30111	0.763331
hsa-mir-7641-1	0.331937	1.24441	4.16193	0.298998	0.764941
hsa-miR-27a-5p	0.602592	-1.23362	4.16066	-0.296497	0.766851
hsa-miR-5588-3p	0.240555	1.22768	4.16199	0.294975	0.768013
hsa-mir-190a	0.219441	1.22274	4.16201	0.293786	0.768921
hsa-miR-378i	0.114958	-0.586242	1.99718	-0.293535	0.769113
hsa-miR-330-3p	0.698396	0.910188	3.11629	0.292074	0.77023
hsa-mir-93	0.246214	1.07207	3.71297	0.288736	0.772783
hsa-mir-337	0.215802	1.1934	4.16213	0.286727	0.774321
hsa-miR-450b-5p	5.85016	0.390768	1.37527	0.284139	0.776304
hsa-mir-203b	0.222175	1.17843	4.16219	0.283127	0.777079
hsa-miR-5187-5p	1.15289	-0.780322	2.76629	-0.282083	0.77788
hsa-miR-26a-2-3p	0.234033	1.17048	4.16222	0.281214	0.778546
hsa-miR-874-3p	5.35198	-0.467821	1.67264	-0.27969	0.779715
hsa-miR-381-3p	1.76893	-0.628001	2.24561	-0.279657	0.779741
hsa-mir-210	0.206093	1.1542	4.16228	0.2773	0.78155
hsa-miR-193b-5p	3.81095	-0.448534	1.61764	-0.277276	0.781568
hsa-mir-409	0.303497	1.14216	4.14105	0.275815	0.78269
hsa-miR-671-5p	0.904085	0.889652	3.23304	0.275175	0.783182
hsa-miR-651-5p	0.509235	-1.14024	4.14712	-0.274947	0.783357
hsa-miR-29a-5p	0.487833	-1.04222	3.7965	-0.27452	0.783685
hsa-mir-3138	0.781211	0.986452	3.5968	0.274258	0.783886
hsa-miR-6803-3p	1.50215	-0.523427	1.94454	-0.269177	0.787793
hsa-mir-324	1.58522	0.696784	2.59745	0.268257	0.788501
hsa-miR-365a-5p	2.76505	0.607734	2.29257	0.265088	0.790941
hsa-miR-320e	0.105304	-0.965856	3.64839	-0.264735	0.791214
hsa-miR-6837-3p	0.366599	1.06809	4.16263	0.25659	0.797495
hsa-mir-193b	0.187148	1.05581	4.16267	0.253638	0.799775
hsa-miR-7113-5p	0.0015665	-1.04554	4.16931	-0.25077	0.801992
hsa-miR-3936	0.205731	1.04377	4.16272	0.250741	0.802014
hsa-miR-224-5p	2.21936	0.480683	1.93583	0.248308	0.803896
hsa-mir-660	0.024452	-1.03406	4.1688	-0.248047	0.804098
hsa-mir-98	1.61207	-0.593264	2.39202	-0.248018	0.804121
hsa-miR-629-3p	0.265812	-1.02211	4.15582	-0.245947	0.805723
hsa-miR-6500-3p	0.464908	1.02355	4.16279	0.24588	0.805775
hsa-miR-551b-5p	0.18152	1.01785	4.16282	0.24451	0.806836
hsa-miR-33b-5p	0.738632	0.789241	3.24682	0.243081	0.807943
hsa-mir-509-2	1.7427	0.616348	2.54494	0.242186	0.808636
hsa-mir-509-1	1.7427	0.616348	2.54494	0.242186	0.808636
hsa-mir-509-3	1.7427	0.616348	2.54494	0.242186	0.808636
hsa-miR-6821-5p	0.227463	0.99137	4.16292	0.238143	0.81177
hsa-miR-18b-5p	0.263724	0.971509	4.16299	0.233368	0.815475
hsa-miR-29c-5p	0.732531	0.62996	2.71435	0.232085	0.816472
hsa-miR-627-3p	0.170666	0.959575	4.16303	0.230499	0.817704
hsa-miR-3934-5p	0.599312	-0.937018	4.14502	-0.226059	0.821156
hsa-miR-493-5p	0.543118	-0.746361	3.34829	-0.222908	0.823607
hsa-miR-203b-3p	1.27611	0.912704	4.16319	0.219232	0.826469
hsa-miR-3691-5p	0.162731	0.910632	4.1632	0.218734	0.826857
hsa-miR-5680	0.862791	-0.710915	3.25661	-0.218299	0.827196
hsa-miR-940	0.0195825	-0.906433	4.16908	-0.217418	0.827883
hsa-miR-152-5p	0.493413	0.901576	4.16323	0.216557	0.828554
hsa-mir-196a-1	0.544497	0.896538	4.16325	0.215346	0.829498
hsa-mir-6780a	0.428431	0.890284	4.16327	0.213842	0.83067
hsa-mir-3615	0.0360235	-0.89121	4.16906	-0.213768	0.830728
hsa-mir-34b	0.158494	0.888012	4.16328	0.213296	0.831096
hsa-mir-532	0.2537	0.875655	4.16332	0.210326	0.833413
hsa-miR-450a-2-3p	1.48262	-0.643193	3.08297	-0.208628	0.834739
hsa-miR-7-1-3p	0.390214	0.813109	3.89757	0.20862	0.834745
hsa-mir-652	1.56306	-0.514742	2.5075	-0.205281	0.837353
hsa-mir-30b	0.0284868	-0.853694	4.169	-0.204772	0.83775
hsa-miR-1908-5p	0.852813	0.635174	3.15773	0.201149	0.840582
hsa-miR-194-3p	2.33702	-0.342113	1.70805	-0.200294	0.84125
hsa-miR-767-5p	0.196496	0.821185	4.16352	0.197233	0.843645
hsa-mir-1269a	0.229294	0.815644	4.16354	0.195902	0.844687
hsa-miR-188-3p	0.240663	0.815312	4.16354	0.195822	0.84475
hsa-miR-6795-5p	0.156455	0.811034	4.16356	0.194793	0.845555
hsa-miR-6780a-5p	0.145745	0.804544	4.16358	0.193234	0.846776
hsa-miR-2116-3p	0.728689	0.658617	3.43823	0.191557	0.848089
hsa-miR-6761-5p	0.141073	0.774145	4.1637	0.185927	0.852502
hsa-mir-484	1.07162	-0.769226	4.15324	-0.185211	0.853063
hsa-miR-410-3p	0.196835	0.764627	4.16373	0.18364	0.854296
hsa-miR-576-5p	0.574678	0.615453	3.38819	0.181647	0.85586
hsa-mir-31	0.26974	-0.724459	4.16872	-0.173785	0.862035
hsa-miR-338-3p	1.97079	0.333586	1.93029	0.172817	0.862795
hsa-miR-29b-1-5p	2.80471	0.377143	2.20604	0.170959	0.864256
hsa-mir-342	5.91516	0.256609	1.51571	0.169299	0.865561
hsa-miR-6087	1.1323	0.534491	3.18379	0.167879	0.866679
hsa-miR-15a-5p	5.8013	-0.197461	1.1864	-0.166437	0.867813
hsa-miR-92a-2-5p	7.62927	0.213376	1.29996	0.164141	0.86962
hsa-miR-491-5p	0.135325	0.682502	4.16401	0.163905	0.869806
hsa-mir-1273c	0.127106	0.672094	4.16405	0.161404	0.871775
hsa-mir-187	0.132224	0.671075	4.16405	0.161159	0.871968
hsa-mir-877	0.218361	0.667197	4.16407	0.160227	0.872702
hsa-miR-487b-3p	1.30667	0.602029	3.87466	0.155376	0.876525
hsa-miR-219a-1-3p	0.172727	0.635106	4.16418	0.152517	0.87878
hsa-mir-3605	1.42851	-0.394664	2.7039	-0.145961	0.883952
hsa-miR-2277-5p	0.161838	0.6071	4.16428	0.145787	0.884089
hsa-mir-641	0.125473	0.600966	4.16431	0.144314	0.885253
hsa-mir-20b	0.119086	0.6005	4.16431	0.144202	0.885341
hsa-mir-6887	0.147642	0.597861	4.16432	0.143568	0.885842
hsa-miR-449b-5p	0.0699314	-0.596542	4.16836	-0.143112	0.886202
hsa-miR-6810-5p	0.116095	0.593667	4.16433	0.14256	0.886638
hsa-miR-4466	3.76979	0.250563	1.77852	0.140883	0.887962
hsa-mir-1262	0.416539	0.580882	4.16438	0.139488	0.889064
hsa-miR-6842-3p	0.11388	0.571017	4.16442	0.137118	0.890937
hsa-miR-34c-5p	0.685239	-0.40946	3.0522	-0.134152	0.893282
hsa-miR-1297	0.146186	0.314159	2.37323	0.132376	0.894687
hsa-miR-23b-5p	0.505498	-0.54986	4.15527	-0.132329	0.894724
hsa-miR-136-5p	0.122939	0.540163	4.16453	0.129705	0.896799
hsa-mir-92b	0.117381	0.530379	4.16457	0.127355	0.898659
hsa-miR-363-5p	0.10727	0.521508	4.1646	0.125224	0.900346
hsa-miR-212-3p	0.201345	0.508219	4.16464	0.122032	0.902874
hsa-miR-3909	4.40619	-0.18587	1.54779	-0.120087	0.904414
hsa-miR-134-5p	0.123219	0.496869	4.16468	0.119305	0.905033
hsa-mir-7-1	0.362335	-0.487295	4.16805	-0.116912	0.90693
hsa-let-7g-3p	0.108715	0.479773	4.16474	0.115199	0.908287
hsa-miR-6741-3p	0.531315	-0.467657	4.15717	-0.112494	0.910432
hsa-miR-627-5p	0.100807	0.466874	4.16478	0.112101	0.910744
hsa-miR-301a-5p	0.232223	-0.461184	4.16795	-0.11065	0.911894
hsa-mir-760	0.832464	-0.440133	4.10658	-0.107178	0.914648
hsa-miR-181c-3p	0.244231	0.38975	3.68772	0.105689	0.915829
hsa-mir-181b-2	5.04447	0.131834	1.24793	0.105642	0.915866
hsa-miR-654-3p	2.07407	-0.243539	2.35496	-0.103415	0.917633
hsa-mir-99a	6.58633	0.126674	1.22644	0.103286	0.917736
hsa-mir-616	0.100374	0.424666	4.16493	0.101962	0.918787
hsa-miR-374c-5p	0.229891	-0.366785	3.64605	-0.100598	0.91987
hsa-mir-18b	0.0280749	-0.417969	4.16779	-0.100286	0.920118
hsa-mir-34c	0.0287509	-0.407354	4.16775	-0.0977395	0.922139
hsa-mir-26a-1	2.30083	-0.139941	1.45195	-0.0963814	0.923218
hsa-miR-31-3p	0.254331	0.380197	4.16508	0.0912819	0.927269
hsa-miR-432-5p	5.47252	0.13473	1.49175	0.0903168	0.928035
hsa-miR-1268a	4.1521	0.155678	1.7568	0.0886147	0.929388
hsa-miR-934	4.43176	-0.128739	1.46925	-0.0876226	0.930177
hsa-miR-3605-3p	7.0162	-0.12213	1.40064	-0.0871958	0.930516
hsa-mir-130a	0.103075	0.357189	4.16517	0.0857561	0.93166
hsa-miR-106a-3p	0.0881391	0.354971	4.16518	0.0852235	0.932084
hsa-miR-513b-5p	0.114145	-0.354865	4.16756	-0.0851493	0.932143
hsa-mir-5689	0.493629	0.354452	4.16518	0.0850988	0.932183
hsa-miR-3912-3p	0.229638	0.345242	4.16521	0.0828869	0.933941
hsa-miR-18a-3p	0.548169	0.301232	3.70578	0.0812872	0.935214
hsa-miR-889-3p	0.748981	-0.317114	4.0273	-0.0787412	0.937238
hsa-miR-493-3p	0.093612	0.31827	4.16531	0.0764097	0.939093
hsa-mir-382	0.0842388	0.314066	4.16533	0.0754	0.939896
hsa-miR-4500	0.0500859	-0.306681	4.16739	-0.0735906	0.941336
hsa-miR-504-3p	0.0345223	-0.303169	4.16738	-0.072748	0.942007
hsa-miR-29b-2-5p	2.55003	0.162981	2.33607	0.0697674	0.944379
hsa-mir-19a	0.0491917	-0.289581	4.16733	-0.0694884	0.944601
hsa-miR-579-5p	0.0621446	-0.289166	4.16732	-0.0693889	0.94468
hsa-miR-1268b	4.22344	0.116515	1.7238	0.0675919	0.94611
hsa-miR-16-2-3p	0.654525	0.234263	3.61048	0.0648842	0.948266
hsa-mir-363	1.70929	-0.127549	2.00531	-0.0636054	0.949284
hsa-miR-6758-5p	0.130655	0.262407	4.1655	0.0629953	0.94977
hsa-miR-1254	0.169625	-0.251996	4.16718	-0.0604717	0.95178
hsa-miR-1306-3p	0.0859246	0.244648	4.16556	0.0587311	0.953166
hsa-miR-582-5p	2.19132	-0.125164	2.17105	-0.0576513	0.954026
hsa-miR-3928-3p	0.164169	0.237011	4.16558	0.0568974	0.954627
hsa-miR-6511a-3p	2.59282	0.127622	2.24663	0.0568061	0.9547
hsa-miR-378a-5p	0.114397	0.234703	4.16558	0.0563433	0.955068
hsa-mir-502	0.0920318	0.233317	4.16559	0.0560105	0.955333
hsa-mir-744	0.0850003	0.230208	4.1656	0.055264	0.955928
hsa-mir-6730	0.454378	0.223587	4.16562	0.0536745	0.957195
hsa-miR-1270	5.18407	-0.0849302	1.63047	-0.0520894	0.958457
hsa-miR-6887-3p	1.0466	-0.156536	3.20635	-0.0488206	0.961062
hsa-miR-7705	0.253463	0.198144	4.16569	0.0475657	0.962062
hsa-mir-34a	0.0784247	0.191994	4.1657	0.0460891	0.963239
hsa-miR-6762-3p	0.0526244	-0.189723	4.16695	-0.0455306	0.963684
hsa-miR-191-3p	2.87933	0.107036	2.36037	0.0453472	0.963831
hsa-miR-766-5p	0.0943839	0.187446	4.16572	0.0449973	0.964109
hsa-miR-551b-3p	0.537528	0.182958	4.16573	0.0439199	0.964968
hsa-miR-20b-3p	0.817696	0.111719	2.60245	0.0429284	0.965759
hsa-miR-4492	0.685793	-0.175638	4.0996	-0.0428427	0.965827
hsa-miR-943	0.241031	-0.171698	4.16688	-0.0412053	0.967132
hsa-miR-676-3p	0.0695101	0.16612	4.16578	0.0398772	0.968191
hsa-mir-2116	2.26315	-0.099777	2.61019	-0.038226	0.969507
hsa-miR-4707-3p	0.0542562	-0.159113	4.16683	-0.0381856	0.96954
hsa-mir-6761	0.553799	0.154435	4.16581	0.0370721	0.970428
hsa-miR-1289	0.187662	0.154273	4.16581	0.0370332	0.970459
hsa-mir-92a-2	0.359237	0.143989	3.93878	0.0365567	0.970838
hsa-miR-326	0.0439548	-0.151816	4.16681	-0.0364345	0.970936
hsa-mir-615	0.0446606	-0.149139	4.1668	-0.0357923	0.971448
hsa-miR-483-5p	0.770339	0.147708	4.14746	0.0356142	0.97159
hsa-miR-4488	0.388619	-0.128039	3.90261	-0.0328086	0.973827
hsa-miR-24-1-5p	0.267587	0.132487	4.16588	0.031803	0.974629
hsa-miR-17-3p	0.174077	-0.124247	4.16671	-0.029819	0.976211
hsa-miR-3614-5p	0.0884389	-0.122563	4.1667	-0.0294148	0.976534
hsa-mir-153-1	0.0715864	0.122285	4.16591	0.0293538	0.976582
hsa-miR-548ah-5p	0.0655161	0.122018	4.16591	0.0292895	0.976634
hsa-mir-590	0.0747011	0.121098	4.16591	0.0290687	0.97681
hsa-miR-1323	0.0658854	0.114119	4.16593	0.0273935	0.978146
hsa-miR-6770-5p	0.0478138	-0.100646	4.16663	-0.0241553	0.980729
hsa-miR-1238-3p	0.0637517	0.100246	4.16597	0.0240631	0.980802
hsa-miR-6873-3p	0.0564693	-0.0933092	4.1666	-0.0223946	0.982133
hsa-mir-4758	0.0643911	-0.0926139	4.1666	-0.0222277	0.982266
hsa-miR-671-3p	9.32014	0.0219538	1.09862	0.0199831	0.984057
hsa-miR-369-5p	0.0838341	0.0794726	4.16604	0.0190763	0.98478
hsa-miR-1303	0.420075	-0.0743505	3.92978	-0.0189198	0.984905
hsa-miR-2355-5p	0.0672571	-0.0751617	4.16654	-0.0180394	0.985607
hsa-miR-3656	0.061368	0.0740307	4.16605	0.01777	0.985822
hsa-mir-320c-2	0.162328	0.0647072	4.16608	0.0155319	0.987608
hsa-mir-320c-1	0.174649	0.0647072	4.16608	0.0155319	0.987608
hsa-mir-7-2	0.398195	0.0646133	4.16608	0.0155094	0.987626
hsa-miR-873-5p	0.362653	-0.0600574	4.16649	-0.0144144	0.988499
hsa-miR-548k	4.9186	0.0194852	1.50501	0.0129469	0.98967
hsa-let-7g	3.4395	0.0166956	1.3479	0.0123863	0.990117
hsa-mir-181b-1	4.57422	0.0139791	1.30936	0.0106763	0.991482
hsa-mir-501	0.348415	0.0414464	4.16616	0.00994835	0.992062
hsa-miR-1292-5p	0.0518724	-0.0401527	4.16642	-0.00963721	0.992311
hsa-miR-653-3p	0.216107	0.0362905	4.16041	0.00872283	0.99304
hsa-mir-7705	0.0582148	0.0341591	4.16618	0.00819914	0.993458
hsa-miR-6825-5p	0.0528297	-0.0287334	4.16638	-0.00689648	0.994497
hsa-miR-4749-5p	0.895086	-0.0240085	4.14308	-0.00579485	0.995376
hsa-mir-653	7.4306	-0.00262742	1.28457	-0.00204537	0.998368
hsa-miR-497-5p	0.245158	0.891056	4.16234	0.214075
hsa-mir-149	1.19455	-1.40255	3.88549	-0.36097
hsa-miR-505-5p	0.665298	-1.13024	3.78369	-0.298713
hsa-mir-335	0.333902	0.134952	4.16587	0.0323946
hsa-miR-508-3p	1.2733	2.85244	2.83687	1.00549
hsa-miR-659-5p	1.19277	-3.54843	3.12686	-1.13482
hsa-mir-142	2.34403	-2.61447	2.18962	-1.19403
hsa-mir-146a	0.828468	-0.0458504	1.59195	-0.0288013
hsa-miR-455-5p	2.28055	1.72833	2.1021	0.822191
hsa-miR-504-5p	2.65483	0.43338	2.0872	0.207637
hsa-miR-362-3p	0.589425	-2.67403	4.14587	-0.644987
hsa-miR-1269b	1.76714	-0.410663	2.70657	-0.151728
hsa-miR-625-5p	0.541071	0.935262	3.02757	0.308915
hsa-miR-3613-3p	0.702665	2.57526	4.15742	0.619437
hsa-miR-1296-5p	0.886243	2.03462	3.2354	0.628861
hsa-miR-3064-5p	0.116718	0.22515	4.16561	0.0540498
hsa-mir-182	0.629804	-0.183888	1.60753	-0.114391
hsa-miR-32-3p	1.05859	2.85751	2.7089	1.05486
hsa-miR-190a-3p	0.871988	0.905354	3.54934	0.255077
hsa-miR-382-5p	0.833753	2.69955	3.96762	0.680396
hsa-miR-548ab	0.388338	1.78568	4.16002	0.429249
hsa-mir-4525	0.147	0.513998	4.16462	0.12342
hsa-mir-6511a-2	1.27602	-2.91607	4.14984	-0.702696
hsa-mir-6511a-1	1.27602	-2.91607	4.14984	-0.702696
hsa-mir-6511a-4	1.27602	-2.91607	4.14984	-0.702696
hsa-mir-6511a-3	1.27602	-2.91607	4.14984	-0.702696
hsa-miR-136-3p	0.473105	-3.0569	4.14965	-0.736665
hsa-miR-369-3p	0.341275	-2.24999	4.15214	-0.541887
hsa-miR-6724-5p	0.801168	-0.305809	3.69186	-0.0828333
hsa-miR-502-5p	0.33365	-0.0197164	4.16635	-0.00473229
hsa-mir-95	1.27216	-0.791113	3.22189	-0.245543
hsa-miR-548e-3p	0.519433	1.61944	3.29965	0.490791
hsa-miR-95-5p	0.222773	0.629194	4.1642	0.151096
hsa-mir-138-1	0.106705	0.223581	4.16562	0.0536729
hsa-miR-6777-5p	0.715779	1.6009	4.16063	0.384774
hsa-miR-628-5p	0.292357	1.28758	4.16177	0.309382
hsa-miR-508-5p	0.273905	0.265872	4.16549	0.0638274
hsa-miR-132-5p	0.147129	0.141975	4.16585	0.0340807
hsa-miR-24-2-5p	0.250893	1.18376	4.16217	0.284409
hsa-miR-485-3p	1.47425	3.56617	3.72521	0.957308
