# Supplementary material for: Selected miRNAs in Urinary Extracellular Vesicles Show Promise for Early and Specific Diagnostics of Diabetic Kidney Disease
Source: J Extracell Biol. 2025 Oct 14;4(10):e70089. doi: 10.1002/jex2.70089 (PMC12519432; doi:10.1002/jex2.70089)
Supplement: Supplementary file 4 — Supplementary Table S3: T1D male discovery cohort raw sequencing counts and differential expression analysis. [file JEX2-4-e70089-s006.xlsx]

## Sheet: Supplementary table S3a
Supplementary Table S3a: T1D male discovery cohort raw sequencing counts used for differential expression analysis.
id	T1D_Mic_24H_1	T1D_Mac_24H_2	T1D_Mac_24H_3	T1D_Mic_24H_4	T1D_Mac_24H_5	T1D_Mac_24H_6	T1D_Mic_24H_7	T1D_Mic_24H_8	T1D_Nor_24H_9	T1D_Nor_24H_11	T1D_Nor_24H_12	T1D_Nor_24H_13	T1D_Nor_24H_14	T1D_Nor_24H_16	T1D_Mac_24H_17	T1D_Mic_24H_18	T1D_Nor_24H_19	T1D_Mac_24H_20	T1D_Nor_24H_21	T1D_Mac_24H_22	T1D_Mac_24H_23	T1D_Mic_24H_24	T1D_Nor_24H_25	T1D_Nor_24H_26	T1D_Mac_24H_27	T1D_Mac_24H_28	T1D_Mac_24H_29	T1D_Nor_24H_30	T1D_Nor_24H_31	T1D_Mac_24H_32	T1D_Nor_24H_33	T1D_Nor_24H_34	T1D_Mac_24H_35	T1D_Mac_24H_36	T1D_Mic_24H_37	T1D_Nor_ON_39	T1D_Nor_ON_41	T1D_Mac_ON_42	T1D_Nor_ON_43	T1D_Nor_ON_44	T1D_Nor_ON_45	T1D_Mic_ON_46	T1D_Mac_ON_47	T1D_Mac_ON_48	T1D_Mic_ON_49	T1D_Nor_ON_50	T1D_Nor_ON_51	T1D_Mic_ON_53	T1D_Nor_ON_54
hsa_miR_4446_3p	1	33	0	0	0	0	0	0	0	0	0	0	0	0	0	0	25	0	0	0	0	0	0	0	19	29	0	0	0	13	0	0	0	0	0	0	0	0	0	0	4	0	29	0	3	20	58	0	0
hsa_miR_589_5p	24	0	0	19	0	0	0	0	0	19	0	0	0	0	0	0	21	0	0	0	0	9	0	10	0	14	0	0	0	34	18	0	98	0	0	0	53	0	1	0	0	25	45	2	13	30	59	28	0
hsa_miR_99b_3p	20	56	31	54	79	0	15	0	1	0	0	0	23	0	0	27	0	14	0	0	4	0	1	0	0	58	55	0	8	86	36	80	16	0	1	67	0	21	6	0	84	27	15	19	20	24	145	151	51
hsa_miR_7_5p	2	27	0	49	64	20	23	0	19	0	0	24	0	0	6	0	22	1	0	0	0	0	0	21	51	16	46	0	8	28	0	0	55	0	32	34	1	0	0	0	37	33	40	17	3	89	72	118	69
hsa_miR_30c_5p	4268	5816	4588	22836	14442	2195	8211	6782	1589	5192	285	3384	4419	2133	4270	1542	19833	1996	4745	13999	1897	1748	8600	2901	5993	5878	11682	2592	3791	9797	5185	8461	13479	1500	4023	16076	6310	6679	1025	885	13713	9412	15275	6603	3548	9235	31361	28106	16487
hsa_miR_4646_5p	31	0	0	0	0	0	0	0	0	0	0	0	0	0	0	0	0	0	0	0	0	0	0	0	0	0	2	0	0	0	0	0	0	0	0	0	0	0	0	0	0	0	0	0	0	0	0	0	0
hsa_mir_200b	84	279	96	464	235	17	185	159	108	227	0	160	64	24	71	46	222	0	98	254	26	22	83	88	63	291	281	39	114	94	143	332	804	3	89	498	210	219	78	5	447	502	465	391	121	528	653	781	265
hsa_miR_375	2142	7483	8425	10407	8763	1507	8749	640	56	7629	352	3133	1776	301	3829	565	9592	1141	234	10029	1668	1998	788	2669	2586	4639	17216	1667	2401	7056	12762	3906	48520	1939	3516	20061	4060	7209	1588	690	4793	16161	19301	10273	3904	16242	4016	21108	6384
hsa_miR_486_5p	20	392	92	339	131	342	273	84	36	109	20	87	327	28	258	26	260	16	230	177	57	112	161	59	184	142	407	18	17	956	271	113	1237	297	28	246	126	87	105	13	133	374	614	151	37	240	508	208	64
hsa_miR_146a_5p	106	669	181	537	958	50	178	139	42	114	21	175	129	11	317	10	570	65	147	555	289	3	269	30	320	249	273	133	18	134	196	238	767	4	85	452	194	339	107	2	116	225	734	119	44	173	869	669	760
hsa_miR_200a_5p	69	0	71	139	147	34	10	40	28	88	0	63	7	9	33	28	141	30	20	139	32	4	26	28	40	25	72	25	26	83	51	2	147	72	113	141	17	83	24	1	132	31	70	36	34	244	505	296	163
hsa_miR_423_3p	323	409	209	1222	845	98	276	341	214	236	63	294	262	60	270	167	553	237	192	1219	213	27	224	251	408	496	710	184	128	319	152	319	714	233	168	499	155	154	30	21	612	404	606	204	203	267	939	1587	750
hsa_miR_24_3p	270	508	280	913	884	167	623	334	151	224	19	132	304	88	279	65	591	126	207	947	169	0	363	113	255	220	844	50	165	775	311	466	659	366	150	721	500	164	5	15	590	758	1556	483	211	395	1619	1428	720
hsa_miR_30c_2_3p	247	436	227	1084	707	119	257	199	222	248	30	135	465	75	264	86	873	108	189	755	73	64	342	160	161	190	369	148	125	295	301	519	588	70	221	338	229	261	80	14	505	191	647	113	132	486	1451	839	689
hsa_miR_99a_5p	62	279	188	251	518	130	150	40	2	162	24	174	245	32	111	58	550	58	28	340	0	66	73	78	146	128	301	138	73	280	409	499	438	28	34	677	110	177	1	62	131	305	536	156	333	215	493	602	255
hsa_miR_503_5p	24	65	0	133	53	14	125	0	0	0	0	0	13	41	0	30	72	0	36	103	1	0	22	0	17	1	50	0	0	24	0	0	155	0	71	0	80	0	0	0	0	105	127	17	10	18	60	9	47
hsa_let_7c_5p	7401	21737	7841	25625	24942	5165	10699	5880	1626	8450	620	5002	9372	1603	7257	3363	29361	2459	6634	23379	2971	4823	7406	4900	7584	8041	19274	4952	4689	24655	22239	13744	54942	3811	5917	40771	11981	8429	2287	1779	14607	18719	34972	12069	12725	18794	42424	47530	25461
hsa_miR_125b_2_3p	13	48	0	0	92	0	15	4	0	15	1	2	36	11	0	31	104	0	0	222	1	0	30	11	2	0	99	38	12	82	36	34	122	0	29	60	53	45	1	17	82	105	109	23	33	42	217	149	28
hsa_miR_378a_3p	464	999	91	3270	4095	199	794	584	192	334	0	258	269	128	548	205	1829	185	443	2127	480	111	510	227	956	213	1167	330	165	637	529	614	1622	397	186	1443	590	335	294	15	1464	911	1845	804	317	716	4801	2547	1346
hsa_miR_484	50	80	0	188	210	61	38	59	1	12	0	24	25	0	33	0	106	46	22	108	7	0	17	0	87	55	130	14	1	0	54	157	68	67	0	160	1	47	21	0	128	86	146	46	40	80	95	241	27
hsa_mir_320a	2	175	0	212	117	23	63	74	39	25	0	75	98	25	0	0	196	0	51	117	22	3	27	0	135	40	33	28	1	63	41	17	199	3	0	32	96	2	0	0	87	30	154	105	21	107	477	186	202
hsa_miR_204_5p	8593	12686	6864	39028	27170	3148	7878	18412	2153	3434	505	6908	18353	2142	4685	3560	48495	2894	8885	48587	2743	4314	8802	2938	8638	10120	8949	8499	5961	11880	12818	33866	21295	3262	8252	33474	10912	7753	2195	1513	21087	7972	19764	13026	4866	21640	81595	44107	34054
hsa_miR_92b_5p	13	1	0	26	0	27	0	0	0	0	0	0	54	0	0	0	0	25	0	57	0	66	0	0	0	0	0	23	9	0	0	0	0	0	0	0	0	23	0	20	49	0	10	0	0	19	2	0	39
hsa_miR_200b_3p	863	815	798	3049	3027	222	1415	1171	531	708	67	484	685	137	1018	364	2439	417	899	3475	446	421	954	693	676	957	1968	368	540	790	1207	1414	2895	534	797	3285	1348	1107	605	161	3484	2255	2755	1545	574	2737	4094	7119	3170
hsa_miR_1180_3p	77	62	28	188	191	0	112	62	0	51	0	110	63	34	49	27	41	26	49	116	2	20	52	0	29	1	39	47	36	104	1	41	124	0	0	15	37	2	2	0	157	57	98	13	34	56	306	259	183
hsa_miR_181a_2_3p	79	196	122	545	163	102	152	80	78	35	0	238	255	48	129	53	480	35	179	288	51	66	159	111	120	184	310	36	94	219	130	106	240	79	169	161	252	80	46	13	364	224	279	144	82	358	1021	632	569
hsa_miR_4516	7	0	0	17	19	0	3	0	0	9	0	0	0	0	0	0	21	0	0	21	0	20	0	0	0	0	6	12	0	0	15	0	32	0	0	0	0	0	0	0	0	0	23	1	0	0	2	0	0
hsa_miR_497_5p	1	0	0	0	0	0	0	0	0	0	0	0	0	0	0	0	0	0	0	0	0	0	0	0	0	0	0	0	0	0	0	0	46	0	0	0	0	0	0	0	0	0	0	0	0	0	0	0	0
hsa_miR_98_5p	390	1176	517	2271	1546	320	596	509	192	291	45	378	344	115	304	122	1833	147	556	1865	255	155	852	215	453	775	1215	236	251	1060	1330	1194	1206	428	466	1902	565	597	493	120	1267	1035	2412	710	426	1037	3329	3261	1567
hsa_miR_342_5p	23	19	0	30	35	52	21	0	2	0	0	0	0	0	0	0	0	0	0	72	38	18	11	25	0	0	0	11	0	36	15	0	0	0	0	35	0	0	0	0	0	26	38	30	0	46	0	23	18
hsa_let_7i_5p	442	1144	993	2074	1672	389	1075	685	150	523	2	420	1086	203	231	209	2346	282	494	2121	200	342	1244	346	674	782	1593	322	493	1722	1102	1473	2937	398	624	1994	935	729	535	106	1832	1218	3391	801	742	1911	5091	3867	3000
hsa_mir_204	10	33	4	20	21	17	9	17	0	7	0	13	13	4	5	8	69	1	11	136	5	7	3	1	6	11	8	5	16	8	9	23	35	5	8	7	15	5	4	3	51	9	92	6	4	18	168	23	45
hsa_miR_129_1_3p	18	0	0	0	0	0	0	0	0	1	0	0	0	0	0	0	0	0	0	0	0	0	0	0	0	0	0	0	0	0	0	0	0	0	0	0	0	0	0	0	0	0	0	0	0	0	0	0	15
hsa_miR_200a_3p	1259	1496	1276	3765	2997	614	2181	1617	546	1150	111	672	1261	245	1068	485	4007	366	1745	5553	578	903	1725	896	1099	1844	2503	1119	908	1421	2213	3296	4662	925	1039	4122	2153	2069	1323	211	5680	3676	3611	1775	1267	5109	9480	10816	7324
hsa_miR_17_5p	1	0	55	32	104	0	86	0	0	15	0	0	0	9	0	0	16	0	1	82	20	0	47	31	43	0	39	16	0	0	20	0	92	0	0	106	0	29	44	8	118	26	27	50	13	101	73	72	56
hsa_miR_888_5p	28	0	53	15	0	13	1	0	29	21	0	0	1	0	0	0	45	0	11	1	43	0	71	0	0	0	0	1	18	53	8	1	395	0	0	3	0	0	1	0	50	0	0	0	0	0	16	36	30
hsa_miR_532_5p	126	109	108	818	120	39	56	14	16	91	0	31	128	18	122	0	638	22	118	328	67	66	186	61	33	149	63	57	54	93	85	233	264	2	91	238	97	225	17	4	443	149	262	139	85	230	608	567	388
hsa_mir_30d	7	10	8	28	21	1	1	28	8	0	0	32	21	1	2	2	19	0	3	12	2	1	13	4	18	24	9	2	2	35	29	11	52	2	1	37	55	9	7	0	24	11	47	21	19	53	75	80	53
hsa_mir_30e	19	124	106	275	175	19	72	115	0	46	33	66	43	0	41	0	227	0	39	172	0	39	1	26	127	109	88	1	80	110	37	138	129	0	117	89	58	183	19	1	281	92	281	40	66	186	624	714	294
hsa_miR_10b_5p	467233	923404	630355	1978410	793340	495267	463439	571597	152253	364687	64839	513926	1536790	111585	405829	333014	2058101	207621	477451	1614211	162695	611749	619997	316702	350153	459208	454034	666349	334415	1195178	1568356	2532955	993064	297852	832954	1743966	440682	602848	156407	116680	1030344	353935	1083102	529691	253062	1041782	3367552	2624149	1668179
hsa_miR_744_5p	79	66	86	272	552	30	162	174	55	108	0	20	84	51	221	134	340	33	113	557	14	61	125	134	176	232	254	20	56	299	160	207	494	39	135	332	322	76	11	10	432	284	391	151	105	437	473	667	234
hsa_mir_320b_2	1	22	0	77	1	0	23	0	0	0	0	25	26	0	0	0	42	0	33	22	0	3	0	0	0	0	0	0	1	0	0	0	1	0	0	0	0	0	0	0	28	0	53	0	0	0	30	48	1
hsa_miR_194_5p	27	164	46	645	491	52	23	83	1	57	0	63	74	47	58	0	201	0	101	383	2	15	154	47	25	40	239	35	19	75	96	88	373	32	0	429	160	49	1	3	101	75	494	218	45	79	583	540	311
hsa_miR_190a_5p	1	0	0	5	29	0	0	0	0	12	0	0	0	0	23	0	28	0	0	4	53	0	21	0	0	0	17	11	0	35	0	0	24	26	27	28	0	16	0	0	109	0	32	17	3	0	26	36	0
hsa_mir_320b_1	1	22	0	77	1	0	23	0	0	0	0	25	26	0	0	0	42	0	33	22	0	3	0	0	0	0	0	0	1	0	0	0	1	0	0	0	0	0	0	0	28	0	53	0	0	0	30	48	1
hsa_mir_30a	738	1354	669	4128	2109	728	1382	971	332	1202	43	644	1492	378	577	321	2656	424	545	2051	333	304	916	342	873	815	2026	483	487	1590	1023	2616	2204	274	795	1854	1079	761	336	57	2678	1404	3157	864	609	2291	7303	3688	3455
hsa_let_7d_3p	10	75	60	219	172	14	141	82	22	46	1	0	63	23	64	0	92	52	137	326	6	13	54	51	126	43	39	10	4	0	63	85	316	43	74	138	58	107	13	0	78	189	249	31	53	87	249	414	249
hsa_miR_204_3p	24	346	19	262	366	10	35	76	26	33	10	37	44	3	68	0	260	16	199	323	0	51	40	61	180	39	98	33	39	235	133	77	73	3	33	219	95	33	0	24	134	49	170	60	6	46	525	134	351
hsa_miR_183_5p	52	147	142	56	104	12	49	66	1	66	0	81	150	0	44	37	149	0	52	102	26	70	137	25	35	3	43	92	8	153	159	133	159	75	46	379	69	30	40	11	128	84	197	71	34	190	266	304	239
hsa_miR_20a_5p	25	68	0	50	42	0	1	31	4	70	0	0	0	0	2	0	15	10	46	56	0	15	110	0	0	61	44	0	29	131	43	0	107	0	18	52	81	50	0	0	73	0	22	27	27	23	123	68	3
hsa_miR_31_5p	48	12	89	60	62	12	88	40	1	36	20	0	39	24	99	3	178	31	13	264	18	25	32	50	51	105	105	0	37	66	16	106	90	65	78	37	119	55	24	25	206	251	140	57	57	293	474	412	346
hsa_miR_146b_5p	1708	2526	825	5000	7633	622	1673	1269	105	711	80	585	1259	345	752	382	5437	306	726	3533	1009	913	1143	533	1213	1296	2568	909	675	1960	1565	2400	5182	968	1101	5858	986	1911	405	228	2423	1246	3484	1257	479	1750	7314	4994	3261
hsa_miR_941	40	111	1	171	190	25	1	97	1	34	0	36	124	20	46	0	105	0	19	45	0	0	61	0	43	0	56	0	19	129	86	0	124	45	1	115	0	29	38	0	63	35	83	19	61	56	295	94	154
hsa_miR_10a_5p	111378	103083	120509	282041	121396	86006	111629	123952	38952	75034	16659	116797	360008	24342	94101	56921	353106	47629	118759	345316	30529	142215	135840	70891	74684	121428	82746	109926	82853	246333	359322	485657	170054	61210	149343	351660	87564	114893	46997	30615	244743	76456	159684	81433	66399	241987	663988	651864	373715
hsa_miR_210_3p	1	0	0	22	0	0	0	6	0	26	0	0	0	0	0	0	33	0	0	0	0	0	0	0	0	0	0	0	0	0	0	0	11	0	0	18	1	10	0	0	0	2	19	11	1	25	34	38	0
hsa_miR_101_3p	364	351	261	1609	455	194	541	411	84	476	34	313	487	128	210	235	1033	29	375	1138	117	207	388	248	263	181	1006	221	383	583	448	1266	583	332	353	1035	536	341	197	54	1173	248	1152	404	277	1105	2566	2294	1280
hsa_let_7b_3p	25	59	0	188	158	0	84	98	0	12	0	0	15	7	13	0	79	34	46	185	1	1	35	37	16	13	73	26	6	43	13	28	141	2	0	92	95	20	0	0	98	48	74	27	27	23	208	226	19
hsa_miR_92a_3p	2006	3154	804	9765	4347	558	1690	2310	859	1669	105	2283	2388	481	1644	812	8174	849	3258	7999	1139	893	1573	1626	2307	1894	3211	1133	1108	2145	3321	4326	5865	1360	1419	6812	2563	2035	873	295	7219	3212	5198	2625	1381	4252	15623	9768	9472
hsa_miR_184	43	276	22	125	61	23	26	69	135	19	0	47	84	22	1	0	192	25	41	212	0	771	26	0	0	47	28	86	51	156	58	152	138	38	50	75	23	0	1	17	150	0	112	40	42	48	265	107	45
hsa_miR_155_5p	2	236	293	169	83	6	33	21	5	97	1	0	20	0	169	41	174	0	1	87	3	6	0	26	45	25	126	0	15	55	93	2	387	0	28	90	123	103	0	0	109	2	75	97	5	220	91	226	125
hsa_let_7g_5p	828	2634	2151	4665	4835	633	1589	1027	406	1570	132	910	1768	242	1624	432	4939	413	975	5250	564	714	2848	641	1441	1735	2177	842	730	5713	6816	2054	8912	527	804	16937	2287	1766	844	935	4514	2158	7071	3812	1505	5318	9660	10029	5530
hsa_miR_30e_3p	393	559	524	1691	564	231	521	554	175	366	38	434	737	66	149	194	1143	144	493	798	129	189	810	437	348	445	606	373	350	616	690	1556	1052	209	312	1080	370	379	91	20	1058	413	757	253	161	822	1841	2362	1169
hsa_miR_365b_5p	13	0	0	36	0	0	0	28	0	0	0	23	0	0	0	0	0	47	0	0	0	22	0	16	0	0	29	10	0	0	21	0	15	0	0	0	0	1	0	0	33	0	22	27	0	20	0	57	6
hsa_miR_200c_3p	1457	1362	2454	4116	5543	578	2050	1539	575	1356	116	1730	1753	354	1930	583	4173	586	1842	6956	613	1211	2082	1435	1734	2317	2887	569	822	2602	2832	2199	7274	1680	1571	5010	2311	1549	1229	557	4565	4545	4054	2715	1107	4601	9118	13643	6301
hsa_mir_423	15	21	32	77	39	0	1	0	37	16	0	32	30	0	19	0	72	3	15	1	0	0	56	22	29	69	29	0	0	22	0	0	164	0	0	0	0	37	33	0	51	0	91	0	1	0	53	91	18
hsa_miR_10b_3p	22	62	0	139	2	38	46	0	0	0	0	0	19	0	20	0	44	0	0	81	0	0	58	31	0	1	12	5	18	0	14	24	89	0	0	0	0	32	0	0	0	0	16	13	5	28	37	34	26
hsa_miR_215_5p	39	51	5	82	67	22	21	23	0	17	0	1	7	4	3	0	26	3	4	31	15	3	26	2	21	3	21	7	8	14	11	30	26	22	11	71	50	10	9	0	34	40	58	30	7	24	142	37	47
hsa_miR_3615	32	0	0	148	0	0	20	0	30	22	0	23	23	16	0	0	28	0	0	13	0	0	0	15	0	61	1	0	0	0	18	23	15	0	1	62	0	8	0	0	47	22	49	16	16	0	20	94	20
hsa_miR_181a_5p	918	1982	506	6324	5228	589	1785	2392	216	584	26	829	2202	340	946	587	4524	586	1145	5296	620	538	2144	618	1482	1770	2444	863	950	1981	1449	3048	3432	769	1196	4074	2168	1156	1007	147	5256	3289	3211	1519	884	3213	14770	10465	4972
hsa_miR_1_3p	23	32	3	0	0	41	1	20	2	0	0	5	0	0	0	0	0	0	36	0	0	126	0	0	0	0	0	0	0	108	0	9	27	0	6	0	26	0	0	37	103	149	106	37	0	176	25	7	0
hsa_miR_19b_3p	51	128	141	173	134	18	141	74	24	132	0	31	90	14	40	20	164	0	63	207	30	7	0	23	63	25	131	37	68	62	130	106	252	0	29	243	59	94	5	1	160	178	181	61	31	205	176	509	248
hsa_miR_4728_3p	2	0	0	0	0	0	25	28	0	0	0	0	17	0	0	0	46	0	0	0	0	0	0	0	0	0	0	0	0	0	0	0	0	0	0	0	28	0	0	6	16	0	0	12	8	0	43	0	56
hsa_mir_203a	99	165	26	71	325	25	103	219	19	59	0	2	64	0	110	30	127	24	40	252	72	26	99	39	46	168	62	36	60	102	135	86	78	86	118	135	149	8	52	0	335	87	254	59	28	61	604	512	212
hsa_mir_106b	29	0	73	10	14	1	0	0	0	1	0	0	1	32	67	0	0	0	12	42	0	0	24	0	82	0	23	0	17	0	101	0	46	0	0	0	31	0	28	0	111	45	2	62	8	54	157	79	63
hsa_miR_141_3p	1147	1391	1190	3115	2787	796	2641	935	460	1521	205	882	1759	308	1769	703	3310	627	1280	5004	418	782	1600	752	893	2008	2770	1094	1242	1706	2265	2861	5799	1144	1143	4445	1884	2467	1288	253	3792	4613	4111	2622	1694	5881	6198	11728	5345
hsa_miR_361_5p	2	51	53	208	157	62	76	70	37	52	0	21	26	15	3	60	101	0	24	174	1	51	144	0	76	67	57	67	56	26	67	199	82	111	115	101	0	51	1	6	64	68	241	74	52	134	276	189	192
hsa_mir_101_1	103	133	71	487	357	66	224	147	49	118	0	102	43	7	67	45	360	18	27	440	18	29	127	52	130	86	457	56	118	193	100	355	331	15	170	394	133	173	35	0	546	372	449	84	98	499	814	942	486
hsa_miR_26b_5p	761	2364	1980	4101	2510	735	2471	1165	237	1751	53	732	1270	319	963	570	4575	529	1364	4440	848	533	1408	1079	1237	1797	4304	655	1124	2852	2274	1995	8742	847	1160	5827	2119	1932	1061	138	5785	3052	5388	2826	1212	5806	12282	9924	5818
hsa_miR_196a_5p	429	1894	454	2211	2251	364	504	319	99	524	56	151	389	90	349	300	2297	188	477	872	99	226	554	167	388	183	850	344	236	808	795	795	1788	215	97	1580	719	289	173	22	792	649	1760	663	280	684	3753	2127	1246
hsa_miR_625_3p	27	43	40	46	21	0	5	0	13	0	4	0	5	0	0	17	91	0	0	50	0	16	35	0	14	0	27	0	0	0	0	0	0	40	0	20	17	11	20	0	35	1	2	12	0	65	181	60	42
hsa_mir_101_2	103	133	71	487	357	66	224	147	49	118	0	102	43	7	67	45	360	18	27	440	18	39	127	52	130	86	457	56	118	193	100	355	331	15	170	394	133	173	35	0	523	370	449	84	98	499	785	942	486
hsa_mir_652	2	0	0	0	0	0	0	0	0	21	0	0	0	0	0	0	0	0	0	0	0	0	0	0	0	0	0	0	0	0	0	21	0	0	0	0	0	0	0	0	0	0	0	0	0	0	0	0	0
hsa_miR_92a_1_5p	25	0	0	18	90	0	0	24	0	0	0	39	25	0	0	0	62	0	0	55	0	0	66	0	0	34	29	0	12	26	0	0	52	0	31	82	0	0	42	0	28	35	47	0	0	23	39	70	14
hsa_mir_653	14	0	0	55	0	0	20	0	0	0	0	0	23	0	16	0	0	0	0	27	0	0	0	11	0	13	0	1	0	0	0	45	0	0	0	0	0	29	2	0	2	26	12	0	3	0	87	56	91
hsa_miR_25_3p	248	472	404	1099	762	153	305	333	142	454	0	255	227	61	383	115	959	123	228	620	125	88	435	149	363	331	622	121	123	390	495	588	1272	114	113	1186	358	225	56	78	593	661	976	700	168	781	1556	2115	742
hsa_let_7a_3	53	512	136	1296	745	241	219	165	7	124	15	161	125	78	217	104	542	1	361	763	170	54	103	51	92	100	410	95	35	601	435	306	669	95	123	1003	327	98	72	3	256	172	639	186	143	188	735	2244	445
hsa_let_7a_2	3	18	12	56	36	79	18	1	0	29	0	2	26	11	1	2	3	1	254	6	4	0	6	0	22	14	212	1	3	41	36	42	130	1	5	104	26	6	8	2	5	3	70	28	33	23	12	1632	14
hsa_miR_181b_5p	191	302	161	1068	1051	62	119	334	120	85	0	184	367	73	194	59	772	3	179	511	64	22	410	79	372	200	527	75	100	347	114	444	573	54	151	741	313	188	121	70	553	324	812	289	166	455	1710	1277	562
hsa_let_7a_1	3	18	11	57	56	81	23	1	0	28	0	2	49	11	2	40	13	1	274	59	27	22	6	0	4	44	224	6	5	65	26	42	130	40	5	126	68	6	8	2	39	4	81	28	50	24	12	1703	25
hsa_miR_19a_3p	1	0	32	17	0	0	0	0	0	38	0	0	0	0	0	0	44	0	0	32	0	0	0	0	0	0	47	17	0	0	0	27	0	0	0	27	0	15	0	21	28	17	44	17	0	1	0	62	36
hsa_let_7b_5p	24228	72181	21963	111149	80581	16707	34538	24535	7951	24376	2127	18819	29238	6661	23427	12460	107885	14025	24399	100931	16592	19759	28858	18045	32948	25999	59765	13808	15175	78247	52609	43567	158919	16732	20312	88419	39822	33633	10569	4307	70321	43225	114008	39642	20849	70043	139018	138377	113341
hsa_miR_125a_5p	1516	2095	686	6337	5517	1102	2507	1892	467	847	130	2125	2898	426	1088	639	5236	991	2234	7579	563	1202	1644	895	1365	2448	2036	1223	815	3435	2765	4557	3567	851	2143	4610	1389	1281	450	316	2533	2242	5354	2384	919	2305	6294	8062	3645
hsa_miR_222_3p	517	122	617	1463	642	147	310	268	88	440	35	348	514	106	321	160	1008	138	654	513	70	226	478	657	358	222	259	60	275	198	531	515	190	54	227	478	277	245	163	73	953	418	356	81	83	464	1940	1674	760
hsa_miR_652_3p	27	0	0	18	0	0	6	0	0	25	0	0	42	0	0	0	0	0	0	0	1	0	36	13	0	0	0	28	0	0	0	0	20	0	1	0	0	0	0	0	0	0	1	13	8	0	8	76	45
hsa_miR_103a_3p	171	352	330	816	646	84	256	405	78	281	2	213	192	115	102	177	1160	48	207	1188	66	218	219	136	302	709	516	79	201	626	441	279	1542	82	237	922	389	346	122	70	917	733	887	516	262	718	2084	2186	954
hsa_mir_3605	18	0	0	0	0	0	0	0	0	18	0	0	0	0	0	0	0	0	0	0	0	0	0	0	0	0	0	0	0	0	0	0	0	0	0	0	0	0	0	0	0	0	9	0	0	0	0	0	0
hsa_miR_1269a	17	1	18	39	70	15	0	19	0	0	0	0	0	0	0	0	0	0	11	29	0	29	0	0	34	51	33	0	0	0	0	0	0	0	0	115	0	21	0	0	0	0	0	0	8	32	0	19	0
hsa_miR_100_5p	260	825	167	984	1165	289	328	595	111	108	69	226	329	37	131	39	692	286	127	863	162	102	346	60	334	222	344	330	86	358	1163	588	261	233	749	962	126	364	84	42	197	264	1251	373	141	52	998	1036	314
hsa_mir_151a	138	187	55	334	296	24	115	42	0	100	1	19	134	0	27	28	356	27	35	256	68	25	17	47	49	0	108	54	60	141	134	148	283	24	35	262	116	77	87	0	224	166	141	128	36	131	551	444	309
hsa_miR_205_5p	56	14	49	56	235	0	6	154	117	59	0	0	3	0	51	0	170	90	268	341	27	41	288	27	8	134	183	6	15	74	51	104	119	63	0	170	162	100	103	14	215	432	175	78	23	360	589	473	512
hsa_miR_30d_5p	5628	6650	4410	25441	12885	1793	6377	5487	1975	4701	168	3276	5037	1501	4271	2301	19887	2147	5741	15670	1457	2611	6383	3676	4577	5674	9945	2619	4082	7949	7476	9810	14230	2756	4046	15765	8256	7697	2354	897	19839	9930	13746	6533	3611	12949	55178	27788	27031
hsa_miR_203a_3p	140	261	348	600	1086	134	494	527	541	265	22	172	139	58	301	75	901	15	692	1834	190	96	669	264	371	492	548	80	284	289	425	365	1159	237	472	639	632	328	368	83	1865	703	1345	358	140	651	2748	2861	965
hsa_miR_598_3p	35	0	242	105	44	0	33	26	3	21	0	15	16	0	0	1	50	21	0	44	0	0	69	31	0	42	59	0	8	0	0	22	33	34	20	12	55	14	0	0	26	37	10	30	33	57	59	162	85
hsa_miR_92b_3p	771	539	344	1779	736	284	529	771	319	336	67	627	1104	178	272	268	1001	152	714	1813	191	409	527	311	464	534	790	282	347	867	437	1590	742	273	564	736	492	436	173	180	1991	520	969	366	219	1010	2990	1798	2328
hsa_miR_338_3p	2	0	0	0	0	0	0	0	0	0	0	0	0	0	0	0	29	0	0	0	0	0	2	0	0	0	0	0	0	0	0	17	0	0	37	0	0	25	0	0	0	0	0	0	10	0	0	11	0
hsa_miR_26b_3p	29	0	35	0	29	0	0	0	1	0	0	0	0	0	30	0	0	0	0	25	0	58	17	34	15	1	27	0	0	13	0	44	0	0	0	26	0	18	0	0	0	12	32	9	4	50	38	34	19
hsa_mir_874	28	0	0	0	0	13	0	0	0	1	0	0	0	0	0	0	0	0	0	0	0	0	0	0	0	0	0	0	0	0	0	0	0	0	0	0	0	0	0	0	0	0	0	0	0	0	0	0	0
hsa_miR_128_3p	27	21	79	196	47	9	26	0	13	46	0	2	30	0	41	0	124	24	31	113	0	0	14	0	51	50	60	17	51	85	78	117	94	1	61	196	36	101	1	1	118	144	51	60	33	73	109	175	119
hsa_miR_340_5p	78	41	48	65	25	0	88	19	22	0	0	0	56	0	0	1	81	1	59	24	16	0	25	0	17	29	0	11	4	58	37	50	67	0	100	133	84	18	0	0	114	55	54	24	23	103	267	103	86
hsa_mir_192	1557	2975	341	11539	11888	656	2203	2342	165	634	4	421	859	151	1227	241	3504	463	969	5839	988	492	1783	269	1963	706	2464	1515	561	1659	1588	2823	5077	422	1090	5857	1995	1723	300	32	1927	2663	7074	2278	900	1501	10375	6554	3234
hsa_miR_21_5p	1221	3555	25286	6716	6380	1025	3263	1701	676	1570	80	1008	1500	352	1615	526	5524	479	1746	6362	1235	947	1870	996	1838	2111	5205	1027	1084	2574	3151	3220	9312	1431	1361	7308	3095	2904	1818	288	7518	5677	6085	2951	2046	10659	13142	16016	10554
hsa_miR_892a	21	0	0	0	0	0	0	0	1	0	0	0	0	0	0	0	0	0	0	0	30	0	16	0	0	0	0	0	0	30	0	0	210	0	0	0	0	0	2	16	0	22	1	0	0	0	18	0	11
hsa_miR_140_3p	45	24	21	237	220	21	72	92	0	15	0	54	104	0	14	0	232	0	90	211	15	1	72	22	54	1	107	0	27	88	22	78	166	70	82	138	103	15	0	0	54	69	244	59	29	45	263	294	189
hsa_miR_30a_3p	2524	5203	7181	13580	5458	2469	3724	2774	928	4373	86	2664	7022	1069	2011	1682	11502	997	2524	6791	1073	1503	4711	1683	2978	3190	6750	2133	2195	8062	4511	10776	7891	2683	2736	6353	2573	3073	925	226	5844	2578	7745	2076	1621	4898	16998	14997	7732
hsa_miR_196b_5p	73	420	480	307	405	90	277	192	26	91	1	138	71	80	170	56	469	127	67	400	40	23	108	140	162	378	514	29	107	601	256	304	1462	81	32	686	120	137	99	2	180	275	978	221	111	356	682	708	278
hsa_miR_26a_5p	9234	11684	9840	38715	23744	5547	17899	9354	2818	9110	454	6283	13085	2946	8829	4201	30163	3623	11371	35782	3070	6174	12012	5852	10186	12118	20562	5397	7048	19440	14625	22868	29122	5933	9627	26149	15545	10805	4872	1190	33819	22977	30911	11773	7406	28835	83214	54633	41712
hsa_miR_148b_3p	1	20	138	76	61	1	46	23	28	44	0	0	79	0	1	0	144	22	57	67	19	5	72	11	0	120	80	5	0	103	73	179	151	1	0	431	50	68	29	7	108	77	53	65	46	138	157	124	55
hsa_miR_23b_3p	57	195	94	614	578	89	186	100	13	206	0	127	91	14	153	24	270	72	104	576	23	97	103	21	141	133	427	109	62	266	94	292	553	48	139	356	295	152	45	1	145	724	510	272	80	282	913	560	265
hsa_miR_425_5p	53	0	1	59	67	14	13	68	2	20	0	24	37	0	0	12	77	0	15	88	0	2	13	0	1	61	17	14	11	0	21	1	96	1	34	34	27	29	22	20	150	110	64	17	8	66	194	159	114
hsa_miR_152_3p	42	28	110	285	316	9	148	92	5	58	0	82	92	0	22	64	284	24	128	472	24	35	160	54	48	0	223	0	41	197	90	46	316	80	74	238	46	121	1	2	291	54	215	36	57	135	478	404	297
hsa_miR_454_5p	1	0	0	0	0	0	0	0	0	0	0	0	0	0	0	0	0	0	0	0	0	0	0	0	19	15	1	0	8	0	0	0	0	0	68	20	0	0	0	0	17	1	0	0	0	50	0	0	18
hsa_miR_15b_5p	2	44	0	47	130	0	17	22	0	0	0	34	37	0	0	0	124	0	0	38	1	0	0	0	0	60	49	0	0	0	30	23	35	30	0	53	0	0	34	0	1	24	53	0	4	62	266	206	16
hsa_mir_183	63	59	36	0	0	3	18	1	0	6	0	0	0	8	0	0	0	0	47	1	0	54	0	0	0	0	27	12	0	22	61	33	40	0	36	20	0	31	0	14	21	29	15	20	9	38	29	77	25
hsa_miR_1307_5p	10	102	56	143	36	7	131	46	0	0	0	48	11	10	0	34	53	0	10	59	0	19	0	19	3	91	39	32	23	58	15	90	77	0	37	142	73	122	0	0	1	128	83	29	17	133	197	194	24
hsa_miR_582_3p	1	0	17	0	0	0	0	13	0	0	0	0	25	0	0	0	21	0	0	0	0	0	0	0	0	0	0	0	0	0	25	0	0	0	82	18	0	24	0	0	10	0	0	0	0	37	22	51	0
hsa_miR_192_5p	4428	14465	1818	44450	40589	3430	8918	7539	742	3515	63	2179	4122	1318	3272	1126	19721	2307	3088	20477	4495	1966	7851	947	8749	3211	14959	5709	3356	4798	6352	12305	19113	3298	4282	27996	8506	7514	1872	208	13348	9848	30490	11042	4198	6909	53661	29330	16409
hsa_miR_374b_5p	3	33	16	50	41	0	55	75	0	20	0	26	32	5	0	55	24	0	13	54	33	1	0	20	0	25	0	9	23	0	55	75	105	40	0	1	19	36	0	29	101	76	62	11	12	169	223	70	40
hsa_mir_181a_1	10	0	0	0	0	0	0	0	0	43	0	30	2	3	2	0	18	0	0	28	0	0	0	0	0	27	0	16	9	0	0	0	0	0	0	0	0	0	0	0	0	21	0	0	0	0	33	2	59
hsa_mir_181a_2	25	0	0	0	5	0	0	0	0	43	0	30	2	3	2	0	18	0	0	28	0	0	0	0	0	27	0	16	9	0	0	0	0	0	0	0	0	0	0	0	0	21	0	0	0	0	33	2	59
hsa_miR_125b_5p	116	140	51	683	381	52	153	58	2	93	0	116	263	33	137	105	327	10	201	632	70	107	77	34	160	239	306	33	51	219	313	347	546	0	110	310	206	188	61	3	132	343	509	140	215	172	630	791	263
hsa_miR_29a_3p	31	89	4	226	122	0	89	26	20	29	0	27	94	11	17	0	104	22	32	40	0	0	93	0	18	51	159	45	22	33	36	81	121	29	0	52	146	70	2	0	154	171	127	26	46	143	387	244	174
hsa_miR_185_5p	58	0	0	32	31	0	0	17	45	0	1	0	0	0	0	0	0	0	0	0	0	0	0	1	0	0	33	0	0	0	0	1	64	1	1	19	0	13	0	0	1	39	82	20	0	15	31	35	55
hsa_miR_148a_5p	5	121	81	134	184	40	67	14	0	59	0	63	73	11	33	0	150	42	11	328	1	43	5	32	42	85	192	13	27	110	164	112	381	33	71	281	19	63	20	6	169	157	169	76	47	81	288	413	311
hsa_miR_30e_5p	809	869	637	3189	2049	220	1003	755	316	857	23	456	1069	212	440	225	2513	321	884	2046	199	302	926	542	569	858	1362	375	693	1095	1342	2057	1507	672	575	2243	1124	1240	447	92	3128	1657	2113	1022	620	2663	6298	4720	3147
hsa_miR_191_5p	1392	2154	937	4144	5334	647	1639	2296	643	996	175	1186	2111	342	1069	891	4306	781	1386	6532	947	1078	1839	1103	1568	1745	1920	913	679	3203	2712	3138	4832	1503	1269	4441	1586	1603	627	168	4083	3309	4730	2507	979	3159	6833	9784	4524
hsa_mir_28	26	63	33	124	105	19	31	10	24	35	0	17	48	4	72	0	119	0	0	147	35	13	70	0	70	2	78	28	3	35	42	49	56	1	1	108	22	80	24	0	68	11	95	19	24	79	212	175	72
hsa_miR_186_5p	302	271	270	1239	859	185	607	336	25	298	0	119	281	89	243	66	1158	152	273	1145	195	160	379	154	308	309	958	144	209	396	402	499	1009	101	165	975	594	449	266	3	1112	878	1121	454	312	970	1445	2124	1000
hsa_miR_874_3p	27	17	0	10	0	0	0	0	0	18	0	0	9	0	0	0	0	0	0	42	0	0	24	0	24	0	0	0	6	0	13	0	6	0	0	0	33	0	0	0	0	0	31	0	0	0	0	0	0
hsa_mir_27b	20	0	28	71	113	0	19	24	0	0	0	6	0	12	26	0	18	0	39	0	2	33	22	0	14	27	26	0	14	0	1	105	18	1	9	34	0	23	1	0	0	42	79	15	0	72	35	37	0
hsa_mir_21	1	15	60	24	22	0	33	0	1	1	0	2	0	0	0	0	2	0	1	30	1	1	1	0	0	1	1	0	1	0	22	0	40	1	0	17	30	0	1	0	31	47	3	1	0	39	8	34	6
hsa_miR_574_5p	87	394	159	231	346	73	102	146	21	81	0	1	52	4	133	35	236	69	96	406	88	0	142	55	101	63	197	39	61	387	259	182	1113	96	83	698	65	140	68	19	202	164	726	167	179	294	405	530	381
hsa_miR_181c_5p	1	61	22	92	66	1	13	69	1	14	0	66	9	10	25	18	244	0	10	110	0	0	0	14	20	119	74	0	0	0	44	46	37	0	3	147	72	0	26	0	65	36	23	1	12	82	303	232	72
hsa_miR_1307_3p	61	119	0	37	93	30	1	0	25	0	0	0	34	17	0	12	149	0	18	16	0	0	34	0	54	32	48	35	0	15	0	28	19	53	0	24	28	18	0	8	39	39	33	18	6	19	67	19	30
hsa_miR_769_5p	2	70	25	124	165	8	19	25	1	0	0	47	35	0	0	0	36	0	50	81	26	0	0	25	120	82	115	9	67	54	8	50	83	0	0	143	20	19	8	0	148	52	42	134	48	120	129	202	155
hsa_let_7a_5p	31503	152004	67990	174040	166241	40834	68843	34169	14001	51552	2938	30503	66573	9632	55262	23754	199760	19880	40154	173994	21894	33631	72179	26950	56632	47209	103626	34763	25009	233987	217062	102616	342183	36099	46375	374630	77669	62348	22961	17204	116318	83117	249902	97906	43233	159508	288305	297425	181360
hsa_miR_151b	37	26	38	180	139	8	82	43	0	56	1	85	47	0	43	23	88	3	38	95	27	38	112	0	13	128	136	16	29	67	34	39	104	55	30	154	102	54	5	20	138	117	59	52	9	103	187	203	152
hsa_miR_151a_3p	689	370	460	1969	1363	289	456	654	184	420	1	504	754	54	485	226	1299	112	561	1571	156	190	536	218	603	470	1024	210	307	684	798	959	1489	364	308	1967	897	307	355	68	2072	940	1412	785	359	1394	4502	3618	2245
hsa_miR_664a_5p	30	21	0	0	11	0	10	15	0	19	0	0	15	5	37	0	39	52	24	25	0	23	17	1	28	0	0	0	7	72	35	74	85	0	44	61	28	0	3	0	0	53	98	25	19	12	97	57	64
hsa_mir_30c_2	58	98	40	70	33	13	33	9	3	1	1	38	23	10	22	13	43	5	28	27	3	2	40	24	15	25	5	1	14	32	6	28	17	1	2	32	60	22	3	1	51	38	76	66	9	10	119	40	59
hsa_let_7f_5p	24381	46641	26764	109328	101850	18324	46996	27970	10136	25841	1698	24487	36901	8355	25823	15897	100377	13472	28057	119043	12339	15320	38119	18683	34278	40591	66897	19654	17308	79169	75859	65737	105772	26411	31112	142464	44726	31793	19628	7402	101650	64550	133192	42945	24656	87808	195600	225371	111174
hsa_mir_30c_1	58	98	40	70	33	8	33	9	3	1	1	38	23	10	22	13	43	5	28	27	3	2	40	24	15	25	5	1	14	32	6	28	17	1	2	32	60	22	3	1	51	38	76	66	9	10	118	40	59
hsa_mir_135a_2	36	204	31	12	128	0	0	24	1	7	0	0	0	0	41	0	30	0	12	24	1	0	0	0	0	28	21	0	0	0	130	1	165	0	0	65	0	0	2	0	1	40	206	49	0	20	37	50	50
hsa_miR_27b_3p	2092	2812	806	8817	6639	1330	3746	1993	575	1485	57	894	2023	763	1913	821	5986	786	1776	6591	382	710	2398	927	1830	2232	5214	1564	1330	3057	2059	4646	7130	1279	1621	6557	2775	2348	941	132	6418	5395	8137	2572	1401	4309	15698	9192	6777
hsa_miR_221_3p	255	83	1080	604	98	21	200	85	122	423	0	116	139	45	80	83	723	44	343	329	29	103	221	349	199	116	354	52	271	134	317	387	750	51	29	363	100	295	117	99	690	136	100	152	74	453	1485	983	599
hsa_mir_7641_2	8	204	24	88	92	0	11	0	0	18	33	2	0	0	39	0	115	0	0	86	29	0	136	18	22	61	99	0	0	77	50	60	167	1	0	51	0	70	0	0	33	46	120	59	27	69	71	100	154
hsa_miR_489_3p	2	0	35	77	0	0	0	0	0	6	0	0	0	0	0	0	7	0	7	24	1	0	47	15	1	0	25	0	18	17	24	3	26	0	0	66	58	55	0	0	27	13	36	16	2	39	30	36	59
hsa_miR_429	103	41	134	307	254	103	117	108	13	97	0	90	20	23	81	32	432	0	75	148	99	49	153	42	86	240	258	19	56	112	92	383	273	63	57	577	105	159	75	13	394	383	236	86	45	324	525	1027	412
hsa_miR_3065_3p	18	0	0	14	42	0	0	27	0	29	0	0	35	0	0	0	105	0	1	0	0	0	0	0	0	0	0	6	0	0	12	0	49	0	0	41	11	19	11	0	0	1	16	0	11	0	21	18	3
hsa_miR_30c_1_3p	28	0	0	19	18	0	0	0	0	4	0	0	0	0	0	0	9	0	10	0	0	0	0	0	0	0	0	0	0	0	0	0	37	0	0	0	0	23	0	0	0	25	0	0	0	4	0	67	25
hsa_miR_1262	1	20	0	0	0	0	0	0	0	0	0	0	0	0	0	0	14	0	0	0	0	0	0	15	0	0	0	0	0	0	0	0	0	0	0	0	0	0	0	0	0	0	0	0	0	0	0	0	0
hsa_miR_342_3p	72	200	0	136	89	33	101	27	0	44	0	56	112	25	0	90	88	46	65	154	35	25	34	27	58	57	93	42	41	174	95	72	229	34	22	90	41	18	0	0	0	32	243	136	14	8	112	169	31
hsa_miR_181d_5p	29	17	71	99	0	0	0	26	0	0	0	2	1	4	36	0	77	0	28	0	45	1	28	0	9	94	34	13	10	0	5	2	0	27	0	0	0	6	0	1	14	69	0	0	3	46	81	110	26
hsa_miR_335_5p	35	60	47	219	57	26	54	0	4	49	0	24	11	19	81	0	95	60	65	195	71	0	35	0	166	2	60	1	37	40	56	33	22	0	0	61	42	187	1	0	71	103	206	47	14	148	157	41	14
hsa_miR_29b_3p	21	15	0	41	59	0	18	41	25	19	0	0	0	0	0	0	30	0	0	0	0	0	0	0	0	10	0	0	0	0	29	0	0	1	35	41	0	24	25	0	85	1	51	0	14	1	16	46	0
hsa_let_7b	12	54	31	225	54	302	19	8	4	45	0	29	25	15	60	35	203	20	1003	139	22	38	85	5	23	27	158	7	18	35	41	120	140	7	36	167	112	100	15	0	39	9	871	99	14	77	64	106	55
hsa_let_7c	70	273	22	116	162	37	50	18	2	2	26	32	92	5	19	27	195	56	58	60	1	1	9	21	40	84	158	0	52	176	101	120	391	0	1	210	73	7	3	0	56	114	121	49	58	87	172	158	240
hsa_miR_95_3p	84	27	0	368	250	38	212	54	2	112	0	19	34	18	34	32	101	58	106	90	53	49	158	37	71	33	140	21	38	352	46	46	414	0	55	76	157	79	49	0	116	241	536	41	56	82	362	153	94
hsa_miR_574_3p	1	90	86	144	91	0	47	0	0	30	0	31	38	13	46	27	0	0	33	88	2	1	0	14	11	33	86	0	8	187	50	91	420	0	68	120	1	11	0	1	38	45	92	95	9	199	123	107	91
hsa_miR_151a_5p	616	1162	432	2511	2050	285	827	1147	182	485	97	374	915	160	605	402	1420	505	697	2894	390	252	824	382	652	934	1232	353	389	1502	1226	1914	1456	672	534	1757	758	630	338	91	1970	1133	1963	683	505	1320	3644	4215	2319
hsa_mir_125b_2	134	127	99	430	233	29	236	97	47	172	23	223	142	50	0	0	296	48	36	390	35	86	46	36	183	165	316	60	47	206	110	67	417	64	92	499	154	136	31	0	167	229	383	155	117	363	745	832	423
hsa_mir_140	65	144	62	413	79	16	81	31	1	76	0	49	162	24	25	0	360	68	108	155	0	34	66	118	137	27	196	33	34	137	107	87	298	71	95	188	80	104	1	0	156	198	306	45	25	101	495	220	205
hsa_mir_320c_2	1	0	0	17	0	0	0	0	0	0	0	0	0	0	0	0	0	0	0	0	0	0	0	0	0	0	0	0	0	0	0	0	0	0	0	0	0	0	0	0	0	0	0	0	0	0	0	0	0
hsa_mir_320c_1	1	0	0	17	0	0	0	0	0	0	0	0	0	0	0	0	0	0	0	0	0	0	0	0	0	0	0	0	0	0	0	0	0	0	0	0	0	0	0	0	0	0	0	0	0	0	0	0	0
hsa_miR_28_3p	721	794	997	2701	2304	147	863	469	336	536	56	744	586	151	663	287	2166	182	821	2105	266	371	366	576	993	722	1653	337	314	759	699	676	2047	467	338	1902	694	507	268	45	1971	1436	1963	923	367	1396	3917	3459	2356
hsa_miR_320a	1206	3294	1636	4486	4262	869	1538	1165	727	1041	109	950	1503	356	1485	740	5629	648	3301	4892	427	993	2243	536	2050	1401	2792	604	555	4612	2266	1653	8685	536	1278	5218	2206	1045	524	183	3296	1922	6386	2120	890	2917	10279	5708	7327
hsa_miR_320b	50	117	61	231	157	94	55	147	34	112	21	44	84	59	24	84	207	44	125	244	67	57	117	0	49	49	238	82	34	148	55	101	350	24	217	162	30	44	83	10	305	71	143	33	55	85	432	363	288
hsa_miR_30b_5p	698	1052	1331	4278	1941	277	1635	979	223	948	19	892	1296	253	737	243	4020	590	1111	2762	340	687	1071	740	525	924	2008	613	454	1300	1392	2932	3061	293	762	3272	951	1406	436	138	3929	1509	2370	1013	623	2416	6952	7071	4015
hsa_let_7d_5p	543	1064	437	2365	2344	367	841	655	213	519	32	351	659	182	729	217	1906	323	528	2299	206	330	934	360	603	643	881	209	283	3009	1498	921	2887	432	421	3233	887	614	279	175	1440	806	2882	902	385	1450	3276	3137	1751
hsa_miR_1226_5p	8	0	0	0	42	0	25	0	0	0	0	0	0	0	0	0	78	0	0	0	0	0	0	0	0	0	0	0	0	0	16	0	33	0	0	0	0	0	0	0	0	0	0	0	0	0	0	0	0
hsa_miR_766_3p	32	0	0	0	0	0	0	0	0	20	0	0	0	0	0	0	0	0	0	23	0	0	0	0	0	0	0	27	0	0	0	24	32	0	0	17	0	0	0	0	0	0	0	0	0	8	0	0	7
hsa_miR_16_5p	207	118	76	780	563	25	297	291	76	146	30	137	315	40	194	181	911	90	268	1064	111	73	140	110	124	317	465	95	139	332	299	432	776	82	99	672	264	218	197	43	992	738	624	361	195	632	1390	1267	734
hsa_miR_206	37	85	0	165	27	0	1	0	0	0	0	26	0	0	64	25	82	0	62	81	14	25	0	0	0	21	28	0	0	16	225	0	27	0	44	76	22	0	0	10	184	0	86	11	16	39	93	113	193
hsa_miR_424_3p	73	72	29	202	128	1	21	31	0	34	1	12	24	17	39	86	99	0	19	30	0	1	44	66	34	24	141	5	0	35	14	146	142	0	74	163	72	103	1	0	0	35	132	37	9	2	298	161	151
hsa_miR_7704	3	12	0	26	0	0	0	0	0	0	0	0	0	0	0	0	0	0	0	0	0	0	1	0	0	28	0	0	0	13	23	0	4	0	0	0	0	0	0	0	0	0	17	0	3	0	0	22	0
hsa_mir_1262	22	0	0	0	0	0	0	0	0	0	0	0	0	0	0	0	0	0	0	0	0	0	0	0	0	0	32	0	0	0	0	0	0	0	0	0	0	0	0	0	0	0	20	0	7	0	19	0	0
hsa_miR_7706	28	0	0	0	83	0	18	0	31	8	0	21	0	0	0	0	94	0	0	44	0	0	1	0	0	24	0	0	0	0	0	32	0	43	0	0	0	21	0	0	0	0	19	0	1	10	0	2	0
hsa_miR_99b_5p	689	2067	913	1635	2217	1003	1348	1373	331	676	222	938	2085	206	757	549	2893	449	936	3081	308	858	1202	323	1013	1091	1049	879	483	3327	3116	3575	2235	752	1790	3163	603	898	183	274	1011	852	2543	1104	684	1156	3622	3753	1980
hsa_mir_23b	19	28	0	66	20	1	16	13	0	0	0	9	0	0	0	0	2	10	0	22	0	0	0	0	0	25	39	0	0	15	0	0	16	0	0	1	0	52	0	0	0	78	111	9	7	0	0	93	16
hsa_miR_891a_5p	156	0	15	36	0	0	4	0	18	35	0	49	32	0	0	2	62	1	109	2	179	21	208	61	0	0	0	29	8	144	10	19	1981	14	0	1	0	2	2	0	20	74	0	0	0	0	61	65	93
hsa_miR_9_5p	30	32	226	94	25	25	42	73	0	53	0	77	163	55	0	81	383	1	41	482	2	20	60	64	26	156	143	27	40	100	114	187	176	83	36	109	40	56	56	22	137	2	160	26	94	223	546	491	367
hsa_miR_320c	4	4	0	36	55	14	1	3	17	16	0	0	0	2	27	0	4	1	0	7	19	27	19	0	20	0	45	28	14	75	1	1	28	24	5	59	18	54	0	0	3	3	26	9	16	2	144	70	68
hsa_miR_320d	1	1	1	2	20	1	1	0	0	3	0	0	5	2	45	1	2	0	44	1	2	1	20	23	1	0	9	1	2	2	0	1	25	0	2	15	0	0	1	7	3	0	25	14	8	2	81	16	72
hsa_let_7e_5p	3835	9344	3579	13983	15304	3604	6070	4448	1331	3215	437	3048	5344	1289	4567	2186	16167	2362	4546	18306	2284	2332	5852	2360	5372	4608	8332	2513	1705	16783	8844	8701	17054	2970	4120	12644	5814	3577	1996	1049	11737	7024	18349	5131	2706	8891	26963	22652	16594
hsa_miR_30a_5p	34066	54091	32288	191584	92539	29018	69528	32064	11342	36901	1769	26634	59734	12892	28262	21666	129367	16036	35751	122279	12007	18214	49721	23362	41954	41371	102815	24003	27814	92157	47085	101641	106526	23129	37143	92995	51294	41343	15345	3949	126655	82111	138532	32817	28829	102538	367990	189459	167858
hsa_miR_27a_3p	8	38	55	40	73	82	99	102	0	56	0	132	89	28	31	1	246	3	55	431	33	44	19	0	80	29	135	25	73	83	11	219	62	37	4	165	70	134	26	11	118	165	143	57	103	163	427	167	127
hsa_miR_182_5p	2881	2159	1971	4758	4453	986	2358	2888	820	2632	133	2774	4755	411	1886	1119	8036	736	1978	4275	1370	1912	3705	1209	1557	2548	4119	1001	1622	2703	3654	4201	8542	1032	1648	7038	3238	3019	1564	605	6971	3890	5959	2164	2025	8090	15533	15397	15364
hsa_mir_6716	22	0	0	0	0	0	0	0	0	0	0	0	0	0	0	0	0	0	0	0	0	0	0	0	0	0	0	0	0	0	0	0	0	0	0	0	0	0	0	0	0	0	0	0	0	0	0	0	0
hsa_mir_92a_1	1	0	0	0	0	0	0	0	0	7	0	0	0	0	0	0	34	0	12	0	0	0	0	0	0	33	0	22	0	0	0	0	0	0	34	0	3	26	0	0	0	0	1	41	0	50	16	16	38
hsa_miR_423_5p	1044	522	495	3468	3176	309	1229	1306	322	728	101	769	1109	409	662	354	2469	569	535	2930	304	357	1301	713	1115	1183	1514	451	380	1008	562	1143	2287	474	634	1687	769	764	287	66	1996	1218	1889	951	532	1492	2874	3740	2247
hsa_miR_148a_3p	876	2147	889	3732	2252	571	2150	969	324	1640	66	938	1379	453	1338	497	3759	377	745	3461	922	707	1001	843	733	1677	2840	739	728	1938	2876	2321	9614	960	1421	5142	1396	2151	1005	194	3114	3452	5221	2412	1445	4442	5637	9643	3846
hsa_miR_22_3p	1490	1696	4164	5863	6216	608	2979	1743	351	1102	19	791	1770	784	1277	383	4704	749	1307	4894	659	505	1842	755	1637	2140	4234	722	761	2954	1746	2420	5040	1350	1161	4072	2224	1335	1043	228	4300	4439	6600	2497	1315	3731	9020	8686	4269
hsa_mir_320d_1	1	0	0	17	0	0	0	0	0	0	0	0	0	0	0	0	0	0	0	0	0	0	0	0	0	0	0	0	0	0	0	0	0	0	0	0	0	0	0	0	0	0	0	0	0	0	0	0	0
hsa_mir_320d_2	1	0	0	17	0	0	0	0	0	0	0	0	0	0	0	0	0	0	0	0	0	0	0	0	0	0	0	0	0	0	0	0	0	0	0	0	0	0	0	0	0	0	0	0	0	0	0	0	0
hsa_mir_10b	6975	13687	9733	26978	12856	6270	6709	9080	1657	5528	826	7404	21579	1602	5693	5186	29860	3091	6335	22356	2717	8810	9286	3885	5026	7069	6429	8216	4292	19231	24887	33149	15701	3616	12186	24869	5518	8593	2250	1861	12567	4550	15701	9044	3332	13382	42628	38640	19785
hsa_mir_10a	2307	2295	2690	5588	2982	1843	2167	2641	853	1387	175	2701	8388	536	2002	1144	7855	950	2222	7460	640	3399	2835	1273	1782	2656	1696	1939	1435	5909	9085	9597	3265	1178	3306	7798	1561	2327	611	497	5000	1357	3329	1722	1217	4574	12671	14171	7495
hsa_mir_148a	33	20	0	5	3	1	12	2	0	5	0	1	2	8	2	1	24	0	0	16	2	1	0	7	0	1	64	0	3	3	1	29	36	2	1	38	1	29	6	0	30	5	54	2	1	46	26	67	62
hsa_miR_30b_3p	17	18	16	52	20	0	8	57	0	0	0	0	19	0	0	0	95	0	0	10	0	0	0	0	0	21	0	0	18	0	5	1	0	0	2	68	0	0	0	1	0	0	2	30	0	20	51	39	0
hsa_miR_143_3p	1	413	110	44	90	59	207	21	46	0	0	59	9	17	48	30	86	27	51	222	87	24	0	1	69	57	187	29	1	272	0	0	278	72	0	15	15	24	14	0	17	333	816	57	28	101	126	90	39
hsa_miR_29c_3p	43	28	28	94	18	0	51	66	0	24	0	40	29	14	40	79	116	0	0	132	0	0	75	0	67	182	61	0	18	0	20	1	43	0	10	79	98	75	24	0	61	95	168	17	32	105	199	252	146
hsa_miR_107	72	97	63	309	265	0	87	77	30	30	0	34	38	5	67	2	172	0	20	191	2	39	2	32	130	115	163	27	14	36	34	72	453	62	47	196	83	145	41	1	269	147	215	101	75	97	539	399	144
hsa_miR_509_3_5p	0	0	0	29	27	0	0	0	31	0	0	0	0	0	0	0	0	0	0	30	0	0	32	0	0	0	0	0	0	0	0	0	43	0	0	0	0	0	0	0	0	0	0	0	4	26	2	17	0
hsa_miR_93_5p	0	216	329	223	262	76	105	97	22	32	0	39	41	44	50	19	384	35	95	400	2	74	90	84	81	214	328	33	64	133	91	64	287	81	71	229	75	227	39	0	575	318	247	226	87	360	961	734	359
hsa_miR_6511a_3p	0	0	0	16	54	0	20	0	0	0	0	0	0	0	0	0	0	0	22	21	0	0	0	0	0	0	0	0	0	0	0	0	0	0	0	0	36	0	0	0	0	0	0	25	0	0	0	0	0
hsa_miR_130a_3p	0	0	0	73	59	16	74	21	0	0	28	0	40	50	22	0	88	0	25	55	0	1	18	25	26	0	74	19	12	29	12	42	110	2	86	54	0	0	0	0	134	29	53	20	16	62	163	130	129
hsa_mir_1277	0	0	0	0	1	0	0	0	0	4	0	0	0	0	23	0	0	0	0	0	0	0	0	0	0	0	0	0	0	0	15	0	0	0	0	0	26	0	0	0	0	0	0	13	0	0	0	0	0
hsa_miR_493_3p	0	0	0	0	0	0	0	0	0	0	0	0	0	0	0	0	0	0	0	0	0	0	0	0	0	0	0	0	0	0	0	0	0	0	0	0	0	0	0	0	0	0	0	0	0	0	21	0	0
hsa_miR_2116_3p	0	0	0	16	0	0	0	0	0	0	0	0	3	0	0	0	0	0	0	0	0	0	0	0	0	0	0	0	0	18	0	0	0	0	0	0	0	0	0	0	0	0	0	0	0	0	0	25	0
hsa_miR_939_5p	0	0	0	0	0	0	0	0	0	0	0	0	0	0	0	0	0	0	0	27	24	0	0	0	0	0	0	0	0	0	0	0	0	0	0	0	0	0	12	0	0	0	0	16	0	0	0	0	0
hsa_mir_4449	0	0	0	0	0	0	0	0	0	0	0	0	0	0	0	0	15	0	0	0	0	0	0	0	0	0	0	0	0	1	0	0	0	35	0	45	0	0	0	0	22	26	0	0	0	0	0	0	0
hsa_miR_1306_5p	0	0	0	0	0	0	0	0	0	0	0	0	0	0	0	0	0	0	0	0	0	0	0	0	0	0	0	12	0	0	0	0	0	0	0	0	1	0	0	0	0	0	14	0	0	0	0	0	0
hsa_miR_3168	0	0	0	0	0	0	0	0	0	0	0	0	0	0	0	0	0	0	0	0	0	0	0	0	1	2	0	0	0	1	0	0	0	1	0	1	0	1	0	0	0	1	1	1	2	0	1	1	0
hsa_miR_502_3p	0	30	0	51	22	18	0	0	0	0	0	0	0	6	0	0	74	0	0	0	0	1	7	0	0	0	0	0	0	0	45	3	37	0	49	71	0	17	1	18	20	0	9	17	5	15	47	35	6
hsa_miR_124_3p	0	0	0	0	0	0	0	0	0	0	0	0	0	0	0	0	0	0	0	0	0	0	0	0	0	0	0	0	0	0	0	0	0	0	0	0	0	0	0	0	0	0	0	0	0	0	0	0	0
hsa_miR_3200_3p	0	0	0	0	0	0	0	0	0	0	0	0	0	0	0	0	0	0	0	0	0	0	0	0	0	0	0	0	0	0	0	0	0	0	0	0	0	0	0	0	0	0	0	0	0	0	0	0	0
hsa_miR_500a_3p	0	54	0	111	44	24	37	27	22	0	0	0	65	0	127	63	31	24	26	32	2	24	31	17	50	0	34	0	30	25	37	64	149	0	41	117	50	66	1	0	54	60	65	9	15	24	159	71	63
hsa_mir_6788	0	0	0	0	0	0	0	0	0	0	0	0	0	0	0	0	0	0	0	0	0	0	0	0	0	0	0	0	0	0	0	0	0	0	0	0	0	0	0	0	0	0	0	0	0	0	0	0	0
hsa_miR_548az_5p	0	0	0	0	0	0	0	0	0	0	0	0	0	0	0	0	0	0	0	0	0	0	25	8	0	0	0	0	0	0	0	0	0	0	0	0	0	0	0	0	0	0	9	4	0	0	4	0	8
hsa_mir_191	0	0	1	0	0	26	0	0	0	0	1	0	0	7	0	0	7	0	0	0	0	27	0	0	17	38	17	0	0	0	0	0	29	47	0	0	16	0	0	0	20	0	13	0	3	0	1	56	23
hsa_miR_455_3p	0	0	0	5	84	5	12	0	22	0	0	0	0	0	0	0	13	0	0	73	30	0	0	0	0	0	0	0	0	0	0	0	31	0	0	0	0	0	0	0	0	0	0	0	0	0	30	63	24
hsa_miR_3158_3p	0	0	0	0	0	0	24	0	0	0	0	29	0	0	0	1	16	0	0	0	0	0	0	0	0	0	0	0	0	0	0	0	0	0	0	0	0	0	0	0	0	0	0	0	5	0	0	0	18
hsa_miR_6859_5p	0	0	0	0	24	0	0	0	0	0	0	0	0	0	0	0	0	0	0	0	0	0	0	0	0	0	0	0	0	0	0	0	0	0	0	0	0	0	0	0	0	0	0	0	0	0	0	0	0
hsa_miR_3065_5p	0	0	0	24	0	0	0	0	35	12	0	0	0	0	0	0	60	0	0	34	0	1	0	0	16	0	49	27	0	0	0	36	18	0	0	90	0	1	0	0	0	29	24	0	9	6	42	24	60
hsa_miR_197_3p	0	53	3	175	60	22	129	157	31	128	0	36	99	14	50	0	131	46	195	165	1	39	59	82	30	88	222	13	0	87	130	1	76	0	169	157	61	17	20	13	205	60	230	78	13	58	251	256	108
hsa_miR_328_3p	0	18	24	98	87	0	56	18	0	65	1	1	18	15	34	29	181	24	20	55	0	36	32	0	46	53	12	0	34	116	0	68	86	0	0	72	0	64	11	21	33	58	94	16	29	52	147	164	58
hsa_miR_148b_5p	0	0	0	43	49	0	0	13	0	15	0	0	0	0	0	0	26	0	0	0	0	0	0	0	0	0	64	0	0	24	0	0	0	0	0	5	0	0	0	12	18	0	55	1	0	47	21	68	0
hsa_miR_3614_5p	0	0	0	0	0	0	0	0	0	0	0	0	0	0	26	0	0	0	0	0	0	0	0	0	0	0	0	0	0	0	0	0	0	0	0	0	0	0	0	0	0	0	0	0	0	0	0	8	0
hsa_mir_26b	0	38	2	25	19	0	3	9	0	2	0	1	32	1	0	0	32	31	1	4	1	0	1	0	22	1	7	4	6	22	8	88	70	0	1	5	37	21	0	1	9	4	58	8	17	2	69	42	34
hsa_miR_3127_5p	0	0	0	0	27	0	0	0	0	0	0	0	0	0	0	0	0	0	0	31	3	0	0	0	25	17	0	0	0	0	0	29	0	0	0	0	24	0	0	0	0	0	0	20	6	0	0	0	38
hsa_miR_6803_3p	0	0	0	0	0	0	0	0	0	0	0	0	1	0	0	0	19	0	0	31	0	0	0	0	0	0	0	0	0	0	0	0	27	0	0	0	0	0	0	0	0	0	0	23	2	0	0	25	0
hsa_miR_424_5p	0	21	0	0	26	0	0	0	1	0	0	18	2	19	28	0	34	19	0	0	31	0	0	0	26	19	45	18	0	0	0	58	0	1	0	20	0	22	0	0	0	43	28	11	0	30	28	35	18
hsa_let_7f_2	0	35	11	10	65	0	4	2	0	1	0	1	56	3	3	0	26	0	1	7	1	1	21	3	7	5	50	0	0	36	2	11	5	1	1	9	8	0	0	0	15	9	46	11	24	43	98	55	8
hsa_miR_23a_3p	0	16	9	27	39	30	79	12	1	31	1	17	63	14	44	45	69	32	57	112	3	0	45	14	12	2	136	23	8	50	51	86	82	32	153	18	61	54	20	0	83	117	136	31	41	76	239	169	198
hsa_mir_149	0	0	0	0	0	0	0	0	0	0	0	0	0	0	0	0	0	0	0	0	0	20	0	0	0	0	0	0	6	0	0	0	70	0	0	0	0	0	0	0	0	0	23	0	0	0	0	16	0
hsa_let_7e_3p	0	0	0	3	1	0	0	0	0	0	0	0	0	0	0	0	0	0	0	0	0	0	0	0	0	0	0	0	0	0	0	0	0	0	0	0	24	0	0	0	0	0	0	0	0	0	21	28	26
hsa_mir_4758	0	0	0	0	0	0	0	0	0	0	0	0	0	0	0	0	0	0	0	0	0	0	0	0	0	0	0	0	0	27	0	0	0	0	0	1	0	0	0	0	0	0	0	0	0	0	0	0	1
hsa_miR_505_3p	0	0	0	0	0	0	0	0	0	0	0	0	0	0	0	0	0	0	0	0	0	0	0	0	0	0	0	0	0	0	0	0	2	0	0	0	0	0	0	0	38	0	0	0	0	0	0	16	0
hsa_miR_106b_5p	0	16	105	40	23	0	0	0	0	0	0	0	0	0	0	0	0	0	0	30	0	0	0	0	0	0	0	0	0	13	0	0	0	0	0	36	0	0	18	0	0	22	16	0	0	24	0	58	1
hsa_mir_146b	0	23	1	1	4	30	28	3	17	0	0	21	0	7	21	3	8	1	0	5	0	3	0	3	2	33	40	5	1	10	3	353	14	2	140	44	6	3	0	1	6	7	22	10	176	4	39	106	5
hsa_mir_375	0	62	29	0	38	16	0	0	0	80	0	0	0	0	0	0	79	0	0	37	6	0	12	36	24	56	69	0	17	45	57	0	342	0	0	32	0	20	0	0	15	48	123	80	12	50	30	189	0
hsa_miR_187_3p	0	0	0	0	0	0	0	0	0	0	0	0	0	0	0	0	0	0	0	0	0	0	0	0	0	0	0	0	0	0	12	0	0	0	0	0	0	23	0	0	0	0	0	0	0	0	0	24	0
hsa_miR_887_3p	0	0	0	0	0	0	6	0	0	26	0	16	0	0	0	0	0	0	0	62	0	0	0	0	0	0	0	0	0	0	0	0	24	0	0	0	0	0	0	0	0	5	0	0	3	0	0	18	0
hsa_miR_363_3p	0	125	66	147	119	58	35	14	2	103	0	29	35	5	1	18	78	0	27	116	1	5	23	15	24	27	165	0	11	0	70	22	482	0	78	135	109	295	30	0	130	137	200	88	45	139	110	239	93
hsa_miR_106a_5p	0	0	70	54	1	0	30	0	1	0	0	0	0	9	0	0	0	0	0	82	28	0	0	0	0	1	68	0	0	0	29	2	120	0	0	47	0	0	39	0	1	43	17	0	17	13	22	77	27
hsa_mir_361	0	0	0	52	13	0	1	0	0	0	0	0	0	0	0	0	0	1	0	0	0	0	0	0	0	0	0	0	0	0	17	0	0	0	0	0	0	0	0	0	0	1	0	0	1	0	25	0	0
hsa_miR_505_5p	0	0	0	0	18	0	0	35	0	0	0	0	0	0	0	0	21	0	0	0	0	0	0	0	0	0	0	0	0	34	0	0	0	0	0	0	0	0	0	0	0	0	0	0	6	0	18	0	0
hsa_miR_561_5p	0	0	0	0	0	0	0	0	0	0	0	0	0	0	0	0	0	0	16	0	0	0	0	0	0	0	0	0	0	0	0	0	11	0	0	0	0	0	0	0	0	0	0	0	0	0	0	0	0
hsa_miR_106b_3p	0	41	22	70	77	0	14	5	25	22	0	21	39	0	57	0	120	0	13	0	1	1	0	29	0	52	108	31	36	63	42	66	177	0	0	130	20	35	57	0	106	56	86	25	31	98	67	156	82
hsa_mir_103a_1	0	0	0	0	0	0	0	0	0	16	0	0	0	0	0	0	0	0	0	0	0	0	0	0	0	0	0	0	0	0	0	0	0	0	0	0	0	0	0	0	0	0	0	0	0	0	0	0	0
hsa_miR_3622a_5p	0	0	0	0	0	0	0	0	0	0	0	0	0	0	0	0	0	0	0	0	0	0	0	0	0	0	0	0	0	0	0	0	0	0	0	0	0	0	0	0	0	0	0	0	0	0	0	20	0
hsa_miR_532_3p	0	0	33	112	0	0	0	0	0	0	0	0	0	0	0	0	38	0	0	91	2	0	23	0	22	0	12	1	0	0	0	25	37	0	0	126	49	9	18	12	18	0	22	0	12	7	33	43	60
hsa_miR_211_5p	0	0	0	44	22	0	17	0	2	0	0	0	0	0	0	0	35	0	0	0	0	9	10	26	4	0	0	0	0	0	0	1	30	0	0	13	8	0	20	0	19	0	11	4	0	17	0	8	0
hsa_miR_509_3p	0	18	21	107	114	0	1	20	0	0	0	0	8	0	0	0	0	0	0	101	0	0	46	10	0	0	0	0	11	20	11	0	182	1	0	0	0	0	1	0	0	0	130	0	17	11	42	65	61
hsa_mir_26a_1	0	3	2	0	0	15	0	0	0	0	0	0	1	0	0	0	0	0	0	53	2	0	21	0	0	0	16	0	0	0	0	0	0	0	0	0	0	0	0	0	0	0	19	0	3	1	2	17	0
hsa_mir_26a_2	0	3	2	0	0	15	0	0	0	0	0	0	1	0	0	0	0	0	19	53	2	0	21	0	0	0	16	0	0	0	0	0	0	0	0	0	0	0	0	0	0	0	19	0	3	1	2	17	0
hsa_mir_330	0	1	0	0	40	0	0	0	0	0	0	0	23	0	0	0	0	0	1	22	0	0	106	0	0	0	0	0	0	0	0	0	0	0	39	0	0	0	0	0	0	0	30	14	0	0	13	26	0
hsa_mir_335	0	0	0	0	0	0	0	0	0	24	0	0	0	0	0	0	0	0	0	0	0	0	0	0	0	0	0	0	0	0	0	0	0	0	0	0	0	0	0	0	0	0	43	1	0	0	0	0	0
hsa_miR_28_5p	0	85	56	63	61	37	9	0	2	26	0	22	30	0	79	31	94	0	19	83	1	1	44	52	46	58	0	1	0	65	68	36	168	1	101	122	0	44	1	0	82	33	153	101	39	73	36	157	81
hsa_miR_141_5p	0	0	31	21	0	0	14	0	0	0	0	0	0	0	0	0	37	0	0	0	0	0	0	0	0	0	0	11	0	0	0	0	0	0	0	47	0	0	23	0	0	1	0	18	0	22	0	23	0
hsa_miR_877_3p	0	0	0	0	0	0	22	0	0	0	0	0	0	0	0	0	0	0	0	1	0	0	16	0	0	0	0	21	0	0	0	0	0	0	21	0	0	0	0	0	0	0	0	0	0	0	0	24	0
hsa_miR_514a_3p	0	0	0	0	0	0	0	0	0	0	0	0	0	0	0	0	0	0	0	0	0	0	0	0	0	0	0	0	0	0	0	0	0	0	0	0	0	0	24	0	0	24	24	0	0	0	0	0	0
hsa_mir_425	0	27	0	59	94	0	0	41	1	0	0	0	0	0	3	0	15	21	0	49	0	0	84	19	32	37	20	0	0	50	13	71	23	0	0	59	0	53	0	0	49	62	52	55	3	23	71	116	91
hsa_miR_125a_3p	0	23	5	51	102	14	5	0	0	15	0	0	3	0	0	0	23	0	31	55	0	37	0	34	0	30	35	14	28	29	18	28	38	0	0	40	0	0	12	0	31	23	13	2	11	0	54	31	18
hsa_mir_429	0	0	0	0	29	0	0	0	0	0	0	0	0	0	0	0	0	0	17	0	0	0	0	0	0	0	0	0	0	0	0	0	0	0	0	0	0	0	0	22	1	0	0	13	0	0	25	31	20
hsa_miR_339_3p	0	0	0	31	1	21	48	20	0	0	0	0	0	0	0	0	11	0	0	16	0	0	16	30	0	0	0	17	12	0	11	36	20	0	0	29	1	12	0	28	57	0	0	2	0	50	17	24	0
hsa_miR_664a_3p	0	37	34	65	41	2	14	33	0	0	0	19	42	10	5	0	30	0	46	33	1	0	37	18	17	6	61	27	20	0	24	68	64	0	0	134	28	30	0	0	45	14	50	19	14	17	109	197	110
hsa_miR_542_5p	0	0	0	0	0	0	8	0	0	0	0	0	0	0	0	0	0	0	0	0	0	0	0	0	0	0	37	0	0	0	0	0	0	0	0	0	0	0	0	0	0	0	17	19	10	0	0	0	0
hsa_mir_196a_2	0	1	0	39	18	0	1	0	1	0	0	1	0	0	0	1	4	0	0	1	0	0	0	0	0	0	0	1	1	1	0	0	0	0	0	43	0	0	0	0	2	1	0	1	1	1	1	0	1
hsa_miR_10a_3p	0	0	21	24	0	0	0	21	0	0	0	0	0	0	0	0	67	0	19	28	0	24	26	14	0	0	11	0	40	0	29	0	0	0	0	26	10	0	1	0	58	0	9	5	5	138	95	67	83
hsa_miR_210_5p	0	0	0	8	44	0	1	21	0	0	0	0	83	0	0	0	0	0	0	0	0	0	0	0	0	0	0	0	0	16	0	37	46	0	0	0	8	0	0	0	34	8	15	0	5	29	0	25	27
hsa_miR_6826_5p	0	0	0	0	0	0	0	0	0	0	0	0	0	0	0	0	0	0	0	17	0	0	0	0	0	0	0	0	0	0	0	0	0	0	0	0	0	0	0	0	0	0	0	0	0	0	0	0	0
hsa_miR_508_3p	0	0	0	33	0	0	0	0	0	0	0	0	0	0	0	0	0	0	0	0	28	0	0	0	0	0	0	0	0	0	0	0	0	0	0	0	0	0	0	0	18	28	0	0	0	0	0	0	0
hsa_miR_374a_3p	0	1	27	1	2	0	58	0	0	21	0	17	19	0	0	0	47	0	18	18	2	28	14	0	0	44	28	0	1	23	50	1	72	34	80	52	28	0	22	0	45	143	45	14	11	23	79	139	16
hsa_miR_140_5p	0	20	0	0	33	0	0	0	0	0	0	0	0	0	12	0	27	0	0	0	0	0	0	0	0	0	0	0	0	0	0	0	28	0	0	23	34	2	0	0	10	15	24	0	6	0	9	0	0
hsa_mir_1307	0	0	0	28	69	0	0	19	0	1	0	30	0	0	0	0	82	0	0	0	0	0	18	0	63	0	36	0	0	22	0	27	0	0	0	14	0	13	20	0	0	0	66	1	0	35	48	75	1
hsa_miR_361_3p	0	0	0	36	0	0	13	0	1	2	0	0	0	0	0	0	34	0	0	0	1	0	0	0	35	0	25	0	0	0	0	63	20	0	0	29	0	0	1	0	39	0	14	17	10	42	69	84	1
hsa_miR_200b_5p	0	14	17	10	42	11	36	52	0	0	0	22	16	0	74	31	48	0	33	111	0	1	29	0	1	0	68	3	21	23	12	25	95	0	0	116	0	0	0	0	9	11	0	13	0	74	115	72	106
hsa_miR_615_3p	0	30	0	90	46	0	0	44	0	20	0	1	0	0	0	0	21	0	0	65	0	0	0	0	0	0	0	0	1	0	0	32	0	0	0	72	7	0	0	0	2	0	74	4	3	2	27	44	0
hsa_mir_29b_2	0	0	0	0	0	0	0	22	0	0	0	0	0	10	0	0	50	0	0	50	0	0	0	0	0	0	0	0	0	33	0	37	0	0	0	0	0	0	0	0	1	0	0	3	5	1	22	28	17
hsa_mir_29b_1	0	0	0	0	0	0	0	22	0	0	0	0	0	0	0	0	29	0	0	50	0	0	0	0	0	0	0	0	0	32	0	37	0	0	0	0	0	0	0	0	1	0	0	0	5	1	22	25	17
hsa_miR_345_5p	0	69	0	91	178	6	43	41	1	59	0	63	24	1	34	11	76	0	39	122	3	17	90	9	78	46	114	10	7	29	21	57	61	0	43	146	39	59	0	0	148	35	174	40	17	225	169	196	183
hsa_let_7a_3p	0	21	0	49	19	0	17	0	3	0	0	0	24	1	26	0	19	0	0	15	1	0	0	0	0	1	41	42	0	0	0	0	16	0	0	36	1	30	0	0	0	36	0	33	23	18	141	101	26
hsa_miR_760	0	0	24	23	18	0	0	0	0	0	0	0	0	0	0	0	0	0	0	20	0	0	20	19	0	0	32	0	10	0	0	0	0	0	0	0	0	0	3	0	9	14	23	0	0	0	0	1	0
hsa_miR_27b_5p	0	0	32	78	79	21	43	13	0	0	0	1	14	5	0	0	49	0	35	67	1	18	0	0	8	96	75	6	10	61	50	152	34	1	2	85	37	0	21	0	55	41	36	22	9	16	180	93	26
hsa_miR_3679_5p	0	17	0	0	0	0	0	0	0	0	0	0	0	0	0	0	0	10	0	0	0	0	0	0	0	0	0	0	0	32	0	0	20	0	35	6	0	0	0	0	0	0	0	0	0	0	0	0	0
hsa_miR_501_3p	0	44	26	61	71	9	26	66	60	43	0	0	41	10	21	23	85	0	41	37	0	73	26	1	60	91	0	31	26	25	26	77	43	0	37	70	46	22	0	5	27	87	7	0	2	1	120	50	0
hsa_miR_421	0	13	30	65	15	0	0	2	36	51	0	1	13	0	0	0	64	31	12	52	0	85	12	21	26	78	0	20	20	96	0	75	15	1	0	32	0	31	0	0	129	14	86	54	21	4	171	180	82
hsa_miR_365a_5p	0	0	0	0	0	0	0	0	0	0	0	0	0	0	0	0	0	20	0	0	0	0	0	0	0	0	0	0	0	22	10	0	0	0	0	0	0	0	0	0	33	0	0	0	0	0	25	25	0
hsa_mir_500a	0	30	0	35	44	18	0	0	0	0	0	0	0	6	0	0	43	0	0	0	0	0	0	0	0	0	0	0	0	0	45	3	17	0	48	19	0	0	0	18	20	0	9	17	5	15	20	35	6
hsa_miR_149_5p	0	0	23	59	1	21	78	1	3	1	0	0	18	11	28	0	50	19	15	80	0	1	18	17	32	23	138	0	12	24	32	85	198	52	0	186	40	23	2	13	0	55	33	144	1	20	24	160	33
hsa_miR_130b_3p	0	0	0	0	0	0	0	0	0	0	0	0	0	0	0	0	0	0	0	29	0	0	0	0	0	0	0	0	0	0	0	0	0	0	0	23	0	0	0	0	16	0	0	0	7	0	0	0	0
hsa_miR_577	0	0	17	50	27	0	26	0	0	0	0	18	0	0	0	0	30	0	31	0	0	0	0	0	0	29	0	0	29	36	13	42	24	0	0	29	29	53	0	0	0	53	44	12	7	0	15	15	23
hsa_let_7e	0	0	1	4	1	0	0	0	0	16	0	1	22	0	0	0	0	0	1	53	0	0	11	0	0	1	25	0	0	0	0	1	15	0	0	1	2	0	0	0	0	0	1	3	1	1	2	23	50
hsa_miR_193b_3p	0	21	0	0	0	0	0	0	0	0	0	0	0	0	0	0	40	17	0	17	0	0	0	0	0	0	0	0	0	0	18	38	80	0	0	27	22	0	0	0	33	12	0	0	0	0	23	0	35
hsa_miR_218_5p	0	22	0	21	0	0	0	0	0	0	0	0	0	0	0	0	16	0	0	0	1	0	0	35	10	0	0	25	9	27	0	0	0	0	0	36	0	0	0	0	24	0	21	0	14	0	10	0	0
hsa_miR_130b_5p	0	0	3	22	41	3	10	0	0	0	0	0	0	0	44	0	0	0	20	0	0	0	0	0	0	74	0	0	0	43	28	25	86	0	0	43	20	20	0	0	23	48	13	0	17	0	40	66	0
hsa_miR_1249_3p	0	10	0	54	44	0	0	0	0	17	0	2	30	0	0	0	0	0	17	0	0	0	0	0	0	0	0	0	0	0	0	0	27	0	0	0	0	0	0	0	0	0	20	0	5	0	0	0	16
hsa_miR_1468_5p	0	31	0	48	19	0	1	24	11	0	0	14	18	0	20	0	129	0	46	0	0	0	24	0	0	0	2	10	0	52	36	54	0	0	0	21	20	0	1	0	103	0	28	0	2	47	15	19	0
hsa_miR_193a_5p	0	0	21	0	11	0	0	0	0	0	0	0	0	5	0	0	28	0	10	0	0	0	0	0	0	0	0	0	0	0	20	0	48	0	0	0	0	0	28	0	1	0	29	16	5	12	0	68	19
hsa_miR_548o_3p	0	0	0	0	0	0	0	0	0	0	0	0	0	0	0	0	18	0	0	23	0	0	0	0	0	0	0	0	0	29	11	0	0	0	0	0	0	0	0	0	0	0	0	0	0	0	0	0	1
hsa_miR_335_3p	0	51	0	133	40	0	0	34	0	1	0	12	6	0	0	31	11	31	39	74	43	1	6	36	26	81	67	0	0	0	29	0	0	1	0	19	79	45	0	0	23	47	86	21	10	34	134	54	23
hsa_miR_708_5p	0	0	0	0	0	0	0	25	0	0	0	0	0	0	0	0	0	1	0	28	0	0	0	0	23	0	0	0	1	0	0	0	0	0	0	0	0	0	0	0	26	0	17	10	0	0	11	0	26
hsa_miR_660_5p	0	56	0	302	58	29	53	37	0	43	0	2	60	2	44	0	181	0	37	262	22	0	91	27	0	1	95	0	22	145	41	69	26	0	0	155	20	21	38	0	104	80	38	57	12	148	286	202	99
hsa_miR_1299	0	2	0	0	51	58	0	0	0	1	0	0	0	0	38	0	44	0	0	161	37	21	79	0	2	0	22	21	0	56	12	38	0	0	0	21	0	0	53	35	83	63	31	57	6	44	481	257	156
hsa_mir_7113	0	0	0	0	0	0	0	0	0	0	0	0	0	0	0	0	0	0	0	0	0	0	0	0	0	0	0	0	0	0	0	0	0	0	0	0	0	0	0	0	0	0	0	0	0	0	0	0	0
hsa_miR_324_3p	0	0	0	17	0	0	0	0	0	0	0	0	0	0	0	0	0	0	0	0	0	0	0	0	0	0	0	0	0	0	0	0	0	0	0	0	16	0	0	0	0	0	0	0	0	0	0	0	0
hsa_miR_34a_5p	0	46	66	29	21	0	32	0	1	0	0	0	0	20	0	30	0	0	26	85	0	26	1	20	11	3	0	0	15	24	0	0	32	0	0	98	51	41	1	0	0	10	71	48	30	38	141	76	4
hsa_miR_1226_3p	0	0	0	0	0	0	0	0	0	0	0	0	0	0	0	0	0	0	0	0	0	0	0	10	0	0	0	0	0	0	0	0	0	0	0	0	0	0	0	0	0	0	0	0	0	0	0	0	0
hsa_mir_200c	0	0	0	0	36	0	10	0	1	0	0	0	0	0	0	0	0	0	0	0	0	0	0	0	0	28	0	0	0	0	12	0	21	0	0	0	0	3	0	0	0	0	0	0	0	0	0	36	64
hsa_miR_142_5p	0	0	0	0	0	0	0	0	29	0	0	0	0	0	0	0	17	0	0	0	0	0	0	0	0	0	0	0	0	0	0	0	0	0	0	0	0	0	0	0	0	0	0	0	0	0	0	0	0
hsa_miR_584_5p	0	0	0	0	70	0	13	42	18	24	0	20	0	0	0	0	0	0	20	35	0	12	37	0	0	0	0	0	3	0	9	0	18	35	41	21	30	0	0	0	39	20	53	24	6	0	60	29	33
hsa_miR_223_3p	0	0	49	1	0	0	0	0	42	0	0	0	0	0	0	0	16	0	27	0	6	1	0	0	0	0	12	0	0	0	0	1	0	0	0	33	0	0	0	0	0	0	0	0	0	0	42	0	0
hsa_miR_181a_3p	0	17	0	44	39	0	18	0	3	21	0	0	0	0	0	28	32	28	0	30	1	0	0	24	19	36	59	12	0	0	5	0	125	0	2	0	0	8	0	1	57	61	20	30	7	49	119	53	0
hsa_miR_378c	0	5	0	31	2	0	0	0	33	0	0	0	0	0	0	0	18	0	0	22	0	0	0	15	0	1	0	12	0	0	0	0	0	1	0	23	1	0	0	0	1	0	1	35	0	0	51	25	0
hsa_miR_98_3p	0	0	0	10	0	0	25	0	2	0	0	0	0	0	0	0	0	0	0	0	0	0	0	0	16	17	0	0	7	0	5	47	0	0	0	33	1	19	0	11	1	49	17	0	4	0	31	54	0
hsa_miR_6784_3p	0	0	0	0	0	13	0	0	2	0	0	0	0	0	0	0	0	0	0	0	0	0	0	0	0	0	0	0	0	0	0	0	0	0	0	0	0	0	0	0	0	0	16	0	0	0	0	0	0
hsa_miR_629_5p	0	12	127	11	0	0	10	15	24	52	0	0	67	0	0	0	0	0	0	34	0	0	0	15	1	0	0	0	0	0	1	0	39	0	0	0	0	0	0	0	0	21	0	0	0	24	42	45	86
hsa_miR_6882_5p	0	0	0	0	0	0	0	0	1	0	0	0	0	0	0	0	0	0	0	0	0	0	0	0	0	0	0	0	0	0	0	0	0	0	0	0	0	0	0	0	0	0	0	0	0	0	0	0	0
hsa_miR_340_3p	0	0	0	16	0	0	0	46	22	33	1	0	0	0	0	0	0	0	0	0	0	26	0	0	16	0	28	0	12	26	3	0	31	0	0	55	21	0	29	1	0	0	32	0	0	1	75	21	0
hsa_miR_483_5p	0	0	0	19	0	0	0	0	1	0	0	0	0	0	0	0	31	0	0	0	0	0	0	0	0	0	0	0	0	0	0	0	0	0	0	0	20	0	0	0	0	0	0	0	0	0	0	0	30
hsa_miR_659_5p	0	0	0	0	0	0	0	0	10	0	0	0	0	0	0	0	0	0	0	0	0	0	17	0	0	0	0	0	0	0	0	0	0	0	0	0	0	0	0	0	0	0	25	0	1	0	0	0	0
hsa_mir_142	0	0	0	0	0	0	1	0	44	0	0	0	0	0	0	0	0	0	73	0	0	1	0	0	0	0	0	12	0	0	0	0	0	0	0	0	13	0	0	0	0	0	0	0	0	0	20	0	0
hsa_mir_146a	0	0	14	0	1	0	0	0	3	0	0	0	0	0	1	0	0	0	0	0	0	0	0	0	0	0	0	0	0	0	0	0	0	0	0	0	0	0	1	0	0	1	0	0	0	0	1	0	1
hsa_miR_20b_5p	0	2	23	3	0	30	2	0	30	10	0	0	0	11	0	0	0	0	13	22	1	0	0	9	0	0	42	2	0	36	24	0	51	0	0	0	0	0	0	0	2	30	14	49	0	52	0	38	24
hsa_mir_215	0	2	0	7	0	0	0	3	0	0	0	0	0	0	0	0	2	0	0	3	0	0	1	0	0	0	0	0	0	0	0	2	1	1	0	7	1	0	0	0	4	2	5	0	0	1	5	3	0
hsa_mir_210	0	0	0	0	0	0	0	0	0	0	0	0	0	0	0	35	0	0	0	0	0	0	0	0	0	0	0	0	0	0	0	0	0	0	0	0	0	0	0	0	0	0	0	0	0	0	0	0	0
hsa_miR_378d	0	0	0	0	1	0	0	0	0	0	0	0	0	0	0	0	0	0	0	0	0	0	0	0	0	0	0	0	0	0	2	0	0	0	0	23	0	0	0	0	0	0	1	10	0	0	1	25	0
hsa_miR_501_5p	0	0	0	0	0	0	0	0	0	1	0	0	0	0	0	0	0	0	0	0	0	0	0	0	0	0	0	22	0	0	0	0	0	0	0	0	0	0	0	0	0	28	1	20	0	0	0	0	0
hsa_miR_409_3p	0	23	0	59	0	0	22	30	0	0	0	18	0	0	25	0	0	15	46	0	0	0	0	14	111	0	0	22	7	31	14	31	44	0	0	0	19	0	0	0	0	36	21	21	5	30	192	0	30
hsa_let_7f_2_3p	0	0	0	0	19	0	0	0	0	0	0	0	33	0	0	0	0	0	0	0	0	0	25	0	0	0	0	0	8	0	0	0	21	0	0	24	0	0	0	0	0	53	1	0	0	1	0	13	0
hsa_miR_4700_5p	0	0	0	0	0	0	0	0	0	0	0	0	14	0	0	0	0	0	0	0	0	0	0	0	0	0	0	0	0	0	0	0	0	0	0	0	0	0	0	0	0	0	0	0	0	0	0	0	0
hsa_miR_92a_2_5p	0	0	0	1	0	0	0	0	0	16	0	0	3	0	0	0	35	28	0	0	24	0	0	0	0	0	43	0	16	0	0	27	32	0	0	58	30	0	1	0	38	0	0	0	7	0	0	1	1
hsa_miR_370_3p	0	0	0	0	0	0	0	0	0	0	0	0	0	0	0	0	0	1	0	0	0	0	0	11	0	0	0	0	0	0	0	0	0	0	0	0	0	0	0	0	0	0	0	0	0	0	18	0	0
hsa_miR_455_5p	0	0	0	1	87	0	0	0	0	0	0	0	0	0	0	0	0	0	0	0	0	0	0	0	27	0	0	0	0	0	15	0	0	1	0	0	0	0	0	0	0	0	0	0	4	0	0	0	0
hsa_miR_937_3p	0	27	0	0	0	0	0	0	0	0	0	0	0	0	0	0	0	0	0	0	0	0	0	0	0	0	0	0	0	0	0	0	1	0	0	6	0	17	0	0	14	0	0	0	5	0	0	0	0
hsa_miR_4488	0	9	0	0	16	0	0	0	0	0	0	0	0	0	0	0	0	0	0	0	0	0	0	0	0	0	0	0	0	0	0	0	18	0	0	0	0	0	24	0	0	0	0	0	0	0	0	0	0
hsa_mir_92b	0	0	0	0	0	0	0	0	0	0	0	0	0	0	0	0	0	0	0	0	0	0	0	0	0	0	0	0	0	0	0	0	0	0	0	0	0	0	0	0	0	0	0	0	0	1	5	0	0
hsa_miR_1270	0	12	0	0	29	0	0	31	0	0	0	0	0	0	0	36	35	0	0	0	0	0	0	0	0	0	0	0	0	0	42	0	0	0	0	0	0	0	2	0	0	25	31	14	0	0	48	34	0
hsa_let_7f_1_3p	0	0	0	0	15	0	0	0	0	0	0	0	0	0	0	0	0	0	0	26	0	2	0	0	0	27	0	0	0	0	0	0	37	0	0	0	0	0	0	0	34	0	0	0	0	0	44	0	25
hsa_miR_125b_1_3p	0	33	0	12	65	0	2	0	0	20	0	0	0	0	0	0	0	0	0	28	0	0	0	0	0	0	0	30	0	0	0	0	1	0	0	0	0	0	0	0	0	0	0	0	0	0	61	0	21
hsa_miR_195_3p	0	0	0	15	20	0	0	26	0	7	0	0	0	0	0	0	0	0	0	0	0	1	0	0	0	0	12	0	0	0	0	0	0	0	0	0	0	0	0	0	0	1	0	3	0	7	0	0	0
hsa_miR_548k	0	0	0	0	19	0	0	0	0	23	0	2	0	0	0	0	0	0	20	22	0	0	0	1	0	0	0	1	0	0	0	0	0	0	38	15	31	0	0	0	0	0	18	0	0	0	72	31	0
hsa_miR_30d_3p	0	0	2	42	1	0	25	15	0	1	0	0	17	0	0	0	28	0	0	34	0	0	0	0	0	0	1	0	14	0	0	1	0	0	0	54	2	13	26	0	20	0	10	30	3	1	5	18	0
hsa_miR_93_3p	0	0	0	0	0	0	1	0	0	1	0	0	0	0	0	39	0	0	0	0	0	0	0	0	0	0	0	0	0	0	0	0	44	0	0	0	13	0	0	0	19	0	0	0	7	0	14	36	0
hsa_mir_548ac	0	0	0	0	0	0	0	0	0	12	0	0	0	0	0	0	0	0	0	0	0	0	0	0	0	0	0	0	0	0	0	0	0	0	0	0	0	0	0	0	0	0	0	0	0	0	0	23	0
hsa_miR_651_5p	0	0	0	0	0	0	0	0	0	13	0	0	0	0	0	0	0	0	0	0	0	0	0	0	0	0	0	0	0	0	0	0	0	0	0	0	0	0	0	0	19	0	0	0	0	0	0	0	0
hsa_miR_138_1_3p	0	34	0	0	0	0	1	0	0	1	0	0	0	0	0	0	32	0	0	0	0	0	8	0	0	0	0	0	0	0	0	0	0	0	0	0	0	0	0	0	0	27	0	0	0	0	12	0	0
hsa_mir_5100	0	0	0	0	0	0	0	0	0	1	0	0	0	0	0	0	0	0	0	0	0	0	0	0	0	0	0	0	0	0	0	0	0	0	0	0	0	0	0	0	0	0	0	0	0	0	0	0	0
hsa_miR_195_5p	0	0	0	67	0	0	20	0	0	8	0	21	20	0	29	0	0	0	0	65	0	18	0	0	0	0	0	34	1	0	6	0	25	0	0	66	0	16	1	0	28	0	0	63	0	40	0	33	20
hsa_mir_509_2	0	2	0	0	0	0	0	0	0	8	0	0	0	0	0	0	0	0	0	0	0	46	0	0	0	0	0	0	0	0	0	0	23	0	0	0	0	0	0	0	0	0	0	0	0	0	0	0	0
hsa_mir_509_1	0	2	0	0	0	0	0	0	0	8	0	0	0	0	0	0	0	0	0	0	0	46	0	0	0	0	0	0	0	0	0	0	23	0	0	0	0	0	0	0	0	0	0	0	0	0	0	0	0
hsa_mir_509_3	0	2	0	0	0	0	0	0	0	8	0	0	0	0	0	0	0	0	0	0	0	46	0	0	0	0	0	0	0	0	0	0	23	0	0	0	0	0	0	0	0	0	0	0	0	0	0	0	0
hsa_miR_513c_5p	0	0	0	0	0	0	0	0	0	24	0	0	0	16	0	0	0	0	0	0	0	0	0	0	0	0	0	0	0	0	0	0	23	0	0	0	0	0	0	0	0	0	16	0	11	0	21	0	0
hsa_mir_29a	0	0	0	24	0	0	21	0	0	21	0	22	0	0	19	0	5	0	0	0	0	0	0	0	0	0	0	0	0	0	0	0	0	0	0	1	0	26	0	0	25	42	20	30	9	21	75	9	0
hsa_miR_500b_3p	0	0	0	0	0	23	0	0	0	12	0	0	0	0	0	0	0	0	0	0	0	0	0	0	0	0	0	0	0	0	0	0	0	0	0	0	0	0	0	0	0	0	0	0	0	0	0	0	0
hsa_miR_100_3p	0	0	0	0	28	0	0	0	0	22	0	0	0	0	0	0	0	0	0	0	0	0	0	0	0	0	0	0	0	0	0	0	0	0	0	0	0	0	0	0	30	0	0	0	6	0	15	0	0
hsa_miR_432_5p	0	0	0	0	0	0	0	0	0	1	0	0	15	0	0	0	15	22	24	38	1	0	0	1	16	0	0	0	0	0	12	0	0	0	1	6	0	0	0	0	0	34	0	0	0	0	48	0	0
hsa_miR_425_3p	0	0	0	44	0	11	13	0	0	1	0	0	0	0	0	0	7	0	0	22	0	0	0	0	0	0	4	0	9	0	0	0	80	0	0	1	28	19	0	0	60	0	0	0	11	1	45	44	37
hsa_mir_181b_1	0	0	0	0	32	0	0	0	0	21	0	0	0	0	29	0	20	0	0	0	1	0	0	0	0	18	1	0	0	0	0	0	35	25	0	36	0	0	0	0	0	1	57	0	6	16	25	16	0
hsa_mir_181b_2	0	0	0	0	56	0	0	0	0	21	0	0	0	0	29	0	20	0	0	0	1	0	0	0	0	18	24	0	0	0	0	0	35	25	0	36	0	0	0	0	0	1	57	0	6	16	25	16	13
hsa_miR_504_5p	0	0	0	17	44	0	0	0	0	17	0	0	0	4	0	0	0	0	0	0	0	0	0	0	0	0	0	0	0	0	0	0	0	0	0	0	0	0	0	0	0	0	0	0	3	0	0	5	0
hsa_miR_3909	0	0	0	33	44	0	0	0	0	22	0	0	0	0	0	0	32	0	0	2	0	0	0	0	0	0	0	9	0	0	0	35	0	0	0	41	0	7	17	0	0	2	45	0	0	0	0	20	0
hsa_mir_363	0	0	0	0	0	0	0	0	0	11	0	0	0	0	20	0	17	0	0	0	0	0	0	0	0	0	0	0	0	0	0	0	0	0	0	13	0	0	0	0	0	0	0	0	0	30	0	20	9
hsa_mir_33b	0	0	0	0	0	0	0	0	0	11	0	0	0	0	0	0	0	0	0	22	0	0	16	0	0	0	0	0	0	0	0	0	0	0	0	28	0	0	0	0	0	0	0	0	0	0	0	0	26
hsa_mir_342	0	0	0	18	0	1	23	0	0	10	0	0	0	0	0	0	0	19	0	0	29	0	0	0	0	0	0	0	0	0	0	16	62	0	0	9	0	0	0	0	31	33	1	1	5	0	0	0	0
hsa_mir_671	0	0	0	0	0	0	0	0	0	22	0	0	0	0	0	0	0	0	0	0	0	0	0	11	0	0	0	0	0	0	0	0	0	0	0	0	0	0	0	0	0	0	0	0	0	0	0	0	0
hsa_miR_374a_5p	0	0	22	40	0	0	30	0	0	17	0	21	1	0	0	0	71	15	0	51	1	20	18	48	17	39	59	0	1	22	79	18	27	0	39	46	0	5	1	0	21	22	28	0	5	128	47	15	0
hsa_mir_424	0	22	0	1	23	0	31	0	0	18	0	0	0	0	40	0	0	0	0	0	0	0	0	18	0	0	0	0	0	0	0	29	0	0	0	16	23	22	0	0	0	0	27	0	0	0	0	0	0
hsa_miR_362_3p	0	0	0	0	0	0	0	0	0	10	0	10	0	0	0	0	0	0	0	0	0	0	0	0	0	0	0	0	0	0	0	0	0	0	0	0	0	0	0	0	0	0	0	0	0	0	0	0	3
hsa_miR_3173_5p	0	0	0	0	0	0	0	0	0	12	0	0	0	0	0	0	0	0	0	0	0	0	0	0	0	0	0	0	0	0	0	0	0	0	0	0	0	0	0	0	0	22	0	0	0	0	0	0	0
hsa_mir_6087	0	0	2	0	0	0	0	0	0	21	0	0	0	0	0	0	0	0	0	0	0	0	0	15	0	0	0	0	0	0	0	0	0	0	0	0	0	0	0	0	0	0	0	22	0	0	9	0	0
hsa_mir_760	0	0	0	0	0	0	0	0	0	15	0	0	0	0	0	0	0	0	0	0	0	0	0	0	0	0	0	0	0	0	0	0	0	0	0	0	0	0	3	0	0	0	0	0	0	0	0	0	0
hsa_miR_454_3p	0	0	0	0	24	18	32	0	0	8	0	0	0	0	0	0	28	0	0	0	1	0	0	16	0	32	23	3	0	26	5	0	23	0	22	0	0	0	0	0	39	66	17	0	0	1	28	27	56
hsa_miR_542_3p	0	0	0	67	50	0	0	14	0	11	0	1	0	5	0	0	21	0	1	24	0	0	49	0	0	0	0	0	19	52	0	25	0	0	0	15	31	0	0	0	35	0	45	12	14	33	70	0	0
hsa_miR_1269b	0	0	0	0	0	0	0	22	0	12	0	0	0	0	0	0	0	0	0	0	0	0	0	0	0	0	0	0	0	0	27	93	0	0	0	0	0	0	0	0	0	0	32	0	0	23	0	35	0
hsa_miR_3125	0	0	0	0	0	0	0	0	0	23	0	0	0	0	0	0	0	0	0	0	0	0	0	0	0	0	0	0	0	0	0	49	0	0	0	0	0	0	0	0	0	0	0	0	0	0	0	0	0
hsa_miR_365a_3p	0	0	0	24	14	0	7	0	0	9	0	0	0	0	0	5	57	0	0	52	1	0	0	0	8	31	16	0	0	27	0	0	48	0	0	41	20	58	0	0	39	0	46	18	30	0	90	93	8
hsa_miR_641	0	0	0	0	31	0	0	0	0	17	0	0	0	0	0	1	15	0	0	0	0	0	0	0	0	0	10	14	17	0	43	0	0	0	0	0	0	0	0	0	0	0	22	0	0	0	0	0	18
hsa_mir_449c	0	0	0	0	0	0	0	0	0	9	0	0	0	0	0	0	0	0	0	0	0	0	0	0	0	0	0	0	0	0	0	0	0	0	0	0	0	0	0	0	0	0	0	0	0	0	0	29	0
hsa_miR_365b_3p	0	0	0	24	14	0	7	0	0	9	0	0	0	0	0	5	57	0	0	52	1	0	0	0	8	31	16	0	0	27	0	0	48	0	0	41	20	58	0	0	39	0	46	18	30	0	90	93	8
hsa_mir_500b	0	0	0	0	0	0	0	0	0	1	0	0	0	0	0	0	0	0	0	0	0	0	0	0	0	0	0	0	0	0	0	0	17	0	0	0	0	0	0	0	0	0	0	0	0	0	0	0	0
hsa_miR_4677_3p	0	20	0	0	0	6	0	0	0	25	0	0	0	0	0	0	0	0	0	0	0	0	0	0	0	0	0	0	0	8	20	0	0	0	0	0	0	21	0	0	18	0	0	0	0	0	10	24	61
hsa_miR_6875_5p	0	0	0	0	0	0	0	0	0	15	0	0	0	0	0	0	0	0	0	0	0	0	37	0	0	0	0	0	0	0	0	0	0	0	0	0	0	0	0	0	0	0	0	0	0	0	0	0	0
hsa_miR_324_5p	0	28	0	0	51	0	0	0	0	15	0	0	0	0	0	0	1	0	0	20	0	0	17	0	19	27	0	0	0	0	0	0	22	0	0	0	0	1	0	0	37	0	15	0	0	1	51	52	49
hsa_mir_93	0	0	1	0	0	0	0	0	0	32	0	0	0	0	0	0	0	0	0	0	0	0	0	0	0	0	0	0	0	0	0	0	0	0	0	0	0	0	0	0	0	0	0	0	0	16	0	0	0
hsa_miR_664b_5p	0	0	0	19	15	0	0	0	0	0	28	0	0	0	0	0	54	0	0	32	0	0	0	0	0	0	0	0	0	23	0	25	0	0	0	0	0	0	0	0	1	0	0	0	0	0	0	0	0
hsa_miR_6087	0	0	0	24	0	0	0	0	0	0	1	0	0	0	0	0	27	0	0	0	0	0	0	0	0	67	0	0	0	0	0	0	0	0	0	0	0	0	0	0	0	0	23	1	0	16	0	0	0
hsa_miR_132_3p	0	0	21	43	1	0	34	0	0	0	17	0	0	0	0	0	0	0	0	0	0	0	0	0	16	0	53	2	0	0	15	0	66	0	0	14	0	0	0	0	40	15	0	11	10	0	32	89	0
hsa_miR_4738_3p	0	0	0	0	0	0	0	0	0	0	0	12	0	0	0	0	0	0	0	0	0	0	0	0	0	0	0	0	0	0	0	0	0	0	0	0	0	0	0	0	0	0	0	0	0	0	0	0	0
hsa_miR_146b_3p	0	0	0	0	0	0	0	0	0	0	0	41	0	13	0	0	22	0	14	0	0	0	0	0	0	0	0	0	0	0	0	0	22	0	0	20	0	0	0	0	0	0	0	0	0	0	13	0	0
hsa_miR_190b	0	0	0	0	0	0	0	0	0	0	0	2	0	0	0	0	0	0	0	0	0	0	0	0	0	0	0	0	0	0	0	0	3	0	0	0	0	0	0	0	0	20	0	0	0	0	0	24	0
hsa_miR_6511b_3p	0	0	0	15	0	18	0	29	0	0	0	31	0	0	0	0	0	0	18	0	0	0	0	0	0	0	0	0	0	0	0	26	0	0	0	0	0	0	0	0	0	0	14	11	0	0	0	0	0
hsa_miR_877_5p	0	0	0	13	30	0	5	0	0	0	0	24	0	11	0	0	0	0	0	21	0	0	19	0	0	0	0	15	0	41	0	0	0	0	25	0	12	0	0	0	0	48	0	7	11	0	18	17	0
hsa_mir_24_2	0	0	0	10	0	0	0	24	0	0	0	17	0	0	0	0	0	0	19	0	0	0	0	0	0	0	0	18	33	1	0	0	23	0	0	0	0	0	0	0	0	1	15	0	8	1	53	17	20
hsa_mir_24_1	0	0	0	10	0	0	0	23	0	0	0	17	0	0	0	0	2	0	19	0	0	0	0	0	0	0	0	18	33	1	0	0	54	0	0	0	1	0	0	0	0	1	15	0	5	1	23	14	20
hsa_miR_129_5p	0	0	26	0	0	0	45	0	0	0	0	37	0	0	0	0	0	0	0	66	0	0	0	0	0	0	20	0	0	0	35	0	0	0	0	0	0	0	0	0	0	0	0	0	0	29	0	4	45
hsa_miR_15a_5p	0	28	22	54	11	0	15	0	0	0	0	12	0	0	0	0	0	0	29	53	0	0	0	0	0	0	0	0	0	3	0	36	40	0	0	11	0	0	0	0	30	2	0	20	0	17	39	0	25
hsa_mir_99a	0	0	0	0	0	0	0	0	0	0	0	1	0	0	25	0	33	0	0	15	0	0	0	0	8	0	0	19	0	0	28	23	12	0	0	68	0	0	0	0	32	43	0	0	15	0	0	37	18
hsa_miR_4286	0	0	0	0	0	0	0	0	0	0	0	16	0	0	0	0	0	0	0	0	0	0	0	0	0	0	0	0	0	0	0	1	0	0	0	0	0	0	0	0	0	0	0	0	0	0	0	0	0
hsa_mir_6511b_1	0	0	0	0	0	0	0	0	0	0	0	21	0	0	0	0	0	0	0	0	0	0	22	0	18	0	0	0	0	0	0	0	0	0	0	0	0	0	0	0	0	0	13	0	0	0	0	0	0
hsa_mir_6511b_2	0	0	0	0	0	0	0	0	0	0	0	21	0	0	0	0	0	0	0	0	0	0	22	0	18	0	0	0	0	0	0	0	0	0	0	0	0	0	0	0	0	0	13	0	0	0	0	0	0
hsa_mir_130b	0	0	0	0	0	0	0	0	0	0	0	33	0	0	10	0	0	0	0	0	0	0	0	0	0	0	0	0	0	0	0	0	0	0	0	0	0	0	0	0	0	0	0	0	0	0	0	0	0
hsa_miR_328_5p	0	0	0	0	0	0	0	0	0	0	0	1	0	0	0	0	22	0	0	0	0	0	0	0	0	0	0	0	0	0	0	0	0	0	31	0	0	0	0	0	0	0	0	0	0	0	0	0	0
hsa_miR_339_5p	0	0	0	21	19	26	21	0	0	0	0	1	0	11	0	0	47	0	29	33	0	0	0	0	27	28	0	0	7	0	8	0	0	0	0	31	0	0	0	0	21	23	80	0	4	16	34	1	50
hsa_miR_193b_5p	0	0	0	0	0	19	0	0	0	0	0	33	0	0	0	0	0	0	9	0	0	0	0	0	1	0	0	0	0	0	0	0	15	0	0	0	16	0	0	0	24	27	0	20	0	0	10	0	0
hsa_miR_942_5p	0	0	0	0	31	0	0	0	0	0	0	20	0	0	24	0	0	0	0	0	0	0	0	0	0	0	0	0	0	0	0	0	0	0	0	0	0	0	0	0	10	0	0	0	5	0	0	9	0
hsa_miR_301a_3p	0	0	0	30	32	0	2	0	0	0	0	23	20	2	0	0	20	0	0	0	0	0	54	1	0	0	0	0	8	47	23	0	0	0	0	20	0	0	0	0	33	1	18	48	7	38	87	73	26
hsa_mir_365a	0	0	0	0	29	0	0	0	0	0	0	2	0	0	0	0	0	0	0	0	0	0	0	0	0	0	0	0	0	0	0	0	0	0	0	0	0	0	0	0	0	0	0	0	0	0	0	0	0
hsa_miR_2110	0	0	0	39	48	0	0	25	0	0	0	32	0	0	0	0	47	1	0	59	0	0	41	22	0	28	29	0	0	0	0	81	80	0	0	0	81	0	0	0	0	41	0	0	0	0	19	29	0
hsa_miR_1275	0	0	14	33	11	0	0	22	0	0	0	1	14	0	0	0	0	0	0	47	0	0	0	0	0	0	0	7	0	0	23	0	25	1	0	10	0	0	0	0	2	2	15	16	6	0	32	51	0
hsa_miR_22_5p	0	0	0	43	0	0	0	0	0	0	0	14	10	0	0	0	0	0	0	0	0	0	0	0	15	0	0	0	0	0	0	0	0	0	0	0	0	0	0	0	0	0	0	0	0	0	30	58	0
hsa_miR_3605_3p	0	26	0	44	79	0	22	11	0	0	0	30	12	0	0	0	0	0	0	27	0	0	0	0	42	0	30	0	0	0	0	31	0	0	0	0	0	21	0	0	8	25	19	0	0	2	30	0	0
hsa_miR_320e	0	0	0	0	0	0	0	0	0	0	0	2	0	0	0	0	0	0	0	0	0	0	0	0	0	0	0	0	0	0	0	0	0	0	0	0	0	0	0	0	0	0	1	0	0	0	0	0	0
hsa_mir_320e	0	0	0	0	0	0	0	0	0	0	0	0	21	0	0	0	0	0	0	0	0	0	0	0	0	0	0	0	0	0	0	0	0	0	0	0	0	0	0	0	1	0	0	0	0	0	0	0	0
hsa_mir_200a	0	26	0	9	21	0	0	0	0	0	0	0	12	0	0	0	17	0	0	40	0	0	0	0	1	15	0	0	4	0	0	0	0	0	24	1	1	0	1	1	97	0	0	2	5	18	42	22	22
hsa_miR_934	0	0	0	11	0	0	27	0	0	0	0	0	10	0	35	0	21	0	0	16	0	0	33	0	0	0	0	0	0	0	0	0	0	0	0	0	0	0	0	0	2	5	13	16	1	0	0	18	1
hsa_miR_452_5p	0	0	0	0	0	0	0	0	0	0	0	0	1	0	0	0	0	0	0	0	0	0	0	0	12	0	0	0	0	0	0	0	0	0	0	0	0	0	0	0	0	0	0	0	0	0	23	0	0
hsa_miR_99a_3p	0	0	0	0	0	0	19	0	0	0	0	0	7	0	0	0	0	0	0	0	0	0	0	0	0	0	0	14	0	37	27	0	1	0	0	17	0	0	0	0	2	22	0	0	10	0	7	2	0
hsa_miR_618	0	0	0	0	0	0	0	0	0	0	0	0	2	0	0	0	0	0	0	0	0	0	0	21	0	28	0	0	0	10	0	0	0	0	0	0	0	0	0	0	0	1	0	0	0	0	0	0	0
hsa_miR_24_1_5p	0	0	0	0	14	0	0	0	0	0	0	0	27	0	0	0	0	0	0	0	0	0	0	0	0	0	0	0	0	0	0	0	0	0	0	0	28	0	0	0	0	0	0	0	3	0	0	0	0
hsa_miR_889_3p	0	26	0	0	0	0	0	0	0	0	0	0	19	0	0	0	0	0	0	0	0	0	0	0	0	0	0	0	0	0	0	0	0	0	0	0	0	0	0	0	0	0	0	0	0	16	15	0	0
hsa_miR_29b_2_5p	0	0	0	0	0	0	0	0	0	0	0	0	24	0	0	0	0	0	0	0	0	0	0	0	0	0	0	0	0	15	0	0	0	0	36	0	0	0	0	0	1	0	0	11	0	0	0	0	0
hsa_mir_505	0	0	0	0	0	0	0	0	0	0	0	0	18	0	0	0	0	0	0	0	0	0	0	0	0	0	0	0	24	0	0	0	28	0	0	0	0	0	0	1	0	0	0	0	0	0	22	19	0
hsa_miR_4742_3p	0	0	0	0	0	0	0	0	0	0	0	0	18	0	0	0	0	0	0	0	0	0	0	0	0	0	0	0	0	0	0	0	0	0	0	0	0	0	0	0	0	0	0	0	0	0	0	0	0
hsa_miR_5680	0	0	0	0	0	0	0	0	0	0	0	0	14	0	0	0	0	0	0	0	0	0	0	0	0	0	0	0	0	0	0	0	0	0	0	0	0	18	0	0	0	0	0	0	0	0	0	21	0
hsa_miR_127_3p	0	12	0	38	0	0	0	0	0	0	0	0	20	0	0	0	39	0	26	28	0	0	0	0	6	0	28	27	0	0	0	39	0	0	0	0	0	0	0	0	0	21	26	16	6	0	105	13	0
hsa_mir_152	0	0	0	7	0	0	0	0	0	0	0	0	19	0	0	0	19	0	0	0	0	0	26	0	0	0	0	0	0	0	0	0	0	0	0	0	0	0	0	0	0	17	0	0	0	0	0	21	0
hsa_miR_625_5p	0	0	0	0	0	0	9	0	0	0	0	0	36	0	0	0	0	0	0	0	0	0	0	0	0	0	0	0	0	0	0	0	0	0	0	0	0	0	0	0	0	0	0	0	0	0	17	19	0
hsa_let_7g	0	0	0	0	1	0	0	0	0	0	0	0	15	0	0	0	0	0	0	0	0	0	41	0	0	2	0	0	0	0	0	0	29	0	0	0	27	0	0	1	0	0	19	6	10	25	1	28	0
hsa_let_7d	0	1	1	1	2	0	0	0	0	0	0	0	1	0	0	0	0	0	1	0	0	0	0	0	0	0	0	0	0	1	2	0	6	0	0	3	1	18	0	0	0	0	3	15	0	2	2	1	1
hsa_mir_16_2	0	0	0	0	0	0	23	0	0	0	0	0	12	0	0	0	0	0	0	0	0	0	25	0	0	0	0	0	0	27	0	20	23	0	0	0	0	0	0	0	39	0	0	0	7	0	19	28	1
hsa_mir_4676	0	0	0	0	0	0	0	0	0	0	0	0	0	0	0	0	0	0	0	0	0	0	0	0	0	0	0	0	0	0	0	0	0	0	0	0	0	0	0	0	0	0	0	0	0	0	0	0	0
hsa_miR_3613_3p	0	0	0	0	0	0	21	0	0	0	0	0	0	0	0	0	0	0	0	0	0	0	0	0	0	0	0	0	0	0	0	0	0	0	0	0	0	0	0	0	0	0	0	0	0	0	0	0	0
hsa_miR_744_3p	0	0	0	0	0	0	0	0	0	0	0	0	0	0	0	0	0	0	0	0	0	0	0	11	0	0	0	0	0	0	0	0	0	0	0	0	0	0	0	0	0	0	0	0	0	0	0	0	0
hsa_miR_3144_3p	0	0	0	0	0	0	0	0	0	0	0	0	0	0	0	0	0	0	0	0	0	0	0	0	0	0	0	0	0	0	0	0	0	0	0	0	0	0	0	0	0	0	0	0	0	0	8	0	0
hsa_miR_29c_5p	0	0	0	0	0	0	0	0	0	0	0	0	0	0	0	0	0	0	0	0	0	0	0	0	0	0	0	0	0	0	0	0	27	0	0	0	0	0	0	0	0	19	15	0	0	0	0	0	0
hsa_miR_629_3p	0	0	0	0	0	0	0	0	0	0	0	0	0	0	0	0	28	0	0	0	0	0	0	0	0	0	0	0	0	0	0	0	0	0	0	0	0	0	0	0	16	0	0	0	0	0	0	0	0
hsa_miR_20a_3p	0	0	0	0	0	0	0	0	0	0	0	0	0	0	0	0	0	0	0	0	0	0	0	0	0	0	0	0	0	0	0	0	0	0	0	0	0	0	0	0	0	0	0	0	0	0	0	0	0
hsa_miR_331_3p	0	0	0	38	0	0	20	23	0	0	0	0	0	0	0	0	0	0	16	0	0	0	12	0	0	0	29	5	0	0	0	0	0	0	39	0	0	0	0	0	35	1	15	0	0	1	0	25	0
hsa_miR_301b_3p	0	0	0	0	0	0	0	0	0	0	0	0	0	0	0	0	0	0	0	0	0	0	0	0	0	0	0	0	0	0	0	0	0	0	0	27	0	0	0	0	0	0	0	0	0	0	0	0	0
hsa_miR_296_5p	0	0	0	0	0	0	0	0	0	0	0	0	0	0	0	0	0	0	0	20	0	0	0	0	0	0	0	0	0	0	0	0	0	0	0	0	0	0	0	0	0	0	0	0	0	0	0	0	0
hsa_miR_4259	0	0	0	0	0	0	0	0	0	0	0	0	0	0	0	21	0	0	0	0	0	0	0	0	0	0	0	0	0	0	0	0	0	0	0	0	0	0	0	0	0	0	16	11	0	0	18	0	0
hsa_miR_1285_3p	0	0	0	0	0	0	0	0	0	0	0	0	0	0	0	0	0	0	0	0	0	0	0	0	0	0	0	0	0	0	0	0	0	0	0	0	0	0	0	0	0	0	25	0	0	0	0	0	0
hsa_miR_25_5p	0	0	0	0	0	0	0	0	0	0	0	0	0	0	0	0	0	0	0	0	0	0	0	9	0	0	0	0	0	0	0	41	38	0	0	19	0	0	0	0	53	18	0	13	0	21	0	41	0
hsa_mir_216b	0	0	0	0	0	0	0	0	0	0	0	0	0	0	0	0	0	0	0	0	0	0	0	0	0	0	0	0	0	0	0	0	0	0	0	0	0	0	0	0	0	0	0	0	0	0	0	0	0
hsa_miR_1296_5p	0	0	0	0	0	0	0	20	0	0	0	0	0	0	0	0	0	0	0	0	0	0	0	0	0	0	0	0	0	29	0	49	0	0	0	0	0	0	0	0	0	0	0	0	0	0	22	17	0
hsa_miR_3064_5p	0	1	0	0	0	0	0	0	0	0	0	0	0	0	0	0	0	0	0	0	0	0	0	0	0	0	0	0	0	0	0	0	0	0	0	0	0	0	0	0	0	0	0	0	0	0	0	0	0
hsa_miR_199a_3p	0	0	0	0	0	0	19	0	0	0	0	0	0	0	0	0	0	0	0	0	0	0	32	25	0	0	0	0	0	0	0	0	37	0	0	24	38	0	0	0	0	24	29	0	5	0	7	0	0
hsa_miR_449a	0	0	0	15	0	0	0	0	0	0	0	0	0	0	0	0	10	0	0	0	0	0	0	0	0	0	0	0	0	0	0	0	29	0	0	0	0	0	1	0	26	0	0	0	0	19	29	14	0
hsa_mir_4463	0	0	0	0	0	0	0	0	0	0	0	0	0	0	0	0	0	0	0	0	0	0	0	0	0	0	0	0	0	0	0	0	0	0	0	0	0	0	0	0	0	0	0	0	0	0	0	0	0
hsa_miR_150_5p	0	0	0	0	0	0	0	0	0	0	0	0	0	0	43	0	0	0	0	25	1	0	0	0	0	0	0	0	0	0	0	0	0	0	0	0	0	0	0	0	0	0	0	0	0	6	0	0	0
hsa_mir_203b	0	0	0	0	0	0	0	0	0	0	0	0	0	0	0	0	0	0	0	0	0	0	0	0	0	0	0	0	0	0	0	0	0	0	0	0	0	0	0	0	21	0	0	0	0	0	0	0	0
hsa_miR_6833_3p	0	0	0	0	0	0	0	0	0	0	0	0	0	0	0	0	0	0	0	0	0	0	0	0	0	0	0	0	0	0	0	0	0	0	0	0	0	0	0	0	0	0	0	0	0	0	0	0	0
hsa_mir_642b	0	0	0	0	0	0	0	0	0	0	0	0	0	0	0	0	0	0	0	0	0	0	0	0	0	0	0	0	0	0	0	0	0	0	0	0	0	0	0	0	0	0	0	0	0	0	0	0	0
hsa_let_7c_3p	0	0	0	0	0	23	0	0	0	0	0	0	0	0	0	0	0	0	0	0	0	0	0	0	0	0	11	0	0	0	0	0	18	0	0	0	0	0	0	0	0	32	0	17	0	0	0	0	1
hsa_miR_4800_3p	0	0	0	0	0	0	0	0	0	0	0	0	0	0	0	0	0	0	0	0	0	26	0	0	0	1	0	15	0	0	0	0	19	0	0	0	0	0	0	0	9	0	0	0	0	0	0	25	6
hsa_mir_18b	0	0	0	0	0	0	0	0	0	0	0	0	0	0	0	0	0	0	0	0	0	0	0	0	0	0	0	0	0	0	0	0	0	0	0	0	0	0	0	0	0	0	0	0	0	0	0	0	0
hsa_miR_493_5p	0	0	0	9	0	0	0	0	0	0	0	0	0	0	0	0	25	0	0	0	0	0	0	0	0	0	0	0	0	0	5	0	0	0	0	0	0	0	0	0	0	0	9	0	0	0	31	0	0
hsa_miR_145_5p	0	28	0	0	0	0	0	0	0	0	0	0	0	0	0	0	0	18	0	0	0	0	0	0	0	0	0	0	0	0	0	0	0	0	0	0	0	0	0	0	0	0	0	0	0	0	0	0	0
hsa_miR_199b_3p	0	0	0	0	0	0	19	0	0	0	0	0	0	0	0	0	0	0	0	0	0	0	32	25	0	0	0	0	0	0	0	0	37	0	0	24	38	0	0	0	0	24	29	0	5	0	7	0	0
hsa_miR_500a_5p	0	0	0	0	0	0	0	0	0	0	0	0	0	0	0	0	0	0	0	0	0	0	0	0	28	0	0	0	0	0	0	0	0	0	40	0	0	0	0	0	0	0	0	0	7	0	11	28	0
hsa_mir_29c	0	0	0	0	0	0	0	0	0	0	0	0	0	0	0	0	27	0	13	0	0	0	0	0	23	0	0	0	0	0	18	0	0	0	0	23	0	0	0	0	114	0	0	0	0	25	26	0	0
hsa_mir_182	0	0	0	3	0	0	1	0	0	0	0	0	0	0	0	0	0	0	0	29	0	0	0	0	0	0	0	0	0	0	0	1	2	0	0	1	0	0	0	0	0	0	0	25	0	1	0	1	1
hsa_mir_371b	0	0	0	0	0	0	0	0	0	0	0	0	0	0	0	0	0	0	0	0	0	0	0	0	0	0	0	0	0	0	0	0	0	0	0	0	0	0	0	0	0	0	0	0	0	0	0	0	0
hsa_miR_128_1_5p	0	0	0	0	0	0	0	0	0	0	0	0	0	0	0	0	13	0	29	33	0	0	0	0	0	0	15	0	19	0	0	0	0	0	0	0	0	0	0	0	29	0	0	0	0	0	0	16	0
hsa_miR_26a_2_3p	0	0	0	0	0	0	0	0	0	0	0	0	0	0	0	0	0	0	0	0	0	0	0	0	0	0	0	0	0	0	0	0	0	0	0	0	0	0	0	0	0	0	0	0	0	0	0	0	0
hsa_miR_6786_3p	0	0	0	0	0	0	0	0	0	0	0	0	0	0	26	0	23	0	0	0	0	0	0	0	2	0	0	0	0	0	0	0	0	0	0	0	0	0	0	0	0	0	0	0	0	0	0	0	0
hsa_miR_664b_3p	0	0	0	0	0	0	0	0	0	0	0	0	0	0	0	0	0	0	0	0	0	0	0	0	0	0	0	0	0	0	0	0	0	0	0	0	0	0	0	0	0	0	0	0	0	0	13	0	0
hsa_miR_21_3p	0	0	0	14	0	0	0	52	0	0	0	0	0	0	0	0	0	0	0	0	0	0	0	46	0	0	0	0	0	0	12	1	73	0	0	0	0	1	0	0	21	42	19	0	0	29	1	27	9
hsa_miR_6732_5p	0	0	0	0	0	0	0	0	0	0	0	0	0	0	0	0	0	0	0	28	0	0	0	0	0	0	0	0	0	0	0	0	15	0	0	0	0	0	0	0	0	0	0	0	4	0	0	0	4
hsa_mir_27a	0	0	0	0	0	0	0	0	0	0	0	0	0	0	0	0	0	0	0	0	0	0	0	0	0	0	0	0	1	0	0	0	0	0	0	0	0	0	0	0	0	0	0	0	0	0	0	0	0
hsa_miR_200c_5p	0	0	0	0	0	0	0	0	0	0	0	0	0	0	0	0	0	0	0	0	0	0	0	0	0	0	0	0	0	0	0	0	0	0	0	0	0	0	0	0	0	0	0	0	0	0	0	0	0
hsa_miR_144_5p	0	0	0	0	0	0	0	0	0	0	0	0	0	0	0	0	20	0	0	0	0	0	0	0	0	0	0	0	0	0	0	0	0	0	0	0	0	0	0	0	0	0	0	0	0	0	0	0	0
hsa_miR_582_5p	0	0	0	0	0	0	0	0	0	0	0	0	0	0	0	0	23	0	0	0	0	0	0	0	0	0	0	0	17	0	0	0	0	0	0	0	0	0	0	0	0	0	26	0	0	0	49	0	0
hsa_miR_500b_5p	0	0	0	0	0	0	0	0	0	0	0	0	0	0	0	0	0	0	0	0	0	0	0	0	28	0	0	0	0	0	0	0	0	0	40	0	0	0	0	0	0	0	0	0	7	0	11	28	0
hsa_miR_153_3p	0	0	0	13	0	0	0	0	0	0	0	0	0	0	9	0	26	0	0	0	0	0	0	0	0	0	35	0	0	0	0	0	0	0	0	0	0	0	0	0	0	0	0	0	0	0	0	0	0
hsa_miR_1287_5p	0	0	0	0	0	0	0	0	0	0	0	0	0	0	0	0	0	0	0	0	0	0	0	0	0	0	0	0	4	0	0	0	0	3	0	27	0	0	0	0	0	30	58	3	0	21	18	32	30
hsa_mir_365b	0	0	0	0	23	0	0	0	0	0	0	0	0	0	0	0	0	0	0	0	0	0	0	0	0	0	0	0	0	0	0	0	0	0	0	0	0	0	0	0	0	0	0	0	0	0	0	0	0
hsa_miR_874_5p	0	0	0	0	0	0	0	0	0	0	0	0	0	0	0	0	0	0	0	0	0	0	0	0	15	0	0	0	0	0	0	0	0	0	0	0	0	0	0	0	0	0	0	0	0	26	0	0	0
hsa_miR_3605_5p	0	18	0	22	0	0	0	0	0	0	0	0	0	0	0	0	0	0	0	0	0	0	0	0	0	0	0	0	0	0	9	0	0	0	0	0	0	0	0	0	0	0	0	0	0	24	0	0	43
hsa_mir_141	0	0	0	9	22	0	0	0	0	0	0	0	0	0	0	0	12	0	0	0	16	0	0	0	0	0	0	14	2	0	0	0	0	0	0	26	27	0	0	0	0	0	21	0	7	22	39	107	0
hsa_miR_32_3p	0	0	0	0	0	0	0	21	0	0	0	0	0	0	0	0	0	0	0	0	1	0	0	0	2	0	0	0	0	0	0	0	0	0	0	0	0	0	0	0	0	0	0	0	0	0	1	24	0
hsa_mir_143	0	10	0	0	0	1	0	0	0	0	0	0	0	0	0	0	0	0	0	0	0	0	0	0	0	0	1	0	0	0	0	0	0	0	0	0	0	0	0	0	0	0	2	0	0	0	0	1	0
hsa_mir_6805	0	0	0	0	0	0	0	0	0	0	0	0	0	0	0	0	0	0	0	0	0	0	0	0	0	0	0	0	0	0	0	0	0	0	0	0	0	0	0	0	0	0	0	0	0	0	0	0	0
hsa_miR_224_5p	0	0	0	0	0	0	0	0	0	0	0	0	0	0	0	0	0	0	0	0	0	0	23	0	14	0	0	0	0	0	0	0	26	0	0	0	10	0	0	0	0	0	16	1	0	19	0	0	0
hsa_miR_26a_1_3p	0	0	0	0	0	0	0	0	0	0	0	0	0	0	0	0	0	0	0	0	0	0	0	0	0	38	0	0	0	0	0	0	0	0	0	0	0	0	0	0	0	0	0	0	0	0	0	0	0
hsa_miR_188_3p	0	0	0	0	0	0	0	0	0	0	0	0	0	0	0	0	0	0	0	0	0	0	0	0	0	0	0	0	0	0	0	0	0	0	0	0	0	0	0	0	0	0	0	0	0	0	40	0	0
hsa_miR_892c_3p	0	0	0	0	0	0	0	0	0	0	0	0	0	0	0	0	0	0	0	0	0	0	0	0	0	0	0	0	0	0	0	0	18	0	0	0	0	0	0	0	0	0	0	0	0	0	0	0	0
hsa_mir_92a_2	0	0	0	1	0	0	0	0	0	0	0	0	0	0	0	0	0	0	0	0	0	0	0	1	0	0	0	0	0	0	0	0	0	0	0	0	0	0	0	0	0	0	0	16	0	6	0	0	0
hsa_miR_32_5p	0	0	0	16	30	0	0	15	0	0	0	0	0	0	0	0	0	0	0	29	0	0	0	0	0	0	20	0	10	0	21	1	30	0	1	41	19	0	0	0	20	0	0	0	0	40	0	0	65
hsa_mir_4435_1	0	0	0	0	0	0	0	0	0	0	0	0	0	0	0	0	0	0	0	0	0	0	0	0	0	0	0	0	0	0	0	0	0	0	0	0	0	0	0	0	0	0	0	0	0	0	0	0	0
hsa_mir_34b	0	0	0	0	0	0	0	0	0	0	0	0	0	0	0	0	0	0	0	0	0	0	0	0	0	0	0	0	0	0	0	0	0	0	0	0	0	0	0	0	0	0	0	0	0	0	14	0	0
hsa_mir_4435_2	0	0	0	0	0	0	0	0	0	0	0	0	0	0	0	0	0	0	0	0	0	0	0	0	0	0	0	0	0	0	0	0	0	0	0	0	0	0	0	0	0	0	0	0	0	0	0	0	0
hsa_miR_491_3p	0	0	0	0	0	0	0	0	0	0	0	0	0	0	0	0	0	0	0	0	0	0	0	0	0	0	0	0	0	0	0	0	0	0	0	0	0	0	0	0	0	0	0	0	0	0	0	0	0
hsa_miR_330_3p	0	0	0	16	7	0	0	0	0	0	0	0	0	0	0	0	9	0	0	0	0	0	26	0	0	0	12	0	0	0	0	0	0	0	0	0	0	0	0	0	25	33	0	0	0	0	0	0	0
hsa_miR_3688_3p	0	0	0	0	0	0	0	0	0	0	0	0	0	0	0	0	0	0	0	0	0	0	0	0	0	0	0	0	0	27	0	0	0	0	0	0	0	0	0	0	0	0	0	0	0	0	0	0	0
hsa_miR_642a_5p	0	0	0	0	0	0	0	0	0	0	0	0	0	0	0	0	0	0	0	23	0	0	0	0	0	0	26	0	0	0	0	0	0	0	0	0	0	0	0	0	0	0	0	0	0	0	0	0	24
hsa_miR_6780a_5p	0	0	0	0	0	0	0	0	0	0	0	0	0	0	0	0	0	0	0	0	0	0	0	0	0	0	0	0	0	0	0	0	0	0	0	0	0	0	0	0	0	0	0	0	0	0	0	0	0
hsa_mir_340	0	0	0	0	0	0	0	0	0	0	0	0	0	0	0	0	0	0	0	0	0	0	0	0	0	0	0	0	0	0	0	0	0	0	0	0	0	0	0	0	0	0	16	0	0	0	0	0	0
hsa_mir_223	0	0	0	0	0	0	0	0	0	0	0	0	0	0	0	0	0	0	0	0	0	0	0	0	0	0	0	0	0	0	0	0	0	0	0	0	0	0	0	0	0	0	0	0	0	0	0	0	0
hsa_mir_222	0	17	0	4	0	0	0	0	0	0	0	0	0	0	1	0	20	0	0	0	0	0	0	1	0	0	0	0	0	19	0	0	2	0	0	0	1	0	0	0	3	0	0	0	0	0	0	1	2
hsa_mir_466	0	0	0	0	0	0	0	0	0	0	0	0	0	0	0	0	0	0	0	0	0	0	0	0	0	0	0	0	0	0	0	0	0	0	0	0	0	0	0	0	0	10	0	0	0	0	0	0	0
hsa_miR_135b_5p	0	0	0	0	0	0	0	0	0	0	0	0	0	0	0	0	0	0	0	0	0	0	0	0	0	0	0	0	0	0	0	0	31	0	0	0	16	0	0	0	0	0	0	0	5	0	29	0	0
hsa_miR_4508	0	0	0	0	0	0	0	0	0	0	0	0	0	0	0	0	0	0	0	0	0	0	0	0	0	0	0	0	0	0	0	0	0	0	0	0	0	0	0	0	0	0	0	0	0	0	0	0	0
hsa_mir_181c	0	15	0	6	21	0	51	0	0	0	0	0	0	0	32	28	0	1	0	0	0	0	0	4	20	0	0	0	0	0	10	0	0	0	0	0	0	0	0	0	23	0	21	0	0	19	0	0	0
hsa_miR_34c_5p	0	0	0	15	0	0	0	0	0	0	0	0	0	0	0	0	0	0	0	0	0	0	13	0	0	0	0	0	0	30	0	0	19	0	0	0	0	0	0	0	0	0	0	0	0	0	31	0	0
hsa_mir_193b	0	0	0	0	0	0	0	0	0	0	0	0	0	0	0	0	0	0	0	0	0	0	0	0	0	0	0	0	0	0	0	0	0	0	0	0	0	0	0	0	0	0	0	0	0	0	10	0	1
hsa_mir_452	0	0	0	0	0	0	0	0	0	0	0	0	0	0	19	0	0	0	8	0	0	0	0	0	0	0	0	0	0	0	0	0	0	0	0	0	0	0	0	0	0	0	0	0	0	0	0	0	0
hsa_miR_31_3p	0	0	35	0	0	0	0	0	0	0	0	0	0	0	0	0	0	0	0	0	0	0	0	0	0	0	0	0	0	0	0	0	0	0	0	0	0	0	0	0	0	0	0	0	0	0	0	27	0
hsa_miR_4500	0	0	0	0	0	0	0	0	0	0	0	0	0	0	0	0	0	0	0	0	0	0	0	0	0	0	0	0	0	1	0	0	0	0	0	0	0	0	0	0	0	0	0	0	0	2	0	0	0
hsa_mir_455	0	0	15	0	0	0	0	0	0	0	0	0	0	14	0	0	0	0	0	0	0	0	0	0	0	0	13	0	0	0	0	0	0	0	0	0	0	0	0	0	0	0	0	0	0	0	24	47	24
hsa_miR_212_3p	0	0	0	0	29	0	0	0	0	0	0	0	0	0	0	0	0	0	0	0	0	0	0	0	0	0	0	0	0	0	0	0	0	0	0	0	0	5	0	0	0	0	0	0	0	0	0	0	0
hsa_mir_328	0	0	0	0	0	0	0	0	0	0	0	0	0	0	0	0	0	0	0	0	0	0	0	0	0	0	0	0	0	0	0	0	0	0	0	0	0	0	0	0	0	0	21	0	0	0	0	0	0
hsa_miR_1246	0	0	0	0	0	0	0	0	0	0	0	0	0	0	0	0	0	0	0	0	0	0	0	0	0	25	1	0	0	0	0	0	0	0	0	19	0	0	7	0	0	17	0	0	0	0	0	20	0
hsa_miR_6817_3p	0	0	0	0	0	0	0	0	0	0	0	0	0	0	0	0	0	0	0	0	0	0	0	0	0	0	0	0	0	0	0	0	0	0	0	0	0	0	0	0	0	0	0	0	0	0	0	0	0
hsa_mir_30b	0	0	0	0	0	0	0	0	0	0	0	0	0	0	0	0	0	0	0	0	31	0	0	0	0	0	0	0	0	0	0	0	3	0	0	0	0	0	0	0	0	0	0	0	0	1	1	0	0
hsa_miR_451a	0	0	2	0	0	0	20	0	0	0	0	0	0	0	0	42	0	0	0	0	0	0	0	0	0	0	0	0	0	0	0	0	15	0	0	0	0	0	0	0	0	0	21	0	4	0	0	0	21
hsa_miR_3124_5p	0	0	0	0	0	0	0	0	0	0	0	0	0	0	0	0	0	0	0	0	0	0	0	0	0	0	0	0	0	0	0	0	0	0	0	0	0	0	0	0	33	0	0	0	0	0	0	0	0
hsa_miR_191_3p	0	0	0	0	0	0	0	37	0	0	0	0	0	0	0	0	0	0	0	0	0	0	30	0	0	0	0	0	0	0	0	29	0	0	0	0	0	0	0	0	0	0	0	0	0	0	0	0	23
hsa_miR_8052	0	0	0	0	0	0	0	0	0	0	0	0	0	0	0	0	0	0	0	0	0	0	0	0	0	0	0	0	0	0	0	0	0	0	0	0	0	0	0	0	0	0	0	0	0	0	0	18	0
hsa_mir_199b	0	0	0	0	0	0	0	0	0	0	0	0	0	0	0	0	0	0	0	0	0	0	0	0	0	0	0	0	0	0	0	0	0	0	0	0	0	0	0	0	0	0	0	0	1	0	0	0	9
hsa_miR_190a_3p	0	0	0	0	0	0	0	21	0	0	0	0	0	0	0	0	0	0	0	0	0	0	0	0	0	0	0	0	0	0	13	0	0	0	0	0	0	0	0	0	0	0	0	0	0	0	0	0	36
hsa_miR_382_5p	0	0	0	0	0	0	0	0	0	0	0	0	0	0	0	0	0	0	0	0	1	0	0	0	51	0	0	0	0	0	0	0	0	0	0	0	25	0	0	0	0	0	0	0	0	0	0	0	0
hsa_miR_221_5p	0	0	0	0	0	0	0	0	0	0	0	0	0	0	0	0	0	0	0	48	22	0	0	21	0	0	0	0	0	0	0	0	0	40	0	24	0	4	0	0	0	0	0	0	0	0	0	11	0
hsa_miR_135a_5p	0	0	0	34	30	0	13	0	0	0	0	0	0	0	0	0	0	0	0	15	0	0	0	0	0	0	41	0	0	0	15	0	78	0	0	0	0	0	2	0	0	0	1	0	0	0	0	0	0
hsa_mir_888	0	0	0	0	0	0	0	0	0	0	0	0	0	0	0	0	0	0	0	0	0	0	0	0	0	0	0	0	0	0	0	0	0	0	0	0	0	0	0	0	0	0	0	0	0	0	0	0	0
hsa_miR_196b_3p	0	0	0	0	0	0	0	0	0	0	0	0	0	0	0	0	0	0	0	0	1	0	0	0	0	0	0	0	0	0	0	0	0	0	0	0	0	0	0	0	0	0	0	0	0	0	0	0	0
hsa_miR_15b_3p	0	0	0	0	0	0	0	0	0	0	0	0	0	0	0	0	0	0	0	0	0	0	0	0	0	0	0	0	0	0	0	0	0	0	0	0	0	0	0	0	0	0	0	20	0	0	0	0	0
hsa_mir_151b	0	0	0	0	0	0	0	0	0	0	0	0	0	0	0	0	0	0	1	0	0	0	0	0	0	0	0	0	0	0	0	0	0	0	0	0	0	0	0	0	0	0	0	0	0	0	0	0	0
hsa_miR_450b_5p	0	21	0	34	0	0	0	0	0	0	0	0	0	8	0	0	0	0	0	0	0	0	0	0	21	0	0	0	0	16	0	0	20	0	0	24	0	24	0	0	25	27	16	0	6	0	16	12	0
hsa_miR_4668_5p	0	0	0	0	0	0	0	0	0	0	0	0	0	0	0	0	0	0	0	0	0	0	0	0	0	0	0	0	0	0	0	0	0	0	0	0	0	0	0	0	0	0	0	0	0	0	5	0	0
hsa_mir_873	0	0	0	0	18	0	0	0	0	0	0	0	0	0	0	0	0	0	0	0	0	0	0	0	0	0	0	0	0	0	0	0	0	0	0	52	0	0	0	0	0	0	0	0	0	0	0	0	0
hsa_miR_96_5p	0	0	55	11	21	0	0	0	0	0	0	0	0	0	0	0	62	27	0	31	0	0	30	12	0	19	0	0	10	0	59	31	0	0	0	64	0	43	26	0	65	0	0	27	0	30	0	40	0
hsa_miR_548ab	0	0	0	0	0	0	0	0	0	0	0	0	0	0	0	0	0	0	0	0	0	0	0	0	0	0	0	0	0	0	0	0	0	0	0	0	1	0	0	0	0	0	0	0	0	32	0	0	0
hsa_miR_139_5p	0	0	0	0	0	0	0	0	0	0	0	0	0	0	0	0	0	0	0	0	0	0	0	0	0	0	0	0	0	0	0	0	0	0	0	0	0	0	0	0	0	0	0	0	0	0	0	0	0
hsa_miR_890	0	0	0	0	0	0	0	0	0	0	0	0	0	0	0	0	0	0	0	0	0	0	0	0	0	0	0	0	0	0	0	0	0	0	0	0	0	0	0	0	0	0	0	0	0	0	0	0	0
hsa_miR_29b_1_5p	0	0	0	13	0	0	0	0	0	0	0	0	0	0	0	0	0	0	0	0	0	0	0	0	0	0	0	16	0	0	0	21	0	0	0	0	0	0	0	9	0	0	0	0	0	0	0	50	21
hsa_miR_6515_3p	0	0	0	0	0	0	0	0	0	0	0	0	0	0	0	0	0	0	0	0	0	0	0	0	0	0	0	0	0	0	0	0	0	0	0	0	0	0	0	0	0	0	0	0	0	0	0	0	0
hsa_miR_6716_3p	0	0	0	0	0	0	0	0	0	0	0	0	0	0	0	0	0	0	0	0	0	0	0	0	0	0	8	0	0	0	0	0	0	0	0	0	0	0	0	0	0	0	14	0	0	0	0	0	0
hsa_miR_3131	0	0	0	0	0	0	0	0	0	0	0	0	0	0	0	0	0	0	0	0	0	0	0	0	0	0	0	0	0	0	0	0	0	0	0	0	0	0	0	0	0	0	0	0	0	0	0	0	0
hsa_miR_1295a	0	0	0	0	0	0	0	0	0	0	0	0	0	0	0	0	0	0	0	0	0	0	0	0	0	0	0	0	0	0	0	0	0	0	0	0	0	0	0	0	0	0	0	0	0	0	0	0	0
hsa_miR_369_5p	0	0	0	0	0	0	0	0	0	0	0	0	0	0	0	0	0	0	0	0	0	0	0	0	0	0	0	0	0	0	0	0	0	0	0	0	0	0	0	0	0	0	0	0	0	0	0	0	0
hsa_mir_31	0	0	4	0	0	0	0	0	0	0	0	0	0	0	0	0	0	0	0	0	0	0	0	0	0	0	0	0	0	0	0	0	29	0	0	0	0	0	0	0	0	0	0	0	0	0	1	0	0
hsa_miR_29a_5p	0	0	0	0	0	0	0	0	0	0	0	0	0	0	0	0	1	0	0	0	0	0	0	8	0	0	0	0	0	0	0	0	34	0	0	0	0	0	0	0	0	0	0	0	0	0	0	0	0
hsa_mir_32	0	0	0	0	0	0	0	0	0	0	0	0	0	0	0	0	0	0	0	0	0	0	0	0	0	0	0	0	0	0	0	0	0	0	0	0	0	0	0	0	0	0	0	0	0	0	0	0	0
hsa_mir_199a_1	0	0	0	0	0	0	0	0	0	0	0	0	0	0	0	0	0	0	0	0	0	0	0	0	0	0	0	0	0	0	0	0	0	0	0	0	0	0	0	0	0	0	0	0	1	0	0	0	9
hsa_mir_199a_2	0	0	0	0	0	0	0	0	0	0	0	0	0	0	0	0	0	0	0	0	0	0	0	0	0	0	0	0	0	0	0	0	0	0	0	0	0	0	0	0	0	0	0	0	1	0	0	0	9
hsa_miR_671_5p	0	0	0	0	0	0	0	26	0	0	0	0	0	0	0	0	0	0	0	0	0	0	0	0	0	0	0	0	0	0	0	0	33	0	0	0	0	0	0	0	0	0	7	1	0	0	0	0	0
hsa_miR_378g	0	0	0	2	0	1	0	0	0	0	0	0	0	0	0	0	1	0	15	0	1	0	0	0	0	0	1	0	0	0	0	0	0	0	0	0	0	0	0	0	0	0	1	26	0	0	3	0	0
hsa_miR_628_3p	0	0	0	0	0	0	8	0	0	0	0	0	0	0	0	0	0	0	0	0	0	0	0	0	0	0	0	0	0	0	0	2	19	0	6	0	0	8	0	0	27	27	0	0	0	0	0	0	0
hsa_miR_616_5p	0	0	0	25	0	0	0	0	0	0	0	0	0	0	0	0	0	0	0	0	0	0	0	0	0	0	0	0	0	0	0	0	0	0	0	0	0	0	0	0	0	1	0	0	0	0	0	0	0
hsa_miR_194_3p	0	0	0	40	20	0	0	0	0	0	0	0	0	0	0	0	0	0	0	0	0	1	32	0	0	0	0	0	0	0	0	0	13	0	1	16	0	8	0	0	0	0	33	0	5	0	64	0	0
hsa_mir_934	0	0	0	0	19	0	0	0	0	0	0	0	0	0	0	0	0	0	0	76	0	0	0	0	0	0	0	0	0	0	0	0	0	0	0	11	0	0	0	0	0	0	0	0	0	0	0	0	0
hsa_miR_326	0	0	0	0	0	0	0	0	0	0	0	0	0	0	35	0	0	0	0	0	0	0	0	0	0	0	0	0	0	0	0	0	0	0	0	0	0	0	0	0	0	0	0	0	0	0	0	0	0
hsa_miR_6886_3p	0	0	0	0	0	0	0	0	0	0	0	0	0	0	0	0	0	0	0	0	0	0	0	0	0	0	0	0	0	0	0	0	0	0	0	0	0	0	0	0	0	0	0	0	0	0	0	0	0
hsa_miR_450a_2_3p	0	0	0	0	0	0	0	0	0	0	0	0	0	9	0	0	0	0	0	0	0	0	0	0	0	0	0	0	0	0	0	0	0	0	0	0	0	0	0	0	0	0	0	0	0	35	9	0	11
hsa_mir_940	0	0	0	0	0	0	0	0	0	0	0	0	0	1	0	0	0	0	0	0	0	0	0	0	0	0	0	0	0	0	0	0	0	0	0	0	0	0	0	0	0	0	0	0	0	0	0	0	0
hsa_miR_4429	0	0	0	1	1	0	0	0	0	0	0	0	0	2	0	2	0	0	0	0	0	0	0	0	0	0	1	0	0	2	0	0	1	0	0	0	1	0	0	0	0	0	0	1	0	0	2	0	2
hsa_mir_2110	0	0	0	29	0	0	0	0	0	0	0	0	0	7	0	0	0	0	0	0	0	0	0	0	0	0	71	0	0	0	0	31	0	0	0	0	1	0	0	0	0	43	24	2	7	0	19	41	30
hsa_mir_4646	0	0	0	0	0	0	0	0	0	0	0	0	0	1	0	0	0	0	0	0	0	0	0	0	0	0	0	0	0	0	0	0	0	0	0	0	0	0	0	0	0	0	0	0	0	0	0	0	0
hsa_miR_6863	0	0	0	0	0	0	0	0	0	0	0	0	0	6	0	0	0	0	0	0	0	0	0	0	0	0	0	0	0	0	0	0	0	0	0	0	0	0	0	0	0	0	0	0	0	0	0	0	0
hsa_mir_6730	0	0	0	0	0	0	0	0	0	0	0	0	0	0	17	0	0	0	0	0	0	0	0	0	0	0	0	0	0	0	0	0	0	0	0	0	0	0	0	0	0	0	0	0	0	0	0	0	0
hsa_miR_5187_5p	0	0	0	0	0	0	0	0	0	0	0	0	0	0	16	0	0	0	0	0	0	0	0	0	0	0	0	0	0	0	0	29	0	0	0	0	0	0	0	0	0	0	0	0	6	0	0	15	0
hsa_miR_769_3p	0	0	0	0	0	0	0	0	0	0	0	0	0	0	28	0	0	0	0	0	0	0	0	0	0	0	0	0	0	0	0	0	0	0	0	40	0	0	0	0	0	0	0	0	0	23	0	33	0
hsa_miR_3128	0	0	0	0	0	0	0	0	0	0	0	0	0	0	34	0	0	0	0	0	0	0	0	0	0	0	0	0	0	0	0	0	0	0	0	0	0	0	0	0	0	0	0	0	0	0	0	0	0
hsa_mir_7_1	0	0	0	0	0	0	0	0	0	0	0	0	0	0	15	0	0	0	0	0	0	0	0	0	0	0	0	0	0	0	0	0	0	0	0	0	0	0	0	0	0	0	0	0	0	0	0	1	0
hsa_mir_7_3	0	0	0	0	0	0	0	0	0	0	0	0	0	0	15	0	0	0	0	0	0	0	0	0	0	0	0	0	0	0	0	0	0	0	0	0	0	0	0	0	0	0	0	0	0	0	0	1	0
hsa_mir_7_2	0	0	0	0	0	0	0	0	0	0	0	0	0	0	15	0	0	0	0	0	0	0	0	0	0	0	0	0	0	0	0	0	0	0	0	0	0	0	0	0	0	0	0	0	0	0	0	1	0
hsa_mir_4525	0	0	0	41	0	0	0	0	0	0	0	0	0	0	20	0	0	0	0	0	0	0	0	0	0	0	0	0	0	0	0	0	0	0	0	0	0	0	0	0	0	0	0	0	0	0	0	1	0
hsa_mir_194_2	0	0	19	0	27	0	2	0	0	0	0	0	0	0	0	1	1	0	0	0	0	0	0	0	0	0	1	0	0	0	0	0	0	0	0	0	0	0	0	0	0	0	1	0	0	0	0	0	1
hsa_miR_6819_3p	0	0	15	0	0	0	0	0	0	0	0	0	0	0	0	1	0	0	0	0	0	0	0	0	0	0	0	0	0	0	0	0	0	0	0	0	0	0	0	0	0	0	0	0	0	0	0	0	0
hsa_miR_1910_5p	0	0	0	10	0	0	15	0	0	0	0	0	0	0	0	1	0	0	0	0	0	0	0	0	0	0	0	0	0	0	0	0	0	33	0	0	0	0	0	0	0	0	0	0	0	0	0	0	0
hsa_miR_411_5p	0	0	0	28	22	0	0	0	0	0	0	0	0	0	0	0	45	0	0	0	0	0	0	0	0	0	0	0	12	0	0	48	0	0	0	0	0	0	3	0	0	0	0	0	0	0	67	11	0
hsa_miR_653_3p	0	0	0	0	0	0	0	0	0	0	0	0	0	0	0	0	10	0	0	0	0	0	0	0	0	0	0	0	0	0	0	0	0	0	0	0	0	0	0	0	0	0	0	0	0	0	0	0	24
hsa_miR_1247_5p	0	0	0	0	0	0	0	0	0	0	0	0	0	0	0	0	12	0	0	0	0	0	0	0	0	0	0	0	0	0	0	0	0	0	0	0	0	0	0	0	0	0	0	0	0	0	0	0	0
hsa_mir_6777	0	0	0	0	0	0	0	0	0	0	0	0	0	0	0	0	19	0	0	0	0	0	0	0	0	0	0	0	0	0	0	0	0	0	0	0	0	0	0	0	0	0	0	0	0	0	0	0	0
hsa_mir_548az	0	0	0	0	0	0	0	0	0	0	0	0	0	0	0	0	25	0	0	0	0	0	0	0	0	0	0	0	0	0	0	0	0	0	0	0	26	0	10	0	0	0	0	0	0	0	1	0	0
hsa_mir_1260b	0	0	0	0	0	0	0	0	0	0	0	0	0	0	0	0	16	0	0	0	0	0	0	0	0	0	0	0	0	0	0	0	0	0	0	0	0	0	0	0	0	0	0	0	0	0	0	0	0
hsa_miR_3174	0	0	0	0	0	0	0	0	0	0	0	0	0	0	0	0	44	0	0	0	0	0	0	0	0	0	0	0	0	0	0	0	0	0	0	0	0	0	0	0	0	0	0	0	0	0	0	0	0
hsa_miR_6855_5p	0	0	0	0	11	0	0	0	0	0	0	0	0	0	0	0	1	0	0	0	0	0	0	0	0	0	0	0	0	0	0	0	0	0	0	0	0	0	0	0	0	0	0	0	0	0	0	0	0
hsa_miR_6513_3p	0	0	0	0	0	0	0	0	0	0	0	0	0	0	0	0	21	0	0	0	0	0	0	0	0	0	0	0	0	0	0	0	0	0	0	0	0	0	0	0	0	0	0	21	0	0	20	0	0
hsa_mir_186	0	0	0	15	18	0	0	0	0	0	0	0	0	0	0	0	18	0	0	0	0	0	0	0	0	0	0	13	0	0	0	0	33	0	0	0	0	0	0	0	2	13	1	0	0	0	0	1	0
hsa_mir_3976	0	0	0	0	0	0	0	0	0	0	0	0	0	0	0	0	18	0	0	0	0	0	0	0	42	34	0	0	0	0	0	0	0	0	0	0	0	0	0	0	0	0	0	0	0	0	0	0	0
hsa_miR_6721_5p	0	0	0	0	0	0	0	0	0	0	0	0	0	0	0	0	10	0	0	0	0	0	0	0	0	0	0	0	0	32	0	0	0	0	0	0	0	0	0	0	0	0	0	0	0	0	0	0	0
hsa_mir_3614	0	0	0	0	0	0	0	0	0	0	0	0	0	0	0	0	27	0	0	0	0	0	0	0	0	0	0	0	0	0	0	0	0	0	0	0	0	0	0	0	0	0	0	0	0	0	0	0	0
hsa_miR_23b_5p	0	0	0	0	0	0	0	0	0	0	0	0	0	0	0	0	25	0	0	0	0	0	0	0	0	0	0	0	0	0	0	0	0	0	0	0	0	0	0	0	0	0	0	14	0	0	0	0	0
hsa_miR_6741_3p	0	0	0	0	0	0	0	0	0	0	0	0	0	0	0	0	20	0	0	0	0	0	0	0	0	0	21	0	0	0	0	0	0	0	0	0	0	0	0	0	0	0	0	0	0	0	0	22	0
hsa_miR_6802_5p	0	0	0	0	0	0	0	0	0	0	0	0	0	0	0	0	14	0	0	0	0	0	0	0	0	0	0	0	0	0	0	0	0	0	0	0	0	0	0	0	0	0	0	0	0	0	0	0	0
hsa_miR_676_5p	0	0	0	10	0	0	0	0	0	0	0	0	0	0	0	0	26	0	0	0	0	0	0	0	0	0	0	0	0	0	0	0	0	0	0	0	0	0	0	0	0	0	0	0	0	0	0	0	0
hsa_miR_6511b_5p	0	0	0	34	0	0	0	0	0	0	0	0	0	0	0	0	5	0	0	0	0	0	0	0	0	0	0	0	0	0	0	0	0	0	0	0	0	0	0	0	0	0	0	0	0	0	0	0	0
hsa_mir_6717	0	0	0	0	0	0	0	0	0	0	0	0	0	0	0	0	33	0	0	0	0	0	0	0	0	0	0	0	0	0	0	0	0	0	0	0	0	0	0	0	0	0	0	0	0	0	0	0	0
hsa_miR_2115_3p	0	0	0	0	0	0	0	0	0	0	0	0	0	0	0	0	20	0	0	0	0	0	0	0	0	0	0	0	0	0	0	0	0	0	0	0	0	0	0	0	0	0	0	0	0	0	0	0	0
hsa_miR_6759_5p	0	0	0	0	0	0	0	0	0	0	0	0	0	0	0	0	19	0	0	0	0	0	0	0	0	0	0	0	0	0	0	0	0	0	0	0	0	0	0	0	0	0	0	0	0	0	0	0	0
hsa_miR_671_3p	0	42	0	41	0	16	19	0	0	0	0	0	0	0	0	0	23	0	29	31	0	0	22	10	0	0	0	18	0	0	0	0	29	0	0	0	0	1	0	0	0	35	0	33	0	16	28	115	59
hsa_miR_4511	0	0	0	0	0	0	0	0	0	0	0	0	0	0	0	0	1	0	0	0	0	0	0	0	0	0	0	0	0	0	0	0	19	0	0	0	0	0	0	0	0	0	0	0	0	0	0	0	0
hsa_mir_660	0	0	0	0	0	0	0	0	0	0	0	0	0	0	0	0	1	0	0	1	0	0	0	0	0	0	0	0	0	0	0	0	0	0	0	0	0	0	0	0	0	0	0	0	0	0	1	0	0
hsa_miR_6873_3p	0	0	0	0	0	0	0	0	0	0	0	0	0	0	0	0	32	0	0	0	0	0	0	0	0	0	0	0	0	0	0	0	0	0	0	0	0	0	0	0	0	0	0	0	0	1	0	0	0
hsa_mir_6511a_2	0	0	0	52	0	0	0	0	0	0	0	0	0	0	0	0	5	0	0	0	0	0	22	0	0	0	0	0	0	0	0	0	0	0	0	0	29	0	0	0	0	0	0	0	0	0	0	0	0
hsa_mir_6511a_1	0	0	0	52	0	0	0	0	0	0	0	0	0	0	0	0	5	0	0	0	0	0	22	0	0	0	0	0	0	0	0	0	0	0	0	0	29	0	0	0	0	0	0	0	0	0	0	0	0
hsa_mir_6511a_4	0	0	0	52	0	0	0	0	0	0	0	0	0	0	0	0	5	0	0	0	0	0	22	0	0	0	0	0	0	0	0	0	0	0	0	0	29	0	0	0	0	0	0	0	0	0	0	0	0
hsa_mir_6511a_3	0	0	0	52	0	0	0	0	0	0	0	0	0	0	0	0	5	0	0	0	0	0	22	0	0	0	0	0	0	0	0	0	0	0	0	0	29	0	0	0	0	0	0	0	0	0	0	0	0
hsa_miR_3913_5p	0	0	0	0	0	0	0	0	0	0	0	0	0	0	0	0	32	0	0	0	0	0	0	0	0	0	0	0	0	0	0	0	0	0	0	0	0	0	0	0	0	0	14	0	0	0	0	0	0
hsa_miR_1260b	0	0	0	1	85	0	23	0	0	0	0	0	0	0	0	0	36	11	0	24	5	0	10	15	0	31	19	0	0	0	20	30	1	0	0	0	0	16	0	6	11	1	14	0	4	20	0	51	9
hsa_miR_7977	0	0	0	0	0	0	0	0	0	0	0	0	0	0	0	0	2	0	0	0	0	0	0	0	0	0	0	0	0	1	0	0	0	0	0	0	0	0	0	0	0	0	2	0	0	0	0	0	0
hsa_miR_138_5p	0	0	0	15	0	0	0	0	0	0	0	0	0	0	0	0	4	0	0	0	0	0	0	0	0	0	31	0	0	0	0	0	0	0	0	0	26	0	0	0	0	0	1	0	0	26	0	0	0
hsa_miR_27a_5p	0	0	0	0	0	0	0	0	0	0	0	0	0	0	0	0	18	0	0	0	0	0	0	0	0	0	0	0	0	0	0	0	0	0	0	0	0	0	0	0	0	19	0	17	0	0	18	0	0
hsa_miR_660_3p	0	0	0	0	0	0	0	0	0	0	0	0	0	0	0	0	19	0	0	0	0	0	0	0	0	0	0	0	0	0	3	0	0	0	0	0	0	0	0	0	0	0	0	0	0	0	0	0	0
hsa_miR_20b_3p	0	0	0	3	20	0	0	0	0	0	0	0	0	0	0	0	33	0	0	0	0	0	0	0	0	0	0	0	0	0	0	0	0	0	0	0	0	0	0	0	0	0	0	0	0	0	0	18	0
hsa_miR_126_5p	0	0	0	0	22	2	3	12	0	0	0	0	0	0	0	0	20	0	0	42	0	0	0	0	0	0	0	0	0	0	22	0	23	0	0	0	0	0	0	1	0	27	12	0	2	0	17	1	0
hsa_miR_149_3p	0	23	0	0	0	0	0	0	0	0	0	0	0	0	0	0	10	0	0	0	0	0	29	14	0	0	20	0	11	35	43	0	0	0	0	0	25	8	0	0	0	14	40	14	0	14	5	33	0
hsa_miR_1268a	0	27	0	0	0	0	0	0	0	0	0	0	0	0	0	0	0	19	0	30	0	0	0	0	0	0	0	0	21	3	0	0	65	0	0	0	0	0	1	0	0	0	49	0	0	0	28	14	0
hsa_miR_1268b	0	27	0	0	0	0	0	0	0	0	0	0	0	0	0	0	0	19	0	30	0	0	0	0	0	0	0	0	21	3	0	0	65	0	0	0	0	0	1	0	0	0	49	0	4	0	28	14	0
hsa_miR_1266_5p	0	0	0	0	0	0	0	0	0	0	0	0	0	0	0	0	0	23	0	0	0	0	0	0	0	0	0	0	0	0	0	0	0	0	0	0	0	0	0	0	0	0	0	0	0	0	0	0	0
hsa_mir_187	0	0	0	0	0	0	0	0	0	0	0	0	0	0	0	0	0	31	0	0	0	0	0	0	0	0	0	0	0	0	0	0	1	0	0	0	0	0	0	0	0	0	0	0	0	0	0	0	0
hsa_miR_122_5p	0	0	0	22	36	0	0	0	0	0	0	0	0	0	0	0	0	53	0	0	0	0	28	0	0	0	0	0	0	0	13	0	0	0	0	0	0	0	0	0	0	23	0	0	0	26	0	0	0
hsa_miR_4466	0	10	0	0	15	0	0	0	0	0	0	0	0	0	0	0	0	22	0	0	0	0	0	0	0	0	0	0	17	36	0	0	1	0	0	0	0	20	0	0	0	0	0	0	0	22	0	8	15
hsa_miR_4657	0	0	0	0	0	0	0	0	0	0	0	0	0	0	0	0	0	19	0	0	0	0	0	0	0	0	0	0	0	0	0	0	0	0	0	0	0	0	0	0	0	0	0	0	0	0	0	0	0
hsa_miR_3928_3p	0	0	0	17	0	0	0	0	0	0	0	0	0	0	0	0	0	0	25	0	0	0	0	0	0	0	0	0	0	0	0	0	0	0	0	0	0	0	0	0	0	0	0	0	0	0	0	0	0
hsa_miR_136_3p	0	0	0	0	0	0	1	0	0	0	0	0	0	0	0	0	0	0	21	0	0	0	0	0	0	0	0	0	0	0	0	0	0	0	0	0	0	0	0	0	1	0	0	0	0	0	0	0	0
hsa_mir_548aw	0	0	0	0	0	0	0	0	0	0	0	0	0	0	0	0	0	0	14	0	0	0	0	0	0	0	0	0	0	0	0	0	0	0	0	0	0	0	0	0	0	0	0	0	0	0	0	0	0
hsa_mir_421	0	0	0	0	0	0	0	0	0	0	0	0	0	0	0	0	0	0	12	0	0	0	0	0	0	0	0	0	0	0	0	0	0	0	0	0	0	0	0	0	0	0	0	0	0	0	0	0	0
hsa_mir_409	0	0	0	2	0	0	0	0	0	0	0	0	0	0	0	0	0	0	1	0	0	0	0	0	0	0	0	0	0	0	0	0	2	0	0	0	0	0	0	0	0	0	0	0	0	0	0	0	2
hsa_miR_369_3p	0	0	0	0	0	0	0	0	0	0	0	0	0	0	0	0	0	0	14	0	0	0	0	0	0	0	0	0	0	0	0	0	0	0	0	0	0	0	0	0	0	0	0	0	0	0	0	0	0
hsa_miR_450a_5p	0	17	0	0	0	0	0	0	0	0	0	0	0	0	0	0	0	0	1	0	1	0	0	0	0	0	0	0	0	1	0	0	0	0	26	0	0	0	0	0	0	0	14	0	0	0	26	0	0
hsa_mir_374b	0	0	0	0	0	0	0	0	0	0	0	0	0	0	0	0	0	0	22	0	0	0	0	0	0	0	0	0	0	0	0	0	0	0	0	0	0	0	0	0	0	0	0	0	0	0	0	0	0
hsa_miR_378i	0	1	0	1	1	0	0	0	0	0	0	0	0	0	0	0	0	0	1	0	0	0	0	0	1	0	0	0	0	0	0	0	2	0	0	0	0	0	0	0	0	0	0	0	0	0	0	0	0
hsa_mir_23a	0	0	0	0	0	0	0	0	0	0	0	0	0	0	0	0	0	0	22	0	0	0	0	0	0	0	0	0	0	0	0	0	0	0	0	0	0	0	0	0	0	0	0	0	0	0	0	0	0
hsa_mir_1275	0	0	0	0	0	0	0	0	0	0	0	0	0	0	0	0	0	0	0	22	17	0	0	0	0	0	0	0	0	0	0	0	0	0	0	0	0	0	0	0	0	0	0	0	0	0	0	0	0
hsa_miR_585_3p	0	0	0	0	0	0	0	0	0	0	0	0	0	0	0	0	0	0	0	26	0	0	0	0	0	0	0	0	0	0	0	0	0	0	0	0	0	0	0	0	0	0	0	0	0	24	0	0	0
hsa_mir_664b	0	0	0	14	0	0	0	0	0	0	0	0	0	0	0	0	0	0	0	34	0	0	0	0	0	0	0	0	0	0	0	0	0	0	0	0	0	0	0	0	0	0	0	0	0	0	0	0	0
hsa_miR_4685_3p	0	0	0	0	0	0	0	0	0	0	0	0	0	0	0	0	0	0	0	19	0	0	0	0	0	0	0	0	0	0	0	0	0	0	0	0	0	0	0	0	0	0	0	0	0	0	0	0	0
hsa_miR_362_5p	0	0	0	0	0	0	0	8	0	0	0	0	0	0	0	0	0	0	0	36	0	0	0	0	0	0	0	0	0	0	0	0	0	0	0	31	38	0	0	0	2	0	0	19	0	0	0	0	35
hsa_miR_6858_5p	0	0	0	0	26	0	0	1	0	0	0	0	0	0	0	0	0	0	0	23	0	0	0	0	0	0	0	0	0	0	0	0	0	0	0	0	0	0	0	0	0	0	0	0	0	0	0	0	0
hsa_let_7f_1	0	1	0	17	0	0	0	0	0	0	0	0	0	0	0	0	0	0	0	31	0	0	0	0	1	0	0	0	0	0	0	0	1	1	1	34	10	0	0	0	1	0	4	1	1	0	1	39	1
hsa_miR_6509_5p	0	0	0	0	0	0	0	0	0	0	0	0	0	0	0	0	0	0	0	23	0	0	0	0	0	0	0	0	0	0	0	0	0	0	0	0	0	0	0	0	0	0	0	0	0	0	0	0	0
hsa_miR_33b_5p	0	0	0	0	0	0	0	0	0	0	0	0	0	0	0	0	0	0	0	24	0	0	0	0	0	0	0	0	0	26	0	0	0	0	0	0	0	0	0	0	0	0	0	12	0	6	0	0	0
hsa_miR_5010_5p	0	0	0	0	16	0	0	0	0	0	0	0	0	0	0	0	0	0	0	27	0	0	0	9	0	0	0	9	0	0	1	0	0	0	0	0	0	0	0	0	20	35	8	0	0	0	0	0	0
hsa_miR_1254	0	0	0	0	0	0	0	0	0	0	0	0	0	0	0	0	0	0	0	23	0	0	0	0	0	0	0	0	0	0	0	0	0	0	0	0	0	0	0	0	0	0	0	0	0	0	0	0	0
hsa_miR_4647	0	0	0	0	0	0	0	0	0	0	0	0	0	0	0	0	0	0	0	27	0	0	0	0	0	0	0	0	0	0	0	0	0	0	0	0	0	0	0	0	0	0	0	0	0	0	0	0	24
hsa_miR_6805_5p	0	0	0	0	0	0	0	0	0	0	0	0	0	0	0	0	0	0	0	30	0	0	0	0	0	0	0	0	0	0	0	0	0	0	0	0	0	0	0	0	0	0	0	0	4	0	0	0	0
hsa_mir_887	0	0	0	0	0	0	0	0	0	0	0	0	0	0	0	0	0	0	0	1	0	0	0	0	0	0	0	0	0	0	0	0	0	0	0	0	0	0	0	0	0	0	0	0	0	0	0	0	0
hsa_mir_501	0	0	0	1	0	0	0	0	0	0	0	0	0	0	0	0	0	0	0	1	0	0	0	0	0	0	0	0	0	0	0	0	0	0	0	0	0	0	0	0	0	0	0	0	0	0	1	0	0
hsa_miR_4665_5p	0	0	0	0	0	0	0	0	0	0	0	0	0	0	0	0	0	0	0	25	0	0	0	0	0	0	0	0	0	0	0	0	0	0	0	0	0	0	0	0	0	0	0	0	0	0	0	0	0
hsa_miR_4443	0	0	0	0	0	0	0	0	0	0	0	0	0	0	0	0	0	0	0	20	0	0	0	0	0	0	0	0	0	0	0	0	0	0	0	15	0	0	0	0	0	0	0	0	0	0	0	0	0
hsa_mir_4324	0	17	0	0	0	0	0	0	0	0	0	0	0	0	0	0	0	0	0	0	0	0	0	0	0	0	0	0	0	0	0	0	0	0	0	0	0	0	0	0	0	0	0	0	0	0	0	0	0
hsa_mir_6761	0	20	0	0	0	0	0	0	0	0	0	0	0	0	0	0	0	0	0	0	0	0	0	0	0	0	0	0	0	0	0	0	0	0	0	0	0	0	0	0	0	0	0	0	0	0	0	0	0
hsa_miR_3937	0	28	0	0	0	0	0	0	0	0	0	0	0	0	0	0	0	0	0	0	0	0	0	0	0	0	0	0	0	0	0	0	0	0	0	0	0	0	0	0	0	0	0	0	0	0	0	0	0
hsa_mir_3653	0	22	0	0	0	0	0	0	0	0	0	0	0	0	0	0	0	0	0	0	0	0	0	0	0	0	0	0	0	0	0	0	0	0	0	0	0	0	0	0	0	0	0	0	0	0	0	0	0
hsa_mir_3200	0	24	0	0	0	0	0	0	0	0	0	0	0	0	0	0	0	0	0	0	0	0	0	0	0	0	0	0	0	0	0	0	0	0	0	0	0	0	0	0	0	0	0	0	0	0	0	0	0
hsa_miR_6724_5p	0	17	0	0	0	0	0	0	0	0	0	0	0	0	0	0	0	0	0	0	0	0	0	0	0	0	0	0	0	0	19	0	0	0	0	0	0	0	0	0	0	0	0	0	0	2	0	0	24
hsa_miR_6734_5p	0	19	0	0	0	0	0	0	0	0	0	0	0	0	0	0	0	0	0	0	0	0	0	0	0	0	23	0	0	1	0	0	0	0	0	14	0	0	0	0	0	0	0	0	0	0	0	18	0
hsa_miR_3619_5p	0	16	0	0	0	0	0	0	0	0	0	0	0	0	0	0	0	0	0	0	0	0	0	0	0	0	0	0	0	0	0	0	0	0	0	0	0	0	0	0	0	0	0	0	0	0	0	0	0
hsa_miR_4662a_5p	0	10	0	0	19	0	2	0	0	0	0	0	0	0	0	0	0	0	0	0	0	0	0	0	0	48	34	0	9	25	18	61	68	0	0	28	0	0	0	0	20	16	43	19	10	36	34	0	3
hsa_miR_3146	0	19	0	0	0	0	0	0	0	0	0	0	0	0	0	0	0	0	0	0	0	0	0	0	0	0	0	0	0	0	0	0	0	0	0	0	0	0	0	0	0	0	0	0	0	0	0	0	0
hsa_miR_345_3p	0	18	0	0	0	0	0	0	0	0	0	0	0	0	0	0	0	0	0	0	0	0	0	0	0	0	0	0	0	0	0	0	0	0	0	0	0	0	0	0	0	0	0	0	0	0	0	0	0
hsa_miR_3912_3p	0	0	0	0	0	0	0	0	0	0	0	0	0	0	0	0	0	0	0	0	0	0	0	0	0	0	0	0	0	0	0	0	0	0	0	0	0	0	0	0	0	0	0	0	3	0	0	0	0
hsa_miR_873_3p	0	0	0	0	0	0	0	0	0	0	0	0	0	0	0	0	0	0	0	0	0	0	0	0	0	0	0	0	0	0	0	0	0	0	0	15	0	0	0	0	0	0	0	0	0	0	0	20	0
hsa_miR_2355_5p	0	0	0	0	0	0	0	0	0	0	0	0	0	0	0	0	0	0	0	0	0	0	0	0	0	0	0	0	0	0	0	0	0	0	0	0	0	0	0	0	1	0	0	0	0	0	0	0	0
hsa_miR_6793_5p	0	0	0	0	0	0	0	0	0	0	0	0	0	0	0	0	0	0	0	0	0	0	0	0	0	15	0	0	0	0	0	0	0	0	0	0	0	0	0	0	0	0	0	0	0	0	0	0	0
hsa_miR_378e	0	0	0	0	0	0	0	0	0	0	0	0	0	0	0	0	0	0	0	0	0	0	0	0	0	0	0	0	0	0	0	0	0	0	0	0	0	0	0	0	0	0	0	0	0	0	0	25	0
hsa_miR_6735_3p	0	0	0	0	0	0	0	0	0	0	0	0	0	0	0	0	0	0	0	0	0	0	0	0	0	0	0	0	0	0	0	0	0	0	0	0	0	0	0	0	0	0	0	0	0	0	0	0	0
hsa_miR_4450	0	0	0	0	0	0	0	0	0	0	0	0	0	0	0	0	0	0	0	0	0	0	0	0	0	0	0	0	0	0	0	0	12	0	0	0	0	0	0	0	0	0	0	0	0	0	0	0	0
hsa_miR_551b_3p	0	0	0	0	0	0	0	0	0	0	0	0	0	0	0	0	0	0	0	0	0	0	0	0	0	0	0	0	0	0	0	0	0	0	0	0	0	0	0	4	0	0	0	0	0	0	0	0	0
hsa_mir_22	0	0	0	0	0	0	17	0	0	0	0	0	0	0	0	0	0	0	0	0	0	0	0	0	0	0	0	0	0	0	0	0	0	0	0	0	0	0	0	0	0	0	0	0	0	0	0	0	0
hsa_miR_708_3p	0	0	0	0	25	0	0	0	0	0	0	0	0	0	0	0	0	0	0	0	0	0	0	0	0	0	0	0	13	0	0	0	0	0	0	0	0	0	0	0	0	0	0	0	0	0	0	6	0
hsa_miR_17_3p	0	0	0	0	0	0	0	0	0	0	0	0	0	0	0	0	0	0	0	0	0	0	0	0	0	0	0	0	0	0	0	0	0	0	0	0	0	0	0	0	0	0	0	0	4	0	0	0	0
hsa_mir_574	0	0	27	0	0	0	0	0	0	0	0	0	0	0	0	0	0	0	0	0	0	0	0	0	0	0	22	0	0	23	0	0	22	0	0	27	22	0	14	0	0	0	29	0	0	0	0	26	0
hsa_mir_17	0	0	18	20	10	0	0	0	0	0	0	0	0	0	0	0	0	0	0	0	0	0	0	0	0	0	0	0	0	0	0	16	0	0	0	25	0	0	0	0	0	0	19	0	0	12	0	0	23
hsa_miR_502_5p	0	0	45	0	0	0	0	0	0	0	0	0	0	0	0	0	0	0	0	0	0	0	0	0	0	0	0	0	0	0	0	0	0	0	0	0	0	0	0	0	0	0	0	0	5	0	0	0	0
hsa_miR_6514_5p	0	0	24	0	0	0	0	0	0	0	0	0	0	0	0	0	0	0	0	0	0	0	0	0	0	0	0	0	0	0	0	0	0	0	0	0	0	0	0	0	0	0	0	0	0	0	0	0	0
hsa_miR_6887_3p	0	0	1	0	0	0	0	0	0	0	0	0	0	0	0	0	0	0	0	0	0	0	0	0	20	25	0	0	0	0	0	0	0	0	0	0	0	0	0	0	0	0	18	0	0	0	0	12	0
hsa_miR_5009_5p	0	0	29	1	1	0	0	0	0	0	0	0	0	0	0	0	0	0	0	0	0	0	0	0	0	0	0	0	0	0	0	0	0	0	0	0	0	0	0	0	0	0	0	0	0	0	0	0	0
hsa_miR_1297	0	0	1	0	0	0	0	1	0	0	0	0	0	0	0	0	0	0	0	0	0	0	0	0	0	1	0	0	0	0	0	0	0	0	0	0	0	0	0	0	1	0	0	0	0	1	0	1	0
hsa_miR_636	0	0	0	0	0	0	0	0	0	0	0	0	0	0	0	0	0	0	0	0	0	0	0	0	0	0	0	0	0	0	0	0	0	0	0	0	0	0	0	0	0	0	0	0	0	0	0	0	0
hsa_mir_7703	0	0	0	0	0	0	0	0	0	0	0	0	0	0	0	0	0	0	0	0	1	0	0	0	0	0	0	0	0	0	0	0	0	0	0	0	0	0	0	0	0	0	0	0	0	0	0	0	2
hsa_miR_1236_5p	0	0	0	0	0	0	0	0	0	0	0	0	0	0	0	0	0	0	0	0	45	0	0	0	0	0	0	0	0	0	0	0	1	0	0	0	0	0	0	0	0	0	0	0	0	0	0	0	0
hsa_miR_487b_3p	0	0	0	0	0	0	0	0	0	0	0	0	0	0	0	0	0	0	0	0	21	0	0	0	0	0	0	0	0	0	0	0	0	0	0	0	0	0	0	0	0	0	8	0	0	0	28	0	0
hsa_miR_1228_5p	0	0	0	0	0	0	0	0	0	0	0	0	0	0	0	0	0	0	0	0	29	0	0	0	0	0	0	0	0	0	0	0	0	0	0	0	0	0	0	0	0	0	0	0	0	0	0	0	0
hsa_miR_6837_3p	0	0	0	0	0	0	0	0	0	0	0	0	0	0	0	0	0	0	0	0	27	0	0	0	0	0	0	0	0	0	0	0	0	0	0	0	0	0	0	0	0	0	0	0	0	0	0	0	0
hsa_miR_382_3p	0	0	0	0	0	0	0	0	0	0	0	0	0	0	0	0	0	0	0	0	26	0	0	0	0	0	0	0	0	0	0	0	0	0	0	0	0	0	0	0	0	6	0	0	0	0	0	0	0
hsa_mir_937	0	0	0	0	0	0	0	0	0	0	0	0	0	0	0	0	0	0	0	0	23	0	0	0	0	0	0	0	0	0	0	0	0	0	0	0	0	0	0	0	0	0	11	0	8	0	0	9	0
hsa_mir_219a_1	0	0	0	0	0	0	0	0	0	0	0	0	0	0	0	0	0	0	0	0	26	0	0	0	0	0	0	0	0	0	0	0	0	0	0	0	0	0	0	0	0	0	0	0	0	0	0	0	0
hsa_mir_6732	0	0	0	0	0	0	0	0	0	0	0	0	0	0	0	0	0	0	0	0	0	2	0	0	0	0	0	0	0	0	0	0	0	0	0	0	0	0	0	0	0	0	0	0	0	0	0	0	0
hsa_miR_3200_5p	0	0	0	0	0	0	0	0	0	0	0	0	0	0	0	0	0	0	0	0	0	21	2	0	0	0	0	0	0	0	0	0	0	0	0	0	0	0	0	0	0	0	0	0	0	0	0	0	0
hsa_miR_6821_5p	0	0	0	0	0	0	0	0	0	0	0	0	0	0	0	0	0	0	0	0	0	1	0	0	0	0	0	0	0	0	0	0	0	0	0	0	0	0	0	0	0	0	0	0	0	0	0	0	0
hsa_miR_4667_3p	0	0	0	0	0	0	0	0	0	0	0	0	0	0	0	0	0	0	0	0	0	21	0	0	0	0	0	0	0	0	0	0	0	0	0	0	0	0	0	0	0	0	0	0	0	0	0	0	0
hsa_miR_550a_3p	0	0	0	0	0	0	0	0	0	0	0	0	0	0	0	0	0	0	0	0	0	28	0	0	22	0	0	0	0	0	0	0	0	0	0	0	0	0	0	0	0	0	0	0	0	0	0	0	0
hsa_miR_3934_5p	0	0	0	0	0	0	0	0	0	0	0	0	0	0	0	0	0	0	0	0	0	0	20	0	0	0	0	0	0	0	0	0	0	0	0	21	0	0	0	0	0	0	0	0	0	0	0	0	21
hsa_miR_6505_5p	0	0	0	0	0	0	0	0	0	0	0	0	0	0	0	0	0	0	0	0	0	0	20	0	0	0	0	0	0	0	0	0	0	0	0	0	0	0	0	0	0	0	0	0	0	0	1	0	0
hsa_mir_99b	0	0	0	8	0	0	0	0	0	0	0	0	0	0	0	0	0	0	0	0	0	0	21	0	0	0	0	0	0	0	0	0	0	0	0	0	0	0	0	0	0	0	0	0	0	0	0	0	0
hsa_mir_1289_1	0	0	0	0	0	0	0	0	0	0	0	0	0	0	0	0	0	0	0	0	0	0	28	0	0	0	0	0	0	0	0	0	0	0	0	0	0	0	0	0	0	0	0	0	0	0	0	0	0
hsa_mir_95	0	0	0	0	0	0	0	0	0	0	0	0	0	0	0	0	0	0	0	0	0	0	23	0	0	16	0	0	0	0	0	0	41	0	0	0	7	0	0	0	30	0	0	0	0	0	0	0	0
hsa_miR_216b_5p	0	0	0	0	0	0	0	26	0	0	0	0	0	0	0	0	0	0	0	0	0	0	0	19	0	0	0	0	0	0	0	0	0	0	0	0	0	0	0	0	0	0	0	0	0	1	0	9	0
hsa_mir_6509	0	0	0	0	0	0	0	0	0	0	0	0	0	0	0	0	0	0	0	0	0	0	0	22	0	0	0	0	0	0	0	0	0	0	0	0	0	0	0	0	0	0	0	0	0	0	0	0	0
hsa_miR_374b_3p	0	0	0	0	0	0	0	0	0	0	0	0	0	0	0	0	0	0	0	0	0	0	0	16	0	0	0	0	0	0	0	0	0	0	0	0	0	0	0	0	0	0	0	0	0	0	0	9	0
hsa_miR_6812_5p	0	0	0	0	0	0	0	0	0	0	0	0	0	0	0	0	0	0	0	0	0	0	0	24	0	0	0	0	0	0	0	0	0	0	0	0	0	0	0	0	0	0	0	0	0	0	0	0	0
hsa_miR_6511a_5p	0	0	0	0	0	0	0	0	0	0	0	0	0	0	0	0	0	0	0	0	0	0	0	0	18	0	0	0	0	0	0	0	0	0	0	0	0	0	0	0	0	0	13	0	0	0	0	0	0
hsa_miR_381_3p	0	0	0	0	0	13	1	0	0	0	0	0	0	0	0	0	0	0	0	0	0	0	0	0	20	0	0	11	0	0	0	0	0	0	0	0	0	4	0	1	0	0	0	0	0	1	20	0	0
hsa_mir_1207	0	0	0	0	0	0	0	0	0	0	0	0	0	0	0	0	0	0	0	0	0	0	0	0	30	0	0	0	0	0	0	0	0	0	0	0	0	0	0	0	0	0	0	0	0	0	0	0	0
hsa_miR_4783_3p	0	0	0	0	0	0	0	0	0	0	0	0	0	0	0	0	0	0	0	0	0	0	0	0	25	0	0	0	0	0	0	0	0	0	0	0	0	0	0	0	0	0	0	0	0	0	0	0	0
hsa_mir_136	0	0	0	0	0	0	0	0	0	0	0	0	0	0	0	0	0	0	0	0	0	0	0	0	24	0	0	0	0	0	0	0	0	0	0	0	0	0	0	0	0	0	0	0	0	0	0	0	0
hsa_mir_6734	0	0	0	0	0	0	0	0	0	0	0	0	0	0	0	0	0	0	0	0	0	0	0	0	0	15	0	0	0	0	0	0	0	0	0	0	0	0	0	0	0	0	0	0	0	0	0	0	0
hsa_miR_4492	0	0	0	0	0	0	0	0	0	0	0	0	0	0	0	0	0	0	0	0	0	0	0	0	0	22	18	0	0	0	0	0	0	0	0	0	0	0	0	0	0	0	19	0	0	0	0	0	0
hsa_mir_4466	0	0	0	0	0	0	0	0	0	0	0	0	0	0	0	0	0	0	0	0	0	0	0	0	0	14	0	0	0	0	0	0	0	0	0	13	0	0	0	0	0	0	0	0	0	0	0	0	0
hsa_miR_296_3p	0	0	0	0	0	0	0	0	0	0	0	0	0	0	0	0	0	0	0	0	0	0	0	0	0	18	0	14	21	0	0	0	16	0	0	0	0	0	0	0	0	0	38	28	4	0	0	21	0
hsa_miR_8072	0	0	0	0	0	0	0	0	0	0	0	0	0	0	0	0	0	0	0	0	0	0	0	0	0	34	0	0	0	0	0	0	0	0	0	0	0	0	0	0	0	0	0	0	0	0	0	0	0
hsa_mir_8072	0	0	0	0	0	0	12	0	0	0	0	0	0	0	0	0	0	0	0	0	0	0	0	0	0	27	0	0	0	0	0	0	0	0	1	0	0	0	0	0	0	0	0	0	0	0	0	0	0
hsa_mir_3615	0	0	0	0	0	0	0	0	0	0	0	0	0	0	0	0	0	0	0	0	0	0	0	0	0	1	0	0	0	0	0	0	0	0	0	0	0	0	0	0	0	0	0	0	0	0	0	0	0
hsa_mir_664a	0	0	0	0	0	0	0	0	0	0	0	0	0	0	0	0	0	0	0	0	0	0	0	0	0	0	1	0	0	1	0	0	0	0	0	0	0	0	0	0	0	0	0	0	0	0	0	1	0
hsa_miR_103a_2_5p	0	0	0	0	0	0	0	0	0	0	0	0	0	0	0	0	0	0	0	0	0	0	0	0	0	0	37	0	0	0	0	0	0	0	0	0	0	0	0	0	0	0	0	0	0	0	0	0	0
hsa_miR_506_5p	0	0	0	0	0	0	0	0	0	0	0	0	0	0	0	0	0	0	0	0	0	0	0	0	0	0	12	0	0	0	0	0	0	0	0	0	0	0	0	0	0	0	0	0	0	0	0	0	0
hsa_mir_4724	0	0	0	0	0	0	0	0	0	0	0	0	0	0	0	0	0	0	0	0	0	0	0	0	0	0	16	0	0	0	0	0	0	0	0	0	0	0	0	0	0	0	0	0	0	0	0	0	0
hsa_mir_324	0	0	0	0	0	0	0	0	0	0	0	0	0	0	0	0	0	0	0	0	0	0	0	0	0	0	15	0	0	0	23	0	23	31	0	0	0	0	0	0	0	0	0	9	0	0	0	0	0
hsa_miR_943	0	0	0	0	0	0	0	0	0	0	0	0	0	0	0	0	0	0	0	0	0	0	0	0	0	0	21	0	0	0	0	0	0	0	0	0	0	0	0	0	0	0	0	0	0	0	0	0	0
hsa_mir_3944	0	0	0	0	0	0	0	0	0	0	0	0	0	0	0	0	0	0	0	0	0	0	0	0	0	0	1	0	0	0	0	0	0	0	0	0	0	0	0	0	0	0	0	0	0	0	0	0	0
hsa_miR_7705	0	0	0	0	0	0	0	0	0	0	0	0	0	0	0	0	0	0	0	0	0	0	0	0	0	0	30	0	0	0	0	0	0	0	0	0	0	0	0	0	0	0	0	12	0	0	0	0	0
hsa_miR_126_3p	0	0	0	0	0	0	0	0	0	0	0	0	0	0	0	0	0	0	0	0	0	0	0	0	0	0	36	0	0	0	0	0	59	0	0	0	28	0	0	0	0	29	23	0	0	0	0	0	0
hsa_miR_590_3p	0	0	0	0	0	0	0	0	0	0	0	0	0	0	0	0	0	0	0	0	0	0	0	0	0	0	22	0	0	0	0	0	0	0	0	0	25	0	0	0	0	24	11	0	0	0	0	23	0
hsa_miR_4749_5p	0	0	0	0	0	0	0	0	0	0	0	0	0	0	0	0	0	0	0	0	0	0	0	0	0	0	0	9	0	0	0	0	0	0	0	0	0	0	0	0	0	0	10	0	0	0	0	0	0
hsa_mir_6882	0	0	0	0	0	0	0	0	0	0	0	0	0	0	0	0	0	0	0	0	0	0	0	0	0	0	0	13	0	0	0	0	0	0	0	0	0	0	0	0	0	0	0	0	0	0	0	0	0
hsa_miR_3074_5p	0	0	0	0	0	0	7	0	0	0	0	0	0	0	0	0	0	0	0	0	0	0	0	0	0	0	0	16	0	0	0	0	0	0	0	0	0	0	0	0	0	0	0	0	0	0	23	0	0
hsa_mir_548e	0	0	0	0	0	0	0	0	0	0	0	0	0	0	0	0	0	0	0	0	0	0	0	0	0	0	0	21	0	0	0	0	0	0	0	0	0	0	0	0	0	0	0	0	0	0	0	0	0
hsa_miR_654_3p	0	0	0	0	0	0	0	0	0	0	0	0	0	0	0	0	0	0	0	0	0	0	0	0	0	0	0	17	1	0	0	0	0	0	0	0	0	0	0	0	0	0	0	8	12	0	50	0	0
hsa_mir_6816	0	0	0	0	0	0	0	0	0	0	0	0	0	0	0	0	0	0	0	0	0	0	0	0	0	0	0	17	0	0	0	0	0	0	0	0	0	0	0	0	0	0	0	0	0	0	0	0	0
hsa_miR_323a_3p	0	0	0	20	0	0	0	0	0	0	0	0	0	0	0	0	0	0	0	0	0	0	0	0	0	0	0	18	0	0	0	2	0	0	0	0	0	0	0	0	0	0	22	1	0	0	12	0	0
hsa_mir_378a	0	0	0	0	0	0	0	0	0	0	0	0	0	0	0	0	0	0	0	0	0	0	0	0	0	0	0	9	0	0	0	0	12	0	0	0	0	0	0	0	0	0	0	0	3	0	0	0	0
hsa_mir_942	0	0	0	0	0	0	0	0	0	0	0	0	0	0	0	0	0	0	0	0	0	0	0	0	0	0	0	0	1	0	0	0	0	0	0	0	0	0	0	0	0	0	0	0	0	0	0	0	0
hsa_mir_98	0	0	0	0	0	0	0	0	0	0	0	0	0	0	0	0	0	0	0	0	0	0	0	0	0	0	0	0	14	0	25	0	0	0	0	0	0	0	0	0	0	0	0	0	0	0	9	0	1
hsa_mir_2116	0	0	0	0	0	13	0	0	0	0	0	0	0	0	0	0	0	0	0	0	0	0	0	0	0	0	0	0	8	29	0	0	0	0	0	0	0	23	0	0	0	29	0	0	0	0	0	18	16
hsa_mir_6877	0	0	0	20	0	0	0	0	0	0	0	0	0	0	0	0	0	0	0	0	0	0	0	0	0	0	0	0	0	0	0	0	0	0	0	0	0	0	0	0	0	0	0	0	0	0	0	0	0
hsa_miR_378a_5p	0	0	0	6	0	0	0	0	0	0	0	0	0	0	0	0	0	0	0	0	0	0	0	0	0	0	0	0	0	0	0	0	0	0	0	0	0	0	0	0	0	0	0	0	0	0	0	0	0
hsa_miR_124_5p	0	0	0	16	0	0	0	0	0	0	0	0	0	0	0	0	0	0	0	0	0	0	0	0	0	0	0	0	0	0	0	0	0	0	0	0	0	0	0	0	0	0	0	0	0	0	0	0	0
hsa_mir_6868	0	0	0	10	0	0	0	0	0	0	0	0	0	0	0	0	0	0	0	0	0	0	0	0	0	0	0	0	0	0	0	0	0	0	0	0	0	0	0	0	0	0	0	0	0	0	0	0	0
hsa_mir_5696	0	0	0	13	0	0	0	0	0	0	0	0	0	0	0	0	0	0	0	0	0	0	0	0	0	0	0	0	0	0	0	0	0	0	0	0	0	0	0	0	0	0	0	0	0	0	0	0	0
hsa_mir_197	0	0	0	12	0	0	0	0	0	0	0	0	0	0	0	0	0	0	0	0	0	0	0	0	0	0	0	0	0	0	0	0	0	0	0	0	0	0	0	0	0	0	0	0	0	0	0	0	0
hsa_miR_885_5p	0	0	0	9	0	0	0	0	0	0	0	0	0	0	0	0	0	0	0	0	0	0	0	0	0	0	0	0	0	0	0	0	0	0	0	0	0	0	0	0	0	0	0	0	0	0	0	0	0
hsa_mir_7641_1	0	0	0	1	29	0	0	0	0	0	0	0	0	0	0	0	0	0	0	0	0	0	0	0	0	0	0	0	0	0	0	0	0	0	0	0	0	0	0	0	0	0	18	0	0	1	0	0	0
hsa_miR_330_5p	0	0	0	9	0	0	0	0	0	0	0	0	0	0	0	0	0	0	0	0	0	0	0	0	0	0	0	0	0	0	0	0	0	0	0	0	33	0	0	0	0	0	0	0	0	0	0	13	0
hsa_miR_6891_5p	0	0	0	18	0	0	0	0	0	0	0	0	0	0	0	0	0	0	0	0	0	0	0	0	0	0	0	0	0	0	0	0	0	0	0	0	0	0	0	0	0	0	0	0	0	0	0	0	0
hsa_miR_222_5p	0	0	0	10	0	0	0	0	0	0	0	0	0	0	0	0	0	0	0	0	0	0	0	0	0	0	0	0	0	0	0	0	0	0	0	0	0	0	0	0	0	0	0	0	0	0	0	0	0
hsa_miR_373_3p	0	0	0	21	0	0	0	0	0	0	0	0	0	0	0	0	0	0	0	0	0	0	0	0	0	0	0	0	0	0	0	0	0	0	0	0	0	0	0	0	0	0	0	0	0	0	0	0	0
hsa_miR_378b	0	0	0	1	0	0	0	0	0	0	0	0	0	0	0	0	0	0	0	0	0	0	0	0	0	0	0	0	0	0	0	0	0	0	0	0	0	0	0	0	0	0	0	0	0	0	1	0	0
hsa_mir_218_2	0	0	0	1	0	0	0	0	0	0	0	0	0	0	0	0	0	0	0	0	0	0	0	0	0	0	0	0	0	0	0	0	0	0	0	0	0	0	0	0	0	0	0	0	0	0	0	0	0
hsa_mir_218_1	0	0	0	1	0	0	0	0	0	0	0	0	0	0	0	0	0	0	0	0	0	0	0	0	0	0	0	0	0	0	0	0	0	0	0	0	0	0	0	0	34	0	15	0	0	0	0	0	0
hsa_miR_668_3p	0	0	0	15	0	0	0	0	0	0	0	0	0	0	0	0	0	0	0	0	0	0	0	0	0	0	0	0	0	0	0	0	0	0	0	0	0	0	0	0	0	0	0	0	0	0	0	0	0
hsa_mir_1303	0	0	0	26	0	0	0	0	0	0	0	0	0	0	0	0	0	0	0	0	0	0	0	0	0	0	0	0	0	0	0	0	0	0	0	0	0	0	0	0	0	0	0	0	0	0	0	0	0
hsa_mir_758	0	0	0	26	0	0	0	0	0	0	0	0	0	0	0	0	0	0	0	0	0	0	0	0	0	0	0	0	0	0	0	0	0	0	0	0	0	0	0	0	0	0	0	0	0	0	0	0	0
hsa_miR_512_3p	0	0	0	25	0	0	0	0	0	0	0	0	0	0	0	0	0	0	0	0	0	0	0	0	0	0	0	0	0	0	0	0	0	0	0	22	0	0	0	0	0	0	0	0	0	0	0	26	0
hsa_miR_548ba	0	0	0	18	0	0	0	0	0	0	0	0	0	0	0	0	0	0	0	0	0	0	0	0	0	0	0	0	0	0	0	0	0	0	0	0	0	0	0	0	0	0	59	0	0	0	12	19	0
hsa_miR_4658	0	0	0	17	0	0	0	0	0	0	0	0	0	0	0	0	0	0	0	0	0	0	0	0	0	0	0	0	0	0	0	0	0	0	0	0	0	0	0	0	0	0	0	0	0	0	0	0	0
hsa_miR_548e_3p	0	0	0	9	0	0	0	0	0	0	0	0	0	0	0	0	0	0	0	0	0	0	0	0	0	0	0	0	0	0	0	0	0	0	0	25	0	0	0	1	0	0	0	0	0	0	0	0	0
hsa_miR_95_5p	0	0	0	14	0	0	0	0	0	0	0	0	0	0	0	0	0	0	0	0	0	0	0	0	0	0	0	0	0	0	0	0	0	0	0	0	0	0	0	0	0	0	0	0	0	0	0	0	0
hsa_miR_6758_5p	0	0	0	9	0	0	0	0	0	0	0	0	0	0	0	0	0	0	0	0	0	0	0	0	0	0	0	0	0	0	0	0	0	33	0	0	0	0	0	0	0	0	0	0	0	0	0	0	9
hsa_miR_4440	0	0	0	6	0	0	0	0	0	0	0	0	0	0	0	0	0	0	0	0	0	0	0	0	0	0	0	0	0	0	0	0	0	0	0	0	0	0	0	0	0	0	0	0	0	0	0	0	0
hsa_miR_6880_3p	0	0	0	0	0	0	0	0	0	0	0	0	0	0	0	0	0	0	0	0	0	0	0	0	0	0	0	0	0	0	0	0	0	0	0	0	0	0	0	0	0	0	0	0	0	0	0	0	0
hsa_miR_136_5p	0	0	0	0	0	0	0	0	0	0	0	0	0	0	0	0	0	0	0	0	0	0	0	0	0	0	0	0	0	0	0	0	0	0	0	0	0	0	0	0	0	0	0	0	0	0	0	0	0
hsa_miR_548l	0	0	0	0	0	0	0	0	0	0	0	0	0	0	0	0	0	0	0	0	0	0	0	0	0	0	0	0	0	0	0	0	0	0	0	0	29	0	0	0	0	0	0	0	0	31	0	0	0
hsa_mir_3691	0	0	0	0	0	0	0	0	0	0	0	0	0	0	0	0	0	0	0	0	0	0	0	0	0	0	0	0	0	0	0	0	0	0	0	0	0	0	0	0	0	0	0	0	0	0	0	0	0
hsa_mir_1270	0	0	0	0	0	0	0	0	0	0	0	0	0	0	0	0	0	0	0	0	0	0	0	0	0	0	0	0	0	0	0	0	0	0	1	0	0	16	18	0	0	25	0	0	0	0	0	36	26
hsa_miR_6128	0	0	0	0	0	0	0	0	0	0	0	0	0	0	0	0	0	0	0	0	0	0	0	0	0	0	0	0	0	0	0	0	0	0	0	0	0	0	0	0	0	0	1	0	0	0	0	0	1
hsa_miR_183_3p	0	0	0	0	0	0	0	0	0	0	0	0	0	0	0	0	0	0	0	0	0	0	0	0	0	0	0	0	0	0	0	0	0	0	0	0	0	0	0	0	0	0	0	0	0	0	0	0	0
hsa_miR_551b_5p	0	0	0	0	0	0	0	0	0	0	0	0	0	0	0	0	0	0	0	0	0	0	0	0	0	0	0	0	0	0	0	0	0	0	0	0	0	0	0	0	2	0	0	0	0	1	0	0	25
hsa_miR_3161	0	0	0	0	0	0	0	0	0	0	0	0	0	0	0	0	0	0	0	0	0	0	0	0	0	0	0	0	0	0	0	0	0	0	0	0	0	0	0	0	0	0	0	0	0	0	0	0	0
hsa_mir_6885	0	0	0	0	0	0	0	0	0	0	0	0	0	0	0	0	0	0	0	0	0	0	0	0	0	0	0	0	0	0	0	0	0	0	0	0	0	0	0	0	0	0	0	0	0	0	9	0	0
hsa_miR_1251_5p	0	0	0	0	0	0	0	0	0	0	0	0	0	0	0	0	0	0	0	0	0	0	0	0	0	0	0	0	0	0	0	0	0	0	0	0	0	0	0	0	0	0	0	0	0	0	0	0	0
hsa_miR_363_5p	0	0	0	0	0	0	0	0	0	0	0	0	0	0	0	0	0	0	0	0	0	0	0	0	0	0	0	0	0	0	0	0	0	0	0	0	0	0	0	0	0	0	0	0	0	0	19	0	0
hsa_miR_873_5p	0	0	0	0	1	0	0	0	0	0	0	0	0	0	0	0	0	0	0	0	0	0	0	0	0	0	0	0	0	0	0	0	0	0	0	0	0	0	1	0	0	0	0	0	0	0	11	0	0
hsa_miR_1908_5p	0	0	0	0	0	0	0	0	0	0	0	0	0	0	0	0	0	0	0	0	0	0	0	0	0	0	0	0	0	0	0	0	0	0	0	0	0	0	0	0	0	0	15	9	9	0	0	0	0
hsa_mir_4640	0	0	0	0	0	0	0	0	0	0	0	0	0	0	0	0	0	0	0	0	0	0	0	0	0	0	0	0	0	0	0	0	0	0	0	0	0	0	0	0	0	0	0	0	0	0	29	17	23
hsa_mir_589	0	0	0	0	0	0	0	0	0	0	0	0	0	0	0	0	0	0	0	0	0	0	0	0	0	0	0	0	0	0	0	0	0	0	0	0	0	0	0	0	0	0	0	0	0	0	0	0	0
hsa_miR_548f_3p	0	0	0	0	0	0	0	0	0	0	0	0	0	0	0	0	0	0	0	0	0	0	0	0	0	0	0	0	0	0	0	1	0	0	0	0	0	0	0	0	0	0	0	0	0	0	0	0	0
hsa_miR_4641	0	0	0	0	0	0	0	0	0	0	0	0	0	0	0	0	0	0	0	0	0	0	0	0	0	0	0	0	0	0	0	0	0	0	0	0	0	0	0	0	0	0	0	0	0	0	0	0	0
hsa_miR_576_5p	0	0	0	0	0	30	0	0	0	0	0	0	0	0	0	0	0	0	0	0	0	0	0	0	0	0	0	0	0	20	0	0	22	0	0	0	0	0	0	0	0	0	14	0	0	0	0	10	0
hsa_miR_576_3p	0	0	0	0	0	0	0	0	0	0	0	0	0	0	0	0	0	0	0	0	0	0	0	0	0	0	0	0	0	0	0	0	0	0	0	0	0	0	0	0	26	0	0	0	0	42	0	0	0
hsa_miR_3664_3p	0	0	0	0	0	0	0	0	0	0	0	0	0	0	0	0	0	0	0	0	0	0	0	0	0	0	0	0	0	0	0	0	0	0	0	0	0	0	0	0	0	0	0	0	0	0	0	0	0
hsa_miR_379_5p	0	0	0	0	0	0	0	0	0	0	0	0	0	0	0	0	0	0	0	0	0	0	0	0	0	0	0	0	0	0	0	0	0	0	0	0	0	0	0	0	0	0	0	0	0	0	0	0	0
hsa_mir_138_1	0	0	0	0	0	0	0	0	0	0	0	0	0	0	0	0	0	0	0	0	0	0	0	0	0	0	0	0	0	0	0	0	0	0	0	0	0	0	0	0	0	0	0	0	0	0	0	0	1
hsa_mir_6858	0	0	0	0	27	15	0	0	0	0	0	0	0	0	0	0	0	0	0	0	0	0	0	0	0	0	0	0	0	0	6	0	0	0	0	0	32	0	0	0	0	0	17	0	0	0	0	11	0
hsa_miR_3591_5p	0	0	0	0	18	0	0	0	0	0	0	0	0	0	0	0	0	0	0	0	0	0	0	0	0	0	0	0	0	0	0	0	0	0	0	0	0	0	0	0	0	0	0	0	0	0	0	0	0
hsa_miR_203b_3p	0	0	0	0	12	26	0	0	0	0	0	0	0	0	0	0	0	0	0	0	0	0	0	0	0	0	0	0	0	0	0	0	25	0	0	0	0	0	0	0	0	0	0	0	0	0	0	0	22
hsa_miR_6777_5p	0	0	0	0	20	0	0	0	0	0	0	0	0	0	0	0	0	0	0	0	0	0	0	0	0	0	0	0	0	0	0	0	0	0	0	0	0	0	0	0	0	0	36	0	0	0	0	0	0
hsa_miR_6814_3p	0	0	0	0	19	0	0	0	0	0	0	0	0	0	0	0	0	0	0	0	0	0	0	0	0	0	0	0	0	0	0	0	0	0	0	0	0	0	0	0	0	0	0	0	0	0	0	0	0
hsa_mir_4516	0	0	0	0	1	0	0	0	0	0	0	0	0	0	0	0	0	0	0	0	0	0	0	0	0	0	0	0	0	0	0	0	0	0	0	0	0	0	0	0	0	0	1	0	0	0	0	0	0
hsa_mir_6802	0	0	0	0	17	0	0	0	0	0	0	0	0	0	0	0	0	0	0	0	0	0	0	0	0	0	0	0	0	0	0	0	0	0	0	0	0	0	0	0	0	0	0	0	0	0	0	0	0
hsa_miR_6797_5p	0	0	0	0	2	0	0	0	0	0	0	0	0	0	0	0	0	0	0	0	0	0	0	0	0	0	0	0	0	0	0	0	0	0	0	0	0	0	0	0	0	0	0	0	0	0	0	0	0
hsa_mir_34a	0	0	0	0	1	0	0	0	0	0	0	0	0	0	0	0	0	0	0	0	0	0	0	0	0	0	0	0	0	0	0	0	0	0	0	0	0	0	0	0	0	0	0	0	0	0	14	0	0
hsa_mir_1283_1	0	0	0	0	17	0	0	0	0	0	0	0	0	0	0	0	0	0	0	0	0	0	0	0	0	0	0	0	0	0	0	0	0	0	0	0	0	0	0	0	0	0	0	0	0	0	0	0	0
hsa_mir_1283_2	0	0	0	0	17	0	0	0	0	0	0	0	0	0	0	0	0	0	0	0	0	0	0	0	0	0	0	0	0	0	0	0	0	0	0	0	0	0	0	0	0	0	0	0	0	0	0	0	0
hsa_miR_4727_3p	0	0	0	0	31	0	0	0	0	0	0	0	0	0	0	0	0	0	0	0	0	0	0	0	0	0	0	0	0	0	0	0	0	0	0	0	0	0	0	0	0	0	0	0	0	0	2	0	0
hsa_mir_205	0	0	0	0	1	0	0	0	0	0	0	0	0	0	0	0	0	0	0	0	0	0	0	0	0	0	0	0	0	0	0	0	0	0	0	0	0	0	0	0	0	0	0	0	0	1	0	0	0
hsa_miR_135b_3p	0	0	0	0	14	0	0	0	0	0	0	0	0	0	0	0	0	0	0	0	0	0	0	0	0	0	0	0	0	0	0	0	0	0	0	0	0	0	0	0	0	0	0	0	0	0	0	23	0
hsa_miR_1255b_5p	0	0	0	0	18	0	0	0	0	0	0	0	0	0	0	0	0	0	0	0	0	0	0	0	0	0	0	0	0	0	0	0	0	0	0	0	0	0	0	0	0	0	0	0	0	0	0	0	0
hsa_mir_877	0	0	0	0	27	0	0	0	0	0	0	0	0	0	0	0	0	0	0	0	0	0	0	0	0	0	0	0	0	0	0	0	0	0	0	3	0	0	0	0	0	0	0	0	0	0	16	0	0
hsa_mir_622	0	0	0	0	1	0	0	0	0	0	0	0	0	0	0	0	0	0	0	0	0	0	0	0	0	0	0	0	0	0	0	0	0	0	0	0	0	0	0	0	0	0	0	0	0	0	0	0	0
hsa_miR_3187_3p	0	0	0	0	29	0	0	0	0	0	0	0	0	0	0	0	0	0	0	0	0	0	0	0	0	0	0	0	0	0	0	0	0	0	0	0	0	0	0	0	0	0	0	0	0	0	0	17	0
hsa_mir_548q	0	0	0	0	15	0	0	0	0	0	0	0	0	0	0	0	0	0	0	0	0	0	0	0	0	0	0	0	0	0	0	0	0	0	0	0	0	0	0	0	0	0	0	0	0	0	0	0	0
hsa_miR_2467_5p	0	0	0	0	19	0	0	0	0	0	0	0	0	0	0	0	0	0	0	0	0	0	0	0	0	0	0	0	0	0	0	0	0	0	0	0	0	0	0	0	0	0	0	0	0	0	0	0	0
hsa_miR_6508_3p	0	0	0	0	0	0	0	0	0	0	0	0	0	0	0	0	0	0	0	0	0	0	0	0	0	0	0	0	0	0	0	0	0	0	0	0	0	0	0	0	0	0	0	0	0	0	0	0	0
hsa_mir_216a	0	0	0	0	0	0	0	0	0	0	0	0	0	0	0	0	0	0	0	0	0	0	0	0	0	0	0	0	0	0	0	0	0	0	0	0	0	0	0	0	0	0	0	0	0	0	0	17	17
hsa_miR_1237_3p	0	0	0	0	0	0	0	0	0	0	0	0	0	0	0	0	0	0	0	0	0	0	0	0	0	0	0	0	0	25	0	0	0	0	0	0	0	0	0	0	0	0	0	0	0	0	0	0	0
hsa_miR_1538	0	0	0	0	0	0	0	0	0	0	0	0	0	0	0	0	0	0	0	0	0	0	0	0	0	0	0	0	0	27	0	0	0	0	0	0	0	0	0	0	0	0	0	0	0	0	0	0	0
hsa_miR_2276_3p	0	0	0	0	0	0	0	0	0	0	0	0	0	0	0	0	0	0	0	0	0	0	0	0	0	0	0	0	0	29	0	0	0	0	0	0	0	0	0	0	0	0	0	0	0	0	0	0	0
hsa_mir_489	0	0	0	0	0	0	0	0	0	0	0	0	0	0	0	0	0	0	0	0	0	0	0	0	0	0	0	0	0	21	0	0	0	0	0	0	0	0	0	0	0	0	0	0	0	0	0	32	0
hsa_mir_331	0	0	0	0	0	0	0	0	0	0	0	0	0	0	0	0	0	0	0	0	0	0	0	0	0	0	0	0	0	30	0	0	0	0	0	0	0	0	0	0	0	0	0	0	0	0	0	0	0
hsa_miR_1303	0	0	0	0	0	0	0	0	0	0	0	0	0	0	0	0	0	0	0	0	0	0	0	0	0	0	0	0	0	18	0	0	0	0	0	0	0	0	0	0	0	0	0	0	0	0	0	25	0
hsa_miR_4725_3p	0	0	0	0	0	0	0	0	0	0	0	0	0	0	0	0	0	0	0	0	0	0	0	0	0	0	0	0	0	26	0	0	0	0	0	0	0	0	0	0	0	0	0	0	0	0	0	0	0
hsa_mir_6851	0	0	0	0	0	0	0	0	0	0	0	0	0	0	0	0	0	0	0	0	0	0	0	0	0	0	0	0	0	0	16	0	0	0	0	0	0	0	0	0	0	0	0	0	0	0	0	0	0
hsa_mir_301b	0	0	0	0	0	0	0	0	0	0	0	0	0	0	0	0	0	0	0	0	0	0	0	0	0	0	0	0	0	0	18	0	0	0	0	0	0	0	0	0	0	0	0	0	0	0	0	0	0
hsa_mir_484	0	0	0	0	0	0	0	0	0	0	0	0	0	0	0	0	0	0	0	0	0	0	0	0	0	0	0	0	0	0	15	0	0	0	0	0	0	0	0	0	0	0	0	0	0	0	0	0	0
hsa_miR_550a_3_5p	0	0	0	0	0	0	0	0	0	0	0	0	0	0	0	0	0	0	0	0	0	0	0	0	0	0	0	0	0	0	7	0	0	0	0	0	0	0	0	0	0	0	0	0	0	0	0	0	0
hsa_miR_147b	0	0	0	0	0	0	0	0	0	0	0	0	0	0	0	0	0	0	0	0	0	0	0	0	0	0	0	0	0	0	31	0	0	0	0	0	0	0	0	0	0	0	0	0	0	0	0	0	0
hsa_mir_6770_1	0	0	0	0	0	0	0	0	0	0	0	0	0	0	0	0	0	0	0	0	0	0	0	0	0	0	0	0	0	0	1	0	0	0	0	0	0	0	0	0	0	0	0	0	0	0	0	0	0
hsa_mir_6770_2	0	0	0	0	0	0	0	0	0	0	0	0	0	0	0	0	0	0	0	0	0	0	0	0	0	0	0	0	0	0	1	0	0	0	0	0	0	0	0	0	0	0	0	0	0	0	0	0	0
hsa_mir_6770_3	0	0	0	0	0	0	0	0	0	0	0	0	0	0	0	0	0	0	0	0	0	0	0	0	0	0	0	0	0	0	1	0	0	0	0	0	0	0	0	0	0	0	0	0	0	0	0	0	0
hsa_miR_323b_3p	0	0	0	0	0	0	0	0	0	0	0	0	0	0	0	0	0	0	0	0	0	0	0	0	0	0	0	0	0	0	14	0	0	30	0	0	0	0	0	0	0	0	41	0	0	0	0	0	0
hsa_miR_4755_3p	0	0	0	0	0	12	0	0	0	0	0	0	0	0	0	0	0	0	0	0	0	0	0	0	0	0	0	0	0	0	0	0	0	0	0	0	0	0	0	0	0	0	0	0	0	0	0	0	0
hsa_miR_6761_3p	0	0	0	0	0	20	0	0	0	0	0	0	0	0	0	0	0	0	0	0	0	0	0	0	0	0	0	0	0	0	0	0	22	0	0	0	0	0	0	0	0	0	0	0	0	0	0	0	0
hsa_miR_449c_5p	0	0	0	0	0	10	0	0	0	0	0	0	0	0	0	0	0	0	0	0	0	0	0	0	0	0	0	0	0	0	0	0	0	0	0	16	0	0	0	0	0	0	0	0	0	0	11	0	0
hsa_mir_1908	0	0	0	0	0	9	0	0	0	0	0	0	0	0	0	0	0	0	0	0	0	0	0	0	0	0	0	0	0	0	0	0	0	0	0	0	0	0	0	0	0	0	0	0	0	0	0	0	0
hsa_miR_219a_1_3p	0	0	0	0	0	0	0	2	0	0	0	0	0	0	0	0	0	0	0	0	0	0	0	0	0	0	0	0	0	0	0	0	0	0	0	0	0	0	0	0	0	0	0	0	0	0	0	0	0
hsa_mir_9_3	0	0	0	0	0	0	0	0	0	0	0	0	0	0	0	0	0	0	0	0	0	0	0	0	0	0	0	0	0	0	0	0	0	0	0	0	0	0	0	0	0	0	22	0	0	0	0	0	0
hsa_mir_9_2	0	0	0	0	0	0	0	0	0	0	0	0	0	0	0	0	0	0	0	0	0	0	0	0	0	0	0	0	0	0	0	0	0	0	0	0	0	0	0	0	0	0	22	0	0	0	0	0	0
hsa_mir_559	0	0	0	0	0	0	0	0	0	0	0	0	0	0	0	0	0	0	0	0	0	0	0	0	0	0	0	0	0	0	0	0	0	0	0	0	0	0	0	0	0	0	0	0	0	0	0	0	0
hsa_mir_9_1	0	0	0	0	0	0	0	0	0	0	0	0	0	0	0	0	0	0	0	0	0	0	0	0	0	0	0	0	0	0	0	0	0	0	0	0	0	0	0	0	0	0	22	0	0	0	0	0	0
hsa_miR_1301_3p	0	0	0	0	0	0	0	0	0	0	0	0	0	0	0	0	0	0	0	0	0	0	0	0	0	0	0	0	0	0	0	32	0	0	0	0	0	0	0	0	0	0	0	0	0	0	0	20	0
hsa_miR_6754_3p	0	0	0	0	0	0	0	0	0	0	0	0	0	0	0	0	0	0	0	0	0	0	0	0	0	0	0	0	0	0	0	34	0	0	0	0	0	0	0	0	0	0	0	0	0	0	0	0	0
hsa_miR_6810_3p	0	0	0	0	0	0	0	0	0	0	0	0	0	0	0	0	0	0	0	0	0	0	0	0	0	0	0	0	0	0	0	34	0	0	0	0	0	0	0	0	0	0	0	0	0	0	0	16	0
hsa_mir_194_1	0	0	0	0	0	0	0	0	0	0	0	0	0	0	0	0	0	0	0	0	0	0	0	0	0	0	0	0	0	0	0	2	0	0	0	0	0	0	0	0	0	0	0	0	0	0	0	0	0
hsa_mir_629	0	0	0	0	0	0	0	0	0	0	0	0	0	0	0	0	0	0	0	0	0	0	0	0	0	0	0	0	0	0	0	52	0	0	0	0	0	0	0	0	0	0	0	0	0	0	0	0	0
hsa_miR_548ad_5p	0	0	0	0	0	0	0	0	0	0	0	0	0	0	0	0	0	0	0	0	0	0	0	0	0	0	0	0	0	0	0	0	26	0	0	0	0	0	0	0	0	0	0	0	0	0	0	0	0
hsa_miR_499a_5p	0	0	0	0	0	0	0	0	0	0	0	0	0	0	0	0	0	0	0	0	0	0	0	0	0	0	0	0	0	0	0	0	21	0	0	0	0	0	0	0	0	0	0	0	0	0	0	0	0
hsa_miR_628_5p	0	0	0	0	0	0	0	0	0	0	0	0	0	0	0	0	0	0	0	0	0	0	0	0	0	0	0	0	0	0	0	0	40	0	0	0	0	0	0	0	0	0	0	0	0	0	0	0	0
hsa_mir_6887	0	0	0	0	0	0	0	0	0	0	0	0	0	0	0	0	0	0	0	0	0	0	0	0	0	0	0	0	0	0	0	0	26	0	0	0	0	0	0	0	0	0	0	0	0	0	0	0	0
hsa_mir_4485	0	0	0	0	0	0	0	0	0	0	0	0	0	0	0	0	0	0	0	0	0	0	0	0	0	0	0	0	0	0	0	0	19	0	0	0	0	0	0	0	0	0	7	0	0	0	0	0	0
hsa_miR_197_5p	0	0	0	0	0	0	28	0	0	0	0	0	0	0	0	0	0	0	0	0	0	0	0	0	0	0	0	0	0	0	0	0	17	0	0	0	0	0	0	0	0	0	0	0	0	0	0	0	0
hsa_miR_3117_3p	0	0	0	0	0	0	0	0	0	0	0	0	0	0	0	0	0	0	0	0	0	0	0	0	0	0	0	0	0	0	0	0	31	0	0	0	0	0	0	0	0	0	0	0	0	0	0	0	0
hsa_mir_147b	0	0	0	0	0	0	0	0	0	0	0	0	0	0	0	0	0	0	0	0	0	0	0	0	0	0	0	0	0	0	0	0	21	0	0	21	0	0	0	0	30	22	0	0	0	36	17	0	0
hsa_miR_548j_5p	0	0	0	0	0	0	0	0	0	0	0	0	0	0	0	0	0	0	0	0	0	0	0	0	0	0	0	0	0	0	0	0	25	0	0	0	0	0	0	0	0	0	0	0	0	0	0	0	0
hsa_miR_514b_5p	0	0	0	0	0	0	0	0	0	0	0	0	0	0	0	0	0	0	0	0	0	0	0	0	0	0	0	0	0	0	0	0	28	0	0	0	0	0	0	0	0	0	0	0	0	0	0	0	0
hsa_mir_148b	0	0	0	0	0	0	0	0	0	0	0	0	0	0	0	0	0	0	0	0	0	0	0	0	0	0	0	0	0	0	0	0	29	0	0	1	0	0	0	0	0	0	0	0	0	0	0	14	0
hsa_miR_508_5p	0	0	0	0	0	0	0	0	0	0	0	0	0	0	0	0	0	0	0	0	0	0	0	0	0	0	0	0	0	0	0	0	16	0	0	0	0	0	0	0	0	0	0	0	0	0	0	0	0
hsa_miR_4749_3p	0	0	0	0	0	0	0	0	0	0	0	0	0	0	0	0	0	0	0	0	0	0	0	0	0	0	0	0	0	0	0	0	14	0	0	0	0	0	0	0	0	0	0	0	0	0	0	0	0
hsa_miR_1255a	0	0	0	0	0	0	0	0	0	0	0	0	0	0	0	0	0	0	0	0	0	0	0	0	0	0	0	0	0	0	0	0	14	0	0	0	0	0	0	0	29	0	22	0	0	0	0	0	0
hsa_mir_196b	0	0	0	0	0	0	0	0	0	0	0	0	0	0	0	0	0	0	0	0	0	0	0	0	0	0	0	0	0	0	0	0	1	0	0	0	0	0	0	0	0	0	1	0	0	0	0	0	0
hsa_miR_486_3p	0	0	0	0	0	0	0	0	0	0	0	0	0	0	0	0	0	0	0	0	0	0	0	0	0	0	0	0	0	0	0	0	1	0	0	0	0	0	0	0	0	0	0	0	0	0	0	0	0
hsa_miR_6748_5p	0	0	0	0	0	0	0	0	0	0	0	0	0	0	0	0	0	0	0	0	0	0	0	0	0	0	0	0	0	0	0	0	25	0	0	0	0	0	0	0	0	0	0	0	0	0	0	0	0
hsa_miR_3960	0	0	0	0	0	0	0	0	0	0	0	0	0	0	0	0	0	0	0	0	0	0	0	0	0	0	0	0	0	0	0	0	1	0	0	0	0	0	0	0	0	0	0	0	0	0	0	0	0
hsa_miR_4775	0	0	0	0	0	0	0	0	0	0	0	0	0	0	0	0	0	0	0	0	0	0	0	0	0	0	0	0	0	0	0	0	16	0	0	0	0	0	0	0	0	0	0	0	0	24	0	0	0
hsa_miR_4306	0	0	0	0	0	0	0	0	0	0	0	0	0	0	0	0	0	0	0	0	0	0	0	0	0	0	0	0	0	0	0	0	1	0	0	0	0	0	0	0	0	0	0	0	0	0	0	0	0
hsa_miR_6886_5p	0	0	0	0	0	0	0	0	0	0	0	0	0	0	0	0	0	0	0	0	0	0	0	0	0	0	0	0	0	0	0	0	28	0	0	0	0	0	0	0	0	0	0	0	0	0	0	0	0
hsa_mir_221	0	0	0	0	0	0	0	0	0	0	0	0	0	0	0	0	0	0	0	0	0	0	0	0	0	0	0	0	0	0	0	0	0	1	0	0	0	0	0	0	0	0	0	0	0	0	0	0	0
hsa_miR_767_5p	0	0	0	0	0	0	1	0	0	0	0	0	0	0	0	0	0	0	0	0	0	0	0	0	0	0	0	0	0	0	0	0	0	0	27	0	0	0	0	0	0	0	0	0	0	0	0	0	0
hsa_mir_4446	0	0	0	0	0	0	0	0	0	0	0	0	0	0	0	0	0	0	0	0	0	0	0	0	0	0	0	0	0	0	0	0	0	0	37	0	0	0	0	0	0	0	0	0	0	0	0	0	0
hsa_miR_211_3p	0	0	0	0	0	0	0	0	0	0	0	0	0	0	0	0	0	0	0	0	0	0	0	0	0	0	0	0	0	0	0	0	0	0	39	0	0	0	0	0	0	0	0	0	0	0	0	0	0
hsa_miR_6842_3p	0	0	0	0	0	0	0	0	0	0	0	0	0	0	0	0	0	0	0	0	0	0	0	0	0	0	0	0	0	0	0	0	0	0	27	0	0	0	0	0	0	0	0	0	0	0	0	0	17
hsa_miR_2116_5p	0	0	0	0	0	0	15	0	0	0	0	0	0	0	0	0	0	0	0	0	0	0	0	0	0	0	0	0	0	0	0	0	0	0	0	0	0	0	0	0	0	0	0	0	0	0	0	0	0
hsa_miR_2277_5p	0	0	0	0	0	0	22	0	0	0	0	0	0	0	0	0	0	0	0	0	0	0	0	0	0	0	0	0	0	0	0	0	0	0	0	0	0	0	0	0	0	0	0	0	0	0	15	0	0
hsa_mir_4461	0	0	0	0	0	0	22	0	0	0	0	0	0	0	0	0	0	0	0	0	0	0	0	0	0	0	0	0	0	0	0	0	0	0	0	0	0	0	0	0	0	0	0	0	0	0	0	0	0
hsa_mir_3138	0	0	0	0	0	0	13	0	0	0	0	0	0	0	0	0	0	0	0	0	0	0	0	0	0	0	0	0	0	0	0	0	0	0	0	0	0	0	0	0	0	0	0	0	0	0	2	0	20
hsa_miR_6882_3p	0	0	0	0	0	0	24	0	0	0	0	0	0	0	0	0	0	0	0	0	0	0	0	0	0	0	0	0	0	0	0	0	0	0	0	0	0	0	0	0	0	0	0	0	0	0	0	0	0
hsa_mir_6810	0	0	0	0	0	0	23	0	0	0	0	0	0	0	0	0	0	0	0	0	0	0	0	0	0	0	0	0	0	0	0	0	0	0	0	0	0	0	0	0	0	0	0	0	0	0	0	0	0
hsa_miR_132_5p	0	0	0	0	0	0	21	0	0	0	0	0	0	0	0	0	0	0	0	0	0	0	0	0	0	0	0	0	0	0	0	0	0	0	0	0	0	0	0	0	0	0	0	0	0	0	0	0	0
hsa_miR_4671_5p	0	0	0	0	0	0	9	0	0	0	0	0	0	0	0	0	0	0	0	0	0	0	0	0	0	0	0	0	0	0	0	0	0	0	0	0	0	0	0	0	20	0	0	0	0	0	0	0	0
hsa_miR_16_2_3p	0	0	0	0	0	0	20	0	0	0	0	0	0	0	0	0	0	0	0	0	0	0	0	0	0	0	0	0	0	0	0	0	0	0	0	0	0	18	0	0	0	0	0	0	0	0	10	0	0
hsa_miR_1277_5p	0	0	0	0	0	0	16	0	0	0	0	0	0	0	0	0	0	0	0	0	0	0	0	0	0	0	0	0	0	0	0	0	0	0	0	0	0	0	0	0	0	0	0	0	0	0	0	0	0
hsa_mir_6780a	0	0	0	0	0	0	18	0	0	0	0	0	0	0	0	0	0	0	0	0	0	0	0	0	0	0	0	0	0	0	0	0	0	0	0	0	0	0	0	0	0	0	0	0	1	0	4	0	0
hsa_miR_374c_5p	0	0	0	0	0	0	1	0	0	0	0	0	0	0	0	0	0	0	0	0	0	0	0	0	0	0	0	0	0	0	0	0	0	0	0	0	0	0	0	1	0	0	0	0	0	0	0	0	0
hsa_mir_4668	0	0	0	0	0	0	0	0	0	0	0	0	0	0	0	0	0	0	0	0	0	0	0	0	0	0	0	0	0	0	0	0	0	0	0	0	0	0	0	0	0	0	0	0	0	0	0	0	0
hsa_miR_3936	0	0	0	0	0	0	0	0	0	0	0	0	0	0	0	0	0	0	0	0	0	0	0	0	0	0	0	0	0	0	0	0	0	0	0	24	0	0	0	0	0	0	0	0	0	0	0	0	0
hsa_mir_1229	0	0	0	0	0	0	0	0	0	0	0	0	0	0	0	0	0	0	0	0	0	0	0	0	0	0	0	0	0	0	0	0	0	0	0	0	0	13	0	0	0	0	0	0	0	0	5	0	0
hsa_miR_548h_5p	0	0	0	0	0	0	0	0	0	0	0	0	0	0	0	0	0	0	0	0	0	0	0	0	0	0	0	0	0	0	0	0	0	0	0	0	0	0	0	0	0	0	0	0	0	0	0	0	0
hsa_miR_5590_5p	0	0	0	0	0	0	0	0	0	0	0	0	0	0	0	0	0	0	0	0	0	0	0	0	0	0	0	0	0	0	0	0	0	0	0	0	0	0	0	0	0	0	0	0	0	0	0	0	0
hsa_miR_548ah_5p	0	0	0	0	0	0	0	0	0	0	0	0	0	0	0	0	0	0	0	0	0	0	0	0	0	0	0	0	0	0	0	0	0	0	0	0	0	0	0	0	0	0	0	0	0	0	0	0	0
hsa_miR_4670_3p	0	0	0	0	0	0	0	0	0	0	0	0	0	0	0	0	0	0	0	0	0	0	0	0	0	0	0	0	0	0	0	0	0	0	0	0	0	0	0	0	0	0	0	0	0	0	0	0	0
hsa_miR_449b_5p	0	0	0	0	0	0	0	0	0	0	0	0	0	0	0	0	0	0	0	0	0	0	0	0	0	0	0	0	0	0	0	0	0	0	0	0	0	0	1	0	0	0	0	0	0	0	0	0	0
hsa_mir_502	0	0	0	0	0	0	0	0	0	0	0	0	0	0	0	0	0	0	0	0	0	0	0	0	0	0	0	0	0	0	0	0	0	0	0	0	0	0	0	0	0	0	0	0	0	0	20	0	0
hsa_miR_6757_5p	0	0	0	0	0	0	0	0	0	0	0	0	0	0	0	0	0	0	0	0	0	0	0	0	0	0	0	0	0	0	0	0	0	0	0	0	0	0	0	0	0	0	0	0	0	0	0	0	0
hsa_miR_24_2_5p	0	0	0	0	0	0	0	30	0	0	0	0	0	0	0	0	0	0	0	0	0	0	0	0	0	0	0	0	0	0	0	0	0	0	0	0	0	0	0	0	0	0	0	0	0	0	22	0	8
hsa_miR_642a_3p	0	0	0	0	0	0	0	30	0	0	0	0	0	0	0	0	0	0	0	0	0	0	0	0	0	0	0	0	0	0	0	0	0	0	0	0	0	0	0	0	0	0	0	0	0	0	0	0	0
hsa_miR_4525	0	0	0	0	0	0	0	14	0	0	0	0	0	0	0	0	0	0	0	0	0	0	0	0	0	0	0	0	0	0	0	0	0	0	0	0	0	0	0	0	0	0	0	0	3	0	0	13	0
hsa_mir_3917	0	0	0	0	0	0	0	36	0	0	0	0	0	0	0	0	0	0	0	0	0	0	0	0	0	0	0	0	0	0	0	0	0	0	0	0	0	0	0	0	0	0	0	0	0	0	0	0	0
hsa_miR_6804_3p	0	0	0	0	0	0	0	21	0	0	0	0	0	0	0	0	0	0	0	0	0	0	0	0	0	0	0	0	0	0	0	0	0	0	0	0	0	0	0	0	0	0	0	0	0	0	0	0	0
hsa_miR_6515_5p	0	0	0	0	0	0	0	30	0	0	0	0	0	0	0	0	0	0	0	0	0	0	0	0	0	0	0	0	0	0	0	0	0	0	0	0	23	0	0	0	0	0	0	0	0	2	0	0	19
hsa_mir_6514	0	0	0	0	0	0	0	0	0	0	0	0	0	0	0	0	0	0	0	0	0	0	0	0	0	0	0	0	0	0	0	0	0	0	0	0	0	0	0	0	0	0	0	0	0	0	0	0	0
hsa_mir_5680	0	0	0	0	0	0	0	0	0	0	0	0	0	0	0	0	0	0	0	0	0	0	0	0	0	0	0	0	0	0	0	0	0	0	0	0	0	0	0	0	0	0	0	0	4	0	0	0	0
hsa_let_7g_3p	0	0	0	0	0	0	0	0	0	0	0	0	0	0	0	0	0	0	0	0	0	0	0	0	0	0	0	0	0	0	0	0	0	0	0	0	0	0	0	0	0	0	0	0	0	0	0	0	0
hsa_miR_152_5p	0	0	0	0	0	0	0	0	0	0	0	0	0	0	0	0	0	0	0	0	0	0	0	0	0	0	0	0	0	0	0	0	0	0	0	0	0	0	0	0	0	0	0	19	0	16	0	15	0
hsa_mir_3648_2	0	0	0	0	0	0	0	0	0	0	0	0	0	0	0	0	0	0	0	0	0	0	0	0	0	0	0	0	0	0	0	0	0	0	0	0	0	0	0	0	0	0	0	0	0	0	0	0	0
hsa_mir_3648_1	0	0	0	0	0	0	0	0	0	0	0	0	0	0	0	0	0	0	0	0	0	0	0	0	0	0	0	0	0	0	0	0	0	0	0	0	0	0	0	0	0	0	0	0	0	0	0	0	0
hsa_mir_6821	0	0	0	0	0	0	0	0	0	0	0	0	0	0	0	0	0	0	0	0	0	0	0	0	0	0	0	0	0	0	0	0	0	0	0	0	0	0	0	0	0	0	0	0	0	0	0	0	0
hsa_miR_6735_5p	0	0	0	0	0	0	0	0	0	0	0	0	0	0	0	0	0	0	0	0	0	0	0	0	0	0	0	0	0	0	0	0	0	0	0	0	0	0	0	0	0	0	0	0	0	0	0	0	0
hsa_miR_4781_3p	0	0	0	0	0	0	0	0	0	0	0	0	0	0	0	0	0	0	0	0	0	0	0	0	0	0	0	0	0	0	0	0	0	0	0	0	0	0	0	0	0	0	0	0	3	0	0	27	18
hsa_miR_3159	0	0	0	0	0	0	0	0	0	0	0	0	0	0	0	0	0	0	0	0	0	0	0	0	0	0	0	0	0	0	0	0	0	0	0	0	0	0	0	0	0	0	0	0	0	0	0	0	0
hsa_miR_6737_5p	0	0	0	0	0	0	0	0	0	0	0	0	0	0	0	0	0	0	0	0	0	0	0	0	0	0	0	0	0	0	0	0	0	0	0	0	0	0	0	0	0	0	0	0	0	0	0	0	0
hsa_mir_5010	0	0	0	0	0	0	0	0	0	0	0	0	0	0	0	0	0	0	0	0	0	0	0	0	0	0	0	0	0	0	0	0	0	0	0	0	0	0	0	0	0	0	0	0	0	0	0	0	0
hsa_miR_217	0	0	0	0	0	0	0	0	0	0	0	0	0	0	0	0	0	0	0	0	0	0	0	0	0	0	0	0	0	0	0	0	0	0	0	0	0	0	0	0	0	0	0	0	0	0	0	0	0
hsa_miR_6793_3p	0	0	0	0	0	0	0	0	0	0	0	0	0	0	0	0	0	0	0	0	0	0	0	0	0	0	0	0	0	0	0	0	0	0	0	0	26	0	0	0	0	0	0	0	0	0	13	0	0
hsa_miR_616_3p	0	0	0	0	0	0	0	0	0	0	0	0	0	0	0	0	0	0	0	0	0	0	0	0	0	0	0	0	0	0	0	0	0	0	0	0	0	0	0	0	0	0	0	0	0	0	0	0	0
hsa_mir_6516	0	0	0	0	0	0	0	0	0	0	0	0	0	0	0	0	0	0	0	0	0	0	0	0	0	0	0	0	0	0	0	0	0	0	0	0	0	0	0	0	0	0	0	0	0	0	0	0	0
hsa_miR_203a_5p	0	0	0	0	0	0	0	0	0	0	0	0	0	0	0	0	0	0	0	0	0	0	0	0	0	0	0	0	0	0	0	0	0	0	0	0	0	0	0	0	29	0	0	0	0	0	9	0	21
hsa_miR_885_3p	0	0	0	0	0	0	0	0	0	0	0	0	0	0	0	0	0	0	0	0	0	0	0	0	0	0	0	0	0	0	0	0	0	0	0	0	0	0	0	0	0	0	0	0	0	0	0	0	0
hsa_miR_18a_5p	0	0	0	0	0	0	0	0	0	0	0	0	0	0	0	0	0	0	0	0	0	0	0	0	0	0	0	0	0	0	0	0	0	0	0	21	0	0	0	0	22	0	14	0	0	0	38	0	0
hsa_mir_1343	0	0	0	0	0	0	0	0	0	0	0	0	0	0	0	0	0	0	0	0	0	0	0	0	0	0	0	0	0	0	0	0	0	0	0	0	0	0	0	0	0	0	0	0	0	0	0	0	0
hsa_miR_656_3p	0	0	0	0	0	0	0	0	0	0	0	0	0	0	0	0	0	0	0	0	0	0	0	0	0	0	0	0	0	0	0	0	0	0	0	0	0	0	0	0	0	0	0	0	0	0	0	0	0
hsa_miR_3158_5p	0	0	0	0	0	0	0	0	0	0	0	0	0	0	0	0	0	0	0	0	0	0	0	0	0	0	0	0	0	0	0	0	0	0	0	0	0	0	0	0	0	0	0	0	0	0	0	0	0
hsa_miR_6732_3p	0	0	0	0	0	0	0	0	0	0	0	0	0	0	0	0	0	0	0	0	0	0	0	0	0	0	0	0	0	0	0	0	0	0	0	25	0	0	0	0	0	0	0	0	0	0	0	0	0
hsa_mir_1253	0	0	0	0	0	0	0	0	0	0	0	0	0	0	0	0	0	0	0	0	0	0	0	0	0	0	0	0	0	0	0	0	0	0	0	0	0	0	0	0	0	0	0	0	0	0	0	0	0
hsa_miR_876_5p	0	0	0	0	0	0	0	0	0	0	0	0	0	0	0	0	0	0	0	0	0	0	0	0	0	0	0	0	0	0	0	0	0	0	0	24	0	0	0	0	0	0	0	0	0	0	0	0	0
hsa_mir_3913_2	0	0	0	0	0	0	0	0	0	0	0	0	0	0	0	0	0	0	0	0	0	0	0	0	0	0	0	0	0	0	0	0	0	0	0	0	0	0	0	0	0	0	0	0	0	0	0	0	0
hsa_mir_3913_1	0	0	0	0	0	0	0	0	0	0	0	0	0	0	0	0	0	0	0	0	0	0	0	0	0	0	0	0	0	0	0	0	0	0	0	0	0	0	0	0	0	0	0	0	0	0	0	0	0
hsa_mir_3150a	0	0	0	0	0	0	0	0	0	0	0	0	0	0	0	0	0	0	0	0	0	0	0	0	0	0	0	0	0	0	0	0	0	0	0	0	0	0	0	0	0	0	0	0	0	0	0	0	0
hsa_miR_3620_5p	0	0	0	0	0	0	0	0	0	0	0	0	0	0	0	0	0	0	0	0	0	0	0	0	0	0	0	0	0	0	0	0	0	0	0	0	0	0	0	0	0	0	12	0	0	0	0	0	0
hsa_mir_6128	0	0	0	0	0	0	0	0	0	0	0	0	0	0	0	0	0	0	0	0	0	0	0	0	0	0	0	0	0	0	0	0	0	0	0	0	0	0	0	0	0	0	0	0	0	0	0	0	0
hsa_mir_7114	0	0	0	0	0	0	0	0	0	0	0	0	0	0	0	0	0	0	0	0	0	0	0	0	0	0	0	0	0	0	0	0	0	0	0	0	0	0	0	0	0	0	0	0	0	0	0	0	0
hsa_mir_6723	0	0	0	0	0	0	0	0	0	0	0	0	0	0	0	0	0	0	0	0	0	0	0	0	0	0	0	0	0	0	0	0	0	0	0	40	0	0	0	0	0	0	0	0	0	0	0	0	0
hsa_mir_1273c	0	0	0	0	0	0	0	0	0	0	0	0	0	0	0	0	0	0	0	0	0	0	0	0	0	0	0	0	0	0	0	0	0	0	0	17	0	0	0	0	0	0	0	0	0	0	0	0	0
hsa_mir_3664	0	0	0	0	0	0	0	0	0	0	0	0	0	0	0	0	0	0	0	0	0	0	0	0	0	0	0	0	0	0	0	0	0	0	0	3	0	0	0	0	0	0	0	0	0	0	0	0	0
hsa_mir_1269a	0	0	0	0	0	0	0	0	0	0	0	0	0	0	0	0	0	0	0	0	0	0	0	0	0	0	0	0	0	0	0	0	0	0	0	21	0	0	0	0	0	0	0	0	0	0	0	0	0
hsa_miR_6763_5p	0	0	0	0	0	0	0	0	0	0	0	0	0	0	0	0	0	0	0	0	0	0	0	0	0	0	0	0	0	0	0	0	0	0	0	28	0	0	0	0	0	0	0	0	0	0	0	0	0
hsa_miR_6741_5p	0	0	0	0	0	0	0	0	0	0	0	0	0	0	0	0	0	0	0	0	0	0	0	0	0	0	0	0	0	0	0	0	0	0	0	17	0	0	0	0	0	0	0	0	0	0	0	0	0
hsa_miR_6795_5p	0	0	0	0	0	0	0	0	0	0	0	0	0	0	0	0	0	0	0	0	0	0	0	0	0	0	0	0	0	0	0	0	0	0	0	1	0	0	0	0	20	0	0	0	0	0	0	0	0
hsa_mir_196a_1	0	0	0	0	0	0	0	0	0	0	0	0	0	0	0	0	0	0	0	0	0	0	0	0	0	0	0	0	0	0	0	0	0	0	0	19	0	0	0	0	0	0	0	0	0	0	0	0	0
hsa_miR_192_3p	0	0	0	0	0	0	0	0	0	0	0	0	0	0	0	0	0	0	0	0	0	0	0	0	0	0	0	0	0	0	0	0	0	0	0	29	0	0	0	0	0	0	0	0	0	0	0	0	0
hsa_miR_1276	0	0	0	0	0	0	0	0	0	0	0	0	0	0	0	0	0	0	0	0	0	0	0	0	0	0	0	0	0	0	0	0	0	0	0	8	0	0	0	0	0	0	0	0	0	0	0	0	0
hsa_miR_615_5p	0	0	0	0	0	0	0	0	0	0	0	0	0	0	0	0	0	0	0	0	0	0	0	0	0	0	0	0	0	0	0	0	0	0	0	20	0	0	0	0	0	0	0	0	0	0	0	0	17
hsa_miR_622	0	0	0	0	0	0	0	0	0	0	0	0	0	0	0	0	0	0	0	0	0	0	0	0	0	0	0	0	0	0	0	0	0	0	0	0	0	0	0	0	0	19	8	0	0	0	0	0	0
hsa_miR_6800_5p	0	0	0	0	0	0	0	0	0	0	0	0	0	0	0	0	0	0	0	0	0	0	0	0	0	0	0	0	0	0	0	0	0	0	0	0	0	0	0	0	0	0	0	0	0	0	0	0	0
hsa_miR_1227_3p	0	0	0	0	0	0	0	0	0	0	0	0	0	0	0	0	0	0	0	0	0	0	0	0	0	0	0	0	0	0	0	0	0	0	0	0	0	0	0	0	0	0	0	0	0	0	0	0	0
hsa_mir_3127	0	0	0	0	0	0	0	0	0	0	0	0	0	0	0	0	0	0	0	0	0	0	0	0	0	0	0	0	0	0	0	0	0	0	0	0	31	0	0	0	0	0	0	0	0	0	0	0	0
hsa_mir_519a_1	0	0	0	0	0	0	0	0	0	0	0	0	0	0	0	0	0	0	0	0	0	0	0	0	0	0	0	0	0	0	0	0	0	0	0	0	1	0	0	0	0	0	0	0	0	0	0	0	0
hsa_mir_106a	0	0	0	0	0	0	0	0	0	0	0	0	0	0	0	0	0	0	0	0	0	0	0	0	0	0	0	0	0	0	0	0	0	0	0	0	22	0	0	0	0	0	0	0	0	0	0	0	0
hsa_miR_518e_5p	0	0	0	0	0	0	0	0	0	0	0	0	0	0	0	0	0	0	0	0	0	0	0	0	0	0	0	0	0	0	0	0	0	0	0	0	1	0	0	0	0	0	0	0	0	0	0	0	0
hsa_miR_6827_3p	0	0	0	0	0	0	0	0	0	0	0	0	0	0	0	0	0	0	0	0	0	0	0	0	0	0	0	0	0	0	0	0	0	0	0	0	27	0	0	0	0	0	0	0	0	0	0	0	0
hsa_mir_744	0	0	0	0	0	0	0	0	0	0	0	0	0	0	0	0	0	0	0	0	0	0	0	0	0	0	0	0	0	0	0	0	0	0	0	0	36	0	0	0	0	0	0	0	0	0	0	0	0
hsa_miR_523_5p	0	0	0	0	0	0	0	0	0	0	0	0	0	0	0	0	0	0	0	0	0	0	0	0	0	0	0	0	0	0	0	0	0	0	0	0	1	0	0	0	0	0	0	0	0	0	0	0	0
hsa_miR_519b_5p	0	0	0	0	0	0	0	0	0	0	0	0	0	0	0	0	0	0	0	0	0	0	0	0	0	0	0	0	0	0	0	0	0	0	0	0	1	0	0	0	0	0	0	0	0	0	0	0	0
hsa_miR_519c_5p	0	0	0	0	0	0	0	0	0	0	0	0	0	0	0	0	0	0	0	0	0	0	0	0	0	0	0	0	0	0	0	0	0	0	0	0	1	0	0	0	0	0	0	0	0	0	0	0	0
hsa_miR_522_5p	0	0	0	0	0	0	0	0	0	0	0	0	0	0	0	0	0	0	0	0	0	0	0	0	0	0	0	0	0	0	0	0	0	0	0	0	1	0	0	0	0	0	0	0	0	0	0	0	0
hsa_mir_1233_2	0	0	0	0	0	0	0	0	0	0	0	0	0	0	0	0	0	0	0	0	0	0	0	0	0	0	0	0	0	0	0	0	0	0	0	0	0	34	0	0	0	0	0	0	0	0	0	0	0
hsa_mir_1233_1	0	0	0	0	0	0	0	0	0	0	0	0	0	0	0	0	0	0	0	0	0	0	0	0	0	0	0	0	0	0	0	0	0	0	0	0	0	34	0	0	0	0	0	0	0	0	0	0	0
hsa_mir_4274	0	0	0	0	0	0	0	0	0	0	0	0	0	0	0	0	0	0	0	0	0	0	0	0	0	0	0	0	0	0	0	0	0	0	0	0	0	1	0	0	0	0	0	0	0	0	0	0	0
hsa_miR_6887_5p	0	0	0	0	0	0	0	0	0	0	0	0	0	0	0	0	0	0	0	0	0	0	0	0	0	0	0	0	0	0	0	0	0	0	0	0	0	8	0	0	0	0	0	0	0	0	0	0	0
hsa_mir_19b_2	0	0	0	0	0	0	0	0	0	0	0	0	0	0	0	0	0	0	0	0	0	0	0	0	0	0	0	0	0	0	0	0	0	0	0	0	0	20	0	0	0	0	0	0	0	0	0	0	0
hsa_mir_632	0	0	0	0	0	0	0	0	0	0	0	0	0	0	0	0	0	0	0	0	0	0	0	0	0	0	0	0	0	0	0	0	0	0	0	0	0	0	36	0	0	0	0	0	0	0	0	0	0
hsa_mir_145	0	0	0	0	0	0	0	0	0	0	0	0	0	0	0	0	0	0	0	0	0	0	0	0	0	0	0	0	0	0	0	0	0	0	0	0	0	0	0	0	15	0	0	0	0	0	0	0	0
hsa_miR_3691_5p	0	0	0	0	0	0	0	0	0	0	0	0	0	0	0	0	0	0	0	0	0	0	0	0	0	0	0	0	0	0	0	0	0	0	0	0	0	0	0	0	14	0	0	0	0	0	0	0	0
hsa_miR_5698	0	0	0	0	0	0	0	0	0	0	0	0	0	0	0	0	0	0	0	0	0	0	0	0	0	0	0	0	0	0	0	0	0	0	0	0	0	0	0	0	21	0	0	0	0	0	0	0	0
hsa_mir_190a	0	0	0	0	0	0	0	0	0	0	0	0	0	0	0	0	0	0	0	0	0	0	0	0	0	0	0	0	0	0	0	0	0	0	0	0	0	0	0	0	24	0	0	0	0	0	0	0	0
hsa_mir_944	0	0	0	0	0	0	0	0	0	0	0	0	0	0	0	0	0	0	0	0	0	0	0	0	0	0	0	0	0	0	0	0	0	0	0	0	0	0	0	0	1	0	0	0	0	0	0	0	0
hsa_miR_130a_5p	0	0	0	0	0	0	0	0	0	0	0	0	0	0	0	0	0	0	0	0	0	0	0	0	0	0	0	0	0	0	0	0	0	0	0	0	0	0	0	0	0	1	0	0	0	0	0	0	0
hsa_mir_374a	0	0	0	0	0	0	0	0	0	0	0	0	0	0	0	0	0	0	0	0	0	0	0	0	0	0	0	0	0	0	0	0	0	0	0	0	0	0	0	0	0	1	0	0	0	0	0	0	0
hsa_miR_6892_5p	0	0	0	0	0	0	0	0	0	0	0	0	0	0	0	0	0	0	0	0	0	0	0	0	0	0	0	0	0	0	0	0	0	0	0	0	0	0	0	0	0	1	0	0	0	0	0	0	0
hsa_mir_127	0	0	0	0	0	0	0	0	0	0	0	0	0	0	0	0	0	0	0	0	0	0	0	0	0	0	0	0	0	0	0	0	0	0	0	0	0	0	0	0	0	15	0	0	0	0	0	0	0
hsa_mir_4763	0	0	0	0	0	0	0	0	0	0	0	0	0	0	0	0	0	0	0	0	0	0	0	0	0	0	0	0	0	0	0	0	0	0	0	0	0	0	0	0	0	24	0	0	0	0	0	0	0
hsa_miR_3918	0	0	0	0	0	0	0	0	0	0	0	0	0	0	0	0	0	0	0	0	0	0	0	0	0	0	0	0	0	0	0	0	0	0	0	0	0	0	0	0	0	21	0	0	0	0	0	0	0
hsa_miR_1288_3p	0	0	0	0	0	0	0	0	0	0	0	0	0	0	0	0	0	0	0	0	0	0	0	0	0	0	0	0	0	0	0	0	0	0	0	0	0	0	0	0	0	18	0	0	0	0	0	21	0
hsa_miR_6814_5p	0	0	0	0	0	0	0	0	0	0	0	0	0	0	0	0	0	0	0	0	0	0	0	0	0	0	0	0	0	0	0	0	0	0	0	0	0	0	0	0	0	1	0	0	0	0	0	0	0
hsa_miR_6734_3p	0	0	0	0	0	0	0	0	0	0	0	0	0	0	0	0	0	0	0	0	0	0	0	0	0	0	0	0	0	0	0	0	0	0	0	0	0	0	0	0	0	2	0	0	0	0	0	14	0
hsa_mir_616	0	0	0	0	0	0	0	0	0	0	0	0	0	0	0	0	0	0	0	0	0	0	0	0	0	0	0	0	0	0	0	0	0	0	0	0	0	0	0	0	0	22	0	0	0	0	0	0	0
hsa_miR_6831_5p	0	0	0	0	0	0	0	0	0	0	0	0	0	0	0	0	0	0	0	0	0	0	0	0	0	0	0	0	0	0	0	0	0	0	0	0	0	0	0	0	0	25	0	0	0	0	0	0	0
hsa_mir_1287	0	0	0	0	0	0	0	0	0	0	0	0	0	0	0	0	0	0	0	0	0	0	0	0	0	0	0	0	0	0	0	0	0	0	0	0	0	0	0	0	0	0	1	0	0	0	0	0	0
hsa_mir_4687	0	0	0	0	0	0	0	0	0	0	0	0	0	0	0	0	0	0	0	0	0	0	0	0	0	0	0	0	0	0	0	0	0	0	0	0	0	0	0	0	0	0	17	0	0	0	0	0	0
hsa_mir_5689	0	0	0	0	0	0	0	0	0	0	0	0	0	0	0	0	0	0	0	0	0	0	0	0	0	0	0	0	0	0	0	0	0	0	0	0	0	0	0	0	0	0	47	9	0	0	0	0	0
hsa_mir_548ak	0	0	0	0	0	0	0	0	0	0	0	0	0	0	0	0	0	0	0	0	0	0	0	0	0	0	0	0	0	0	0	0	0	0	0	0	0	0	0	0	0	0	1	0	0	0	0	0	0
hsa_miR_1908_3p	0	0	0	0	0	0	0	0	0	0	0	0	0	0	0	0	0	0	0	0	0	0	0	0	0	0	0	0	0	0	0	0	0	0	0	0	0	0	0	0	0	0	18	0	0	0	0	0	0
hsa_mir_4508	0	0	0	0	0	0	0	0	0	0	0	0	0	0	0	0	0	0	0	0	0	0	0	0	0	0	0	0	0	0	0	0	0	0	0	0	0	0	0	0	0	0	23	0	0	0	0	0	0
hsa_mir_126	0	0	0	0	0	0	0	0	0	0	0	0	0	0	0	0	0	0	0	0	0	0	0	0	0	0	0	0	0	0	0	0	0	0	0	0	0	0	0	0	0	0	13	0	0	0	0	0	0
hsa_miR_584_3p	0	0	0	0	0	0	0	0	0	0	0	0	0	0	0	0	0	0	0	0	0	0	0	0	0	0	0	0	0	0	0	0	0	0	0	0	0	0	0	0	0	0	12	0	0	0	0	0	0
hsa_miR_18b_5p	0	0	0	0	0	0	0	0	0	0	0	0	0	0	0	0	0	0	0	0	0	0	0	0	0	0	0	0	0	0	0	0	0	0	0	0	0	0	0	0	0	0	14	0	0	0	24	0	0
hsa_mir_597	0	0	0	0	0	0	0	0	0	0	0	0	0	0	0	0	0	0	0	0	0	0	0	0	0	0	0	0	0	0	0	0	0	0	0	0	0	0	0	0	0	0	1	0	0	0	0	0	0
hsa_miR_4748	0	0	0	0	0	0	0	0	0	0	0	0	0	0	0	0	0	0	0	0	0	0	0	0	0	0	0	0	0	0	0	0	0	0	0	0	0	0	0	0	0	0	13	0	0	0	0	0	0
hsa_miR_509_5p	0	0	0	0	0	0	0	0	0	0	0	0	0	0	0	0	0	0	0	0	0	0	0	0	0	0	0	0	0	0	0	0	0	0	0	0	0	0	0	0	0	0	1	0	0	0	0	0	0
hsa_miR_6894_5p	0	0	0	0	0	0	0	0	0	0	0	0	0	0	0	0	0	0	0	0	0	0	0	0	0	0	0	0	0	0	0	0	0	0	0	0	0	0	0	0	0	0	17	0	0	0	0	0	0
hsa_mir_548w	0	0	0	0	0	0	0	0	0	0	0	0	0	0	0	0	0	0	0	0	0	0	0	0	0	0	0	0	0	0	0	0	0	0	0	0	0	0	0	0	0	0	1	0	0	0	0	0	0
hsa_let_7i	0	0	0	0	0	0	0	0	0	0	0	0	0	0	0	0	0	0	0	0	0	0	0	0	0	0	0	0	0	0	0	0	0	0	0	0	0	0	0	0	0	0	1	0	0	0	0	0	0
hsa_miR_556_5p	0	0	0	0	0	0	0	0	0	0	0	0	0	0	0	0	0	0	0	0	0	0	0	0	0	0	0	0	0	0	0	0	0	0	0	0	0	0	0	0	0	0	13	0	0	0	0	0	0
hsa_miR_301a_5p	0	0	0	0	0	0	0	0	0	0	0	0	0	0	0	0	0	0	0	0	0	0	0	0	0	0	0	0	0	0	0	0	0	0	0	0	0	0	0	0	0	0	0	7	0	0	0	0	0
hsa_miR_1224_5p	0	0	0	0	0	0	0	0	0	0	0	0	0	0	0	0	0	0	0	0	0	0	0	0	0	0	0	0	0	0	0	0	0	0	0	0	0	0	0	0	0	0	0	1	0	0	0	0	0
hsa_miR_7_1_3p	0	0	0	0	0	0	0	0	0	0	0	0	0	0	0	0	0	0	0	0	0	0	0	0	0	0	0	0	0	0	0	0	0	0	0	0	0	0	0	0	0	0	0	10	0	0	0	0	0
hsa_miR_4485_3p	0	0	0	0	0	0	0	0	0	0	0	0	0	0	0	0	0	0	0	0	0	0	0	0	0	0	0	0	0	0	0	0	0	0	0	0	0	0	0	0	0	0	0	17	0	0	0	0	0
hsa_mir_6825	0	0	0	0	0	0	0	0	0	0	0	0	0	0	0	0	0	0	0	0	0	0	0	0	0	0	0	0	0	0	0	0	0	0	0	0	0	0	0	0	0	0	0	17	0	0	0	0	0
hsa_mir_576	0	0	0	0	0	0	0	0	0	0	0	0	0	0	0	0	0	0	0	0	0	0	0	0	0	0	0	0	0	0	0	0	0	0	0	0	0	0	0	0	0	0	0	27	0	0	0	0	0
hsa_miR_4510	0	0	0	0	0	0	0	0	0	0	0	0	0	0	0	0	0	0	0	0	0	0	0	0	0	0	0	0	0	0	0	0	0	0	0	0	0	0	0	0	0	0	0	1	0	0	1	0	0
hsa_miR_6806_3p	0	0	0	0	0	0	0	0	0	0	0	0	0	0	0	0	0	0	0	0	0	0	0	0	0	0	0	0	0	0	0	0	0	0	0	0	0	0	0	0	0	0	0	14	0	0	0	0	0
hsa_mir_4780	0	0	0	0	0	0	0	0	0	0	0	0	0	0	0	0	0	0	0	0	0	0	0	0	0	0	0	0	0	0	0	0	0	0	0	0	0	0	0	0	0	0	0	0	5	0	0	0	0
hsa_mir_2278	0	0	0	0	0	0	0	0	0	0	0	0	0	0	0	0	0	0	0	0	0	0	0	0	0	0	0	0	0	0	0	0	0	0	0	0	0	0	0	0	0	0	0	0	7	0	0	0	0
hsa_mir_7854	0	0	0	0	0	0	0	0	0	0	0	0	0	0	0	0	0	0	0	0	0	0	0	0	0	0	0	0	0	0	0	0	0	0	0	0	0	0	0	0	0	0	0	0	18	0	0	0	0
hsa_miR_550a_5p	0	0	0	0	0	0	0	0	0	0	0	0	0	0	0	0	0	0	0	0	0	0	0	0	0	0	0	0	0	0	0	0	0	0	0	0	0	0	0	0	0	0	0	0	4	0	0	0	0
hsa_mir_378c	0	0	0	0	0	0	0	0	0	0	0	0	0	0	0	0	0	0	0	0	0	0	0	0	0	0	0	0	0	0	0	0	0	0	0	0	0	0	0	0	0	0	0	0	3	0	0	0	0
hsa_miR_196a_3p	0	0	0	0	0	0	0	0	0	0	0	0	0	0	0	0	0	0	0	0	0	0	0	0	0	0	0	0	0	0	0	0	0	0	0	0	0	0	0	0	0	0	0	0	5	31	0	0	0
hsa_miR_3152_3p	0	0	0	0	0	0	0	0	0	0	0	0	0	0	0	0	0	0	0	0	0	0	0	0	0	0	0	0	0	0	0	0	0	0	0	0	0	0	0	0	0	0	0	0	2	0	0	0	0
hsa_miR_579_5p	0	0	0	0	0	0	0	0	0	0	0	0	0	0	0	0	0	0	0	0	0	0	0	0	0	0	0	0	0	0	0	0	0	0	0	0	0	0	0	0	0	0	0	0	1	0	0	0	0
hsa_miR_9_3p	0	0	0	0	0	0	0	0	0	0	0	0	0	0	0	0	0	0	0	0	0	0	0	0	0	0	0	0	0	0	0	0	0	0	0	0	0	0	0	0	0	0	0	0	9	0	0	6	0
hsa_miR_4421	0	0	0	0	0	0	0	0	0	0	0	0	0	0	0	0	0	0	0	0	0	0	0	0	0	0	0	0	0	0	0	0	0	0	0	0	0	0	0	0	0	0	0	0	6	0	0	0	0
hsa_miR_1289	0	0	0	0	0	0	0	0	0	0	0	0	0	0	0	0	0	0	0	0	0	0	0	0	0	0	0	0	0	0	0	0	0	0	0	0	0	0	0	0	0	0	0	0	4	0	0	0	0
hsa_miR_7113_5p	0	0	0	0	0	0	0	0	0	0	0	0	0	0	0	0	0	0	0	0	0	0	0	0	0	0	0	0	0	0	0	0	0	0	0	0	0	0	0	0	0	0	0	0	0	32	0	0	0
hsa_miR_513b_5p	0	0	0	0	0	0	0	0	0	0	0	0	0	0	0	0	0	0	0	0	0	0	0	0	0	0	0	0	0	0	0	0	0	0	0	0	0	0	0	0	0	0	0	0	0	2	0	0	0
hsa_miR_4485_5p	0	0	0	0	0	0	0	0	0	0	0	0	0	0	0	0	0	0	0	0	0	0	0	0	0	0	0	0	0	0	0	0	0	0	0	0	0	0	0	0	0	0	0	0	0	19	0	0	0
hsa_miR_4750_5p	0	0	0	0	0	0	0	0	0	0	0	0	0	0	0	0	0	0	0	0	0	0	0	0	0	0	0	0	0	0	0	0	0	0	0	0	0	0	0	0	0	0	0	0	0	18	0	0	0
hsa_miR_940	0	0	0	0	0	0	0	0	0	0	0	0	0	0	0	0	0	0	0	0	0	0	0	0	0	0	0	0	0	0	0	0	0	0	0	0	0	0	0	0	0	0	0	0	0	30	0	0	0
hsa_mir_504	0	0	0	0	0	0	0	0	0	0	0	0	0	0	0	0	0	0	0	0	0	0	0	0	0	0	0	0	0	0	0	0	0	0	0	0	0	0	0	0	0	0	0	0	0	20	5	1	0
hsa_mir_615	0	0	0	0	0	0	0	0	0	0	0	0	0	0	0	0	0	0	0	0	0	0	0	0	0	0	0	0	0	0	0	0	0	0	0	0	0	0	0	0	0	0	0	0	0	36	0	0	8
hsa_miR_548ax	0	0	0	0	0	0	0	0	0	0	0	0	0	0	0	0	0	0	0	0	0	0	0	0	0	0	0	0	0	0	0	0	0	0	0	0	0	0	0	0	0	0	0	0	0	15	0	0	0
hsa_miR_4318	0	0	0	0	0	0	0	0	0	0	0	0	0	0	0	0	0	0	0	0	0	0	0	0	0	0	0	0	0	0	0	0	0	0	0	0	0	0	0	0	0	0	0	0	0	1	0	0	0
hsa_mir_323a	0	0	0	0	0	0	0	0	0	0	0	0	0	0	0	0	0	0	0	0	0	0	0	0	0	0	0	0	0	0	0	0	0	0	0	0	0	0	0	0	0	0	0	0	0	0	18	0	0
hsa_miR_18a_3p	0	0	0	0	0	0	0	0	0	0	0	0	0	0	0	0	0	0	0	0	0	0	0	0	0	0	0	0	0	0	0	0	0	0	0	0	0	0	0	0	0	0	0	0	0	0	19	22	0
hsa_mir_382	0	0	0	0	0	0	0	0	0	0	0	0	0	0	0	0	0	0	0	0	0	0	0	0	0	0	0	0	0	0	0	0	0	0	0	0	0	0	0	0	0	0	0	0	0	0	26	0	0
hsa_miR_34c_3p	0	0	0	0	0	0	0	0	0	0	0	0	0	0	0	0	0	0	0	0	0	0	0	0	0	0	0	0	0	0	0	0	0	0	0	0	0	0	0	0	0	0	0	0	0	0	11	0	0
hsa_miR_944	0	0	0	0	0	0	0	0	0	0	0	0	0	0	0	0	0	0	0	0	0	0	0	0	0	0	0	0	0	0	0	0	0	0	0	0	0	0	0	0	0	0	0	0	0	0	1	0	0
hsa_mir_654	0	0	0	0	0	0	0	0	0	0	0	0	0	0	0	0	0	0	0	0	0	0	0	0	0	0	0	0	0	0	0	0	0	0	0	0	0	0	0	0	0	0	0	0	0	0	1	0	0
hsa_miR_6761_5p	0	0	0	0	0	0	0	0	0	0	0	0	0	0	0	0	0	0	0	0	0	0	0	0	0	0	0	0	0	0	0	0	0	0	0	0	0	0	0	0	0	0	0	0	0	0	22	0	0
hsa_mir_3173	0	0	0	0	0	0	0	0	0	0	0	0	0	0	0	0	0	0	0	0	0	0	0	0	0	0	0	0	0	0	0	0	0	0	0	0	0	0	0	0	0	0	0	0	0	0	43	0	0
hsa_miR_181c_3p	0	0	0	0	0	0	0	0	0	0	0	0	0	0	0	0	0	0	0	0	0	0	0	0	0	0	0	0	0	0	0	0	0	0	0	0	0	0	0	0	0	0	0	0	0	0	5	10	0
hsa_mir_5590	0	0	0	0	0	0	0	0	0	0	0	0	0	0	0	0	0	0	0	0	0	0	0	0	0	0	0	0	0	0	0	0	0	0	0	0	0	0	0	0	0	0	0	0	0	0	10	0	0
hsa_miR_34b_5p	0	0	0	0	0	0	0	0	0	0	0	0	0	0	0	0	0	0	0	0	0	0	0	0	0	0	0	0	0	0	0	0	0	0	0	0	0	0	0	0	0	0	0	0	0	0	2	0	0
hsa_miR_216a_5p	0	0	0	0	0	0	0	0	0	0	0	0	0	0	0	0	0	0	0	0	0	0	0	0	0	0	0	0	0	0	0	0	0	0	0	0	0	0	0	0	0	0	0	0	0	0	8	0	0
hsa_miR_485_5p	0	0	0	0	0	0	0	0	0	0	0	0	0	0	0	0	0	0	0	0	0	0	0	0	0	0	0	0	0	0	0	0	0	0	0	0	0	0	0	0	0	0	0	0	0	0	17	0	0
hsa_miR_5699_5p	0	0	0	0	0	0	0	0	0	0	0	0	0	0	0	0	0	0	0	0	0	0	0	0	0	0	0	0	0	0	0	0	0	0	0	0	0	0	0	0	0	0	0	0	0	0	21	0	0
hsa_mir_6738	0	0	0	0	0	0	0	0	0	0	0	0	0	0	0	0	0	0	0	0	0	0	0	0	0	0	0	0	0	0	0	0	0	0	0	0	0	0	0	0	0	0	0	0	0	0	0	0	12
hsa_miR_4699_3p	0	0	0	0	0	0	0	0	0	0	0	0	0	0	0	0	0	0	0	0	0	0	0	0	0	0	0	0	0	0	0	0	0	0	0	0	0	0	0	0	0	0	0	0	0	0	0	0	0
hsa_mir_4680	0	0	0	0	0	0	0	0	0	0	0	0	0	0	0	0	0	0	0	0	0	0	0	0	0	0	0	0	0	0	0	0	0	0	0	0	0	0	0	0	0	0	0	0	0	0	0	0	0
hsa_miR_3179	0	0	0	0	0	0	0	0	0	0	0	0	0	0	0	0	0	0	0	0	0	0	0	0	0	0	0	0	0	0	0	0	0	0	0	0	0	0	0	0	0	0	0	0	0	0	0	0	0
hsa_miR_1283	0	0	0	0	0	0	0	0	0	0	0	0	0	0	0	0	0	0	0	0	0	0	0	0	0	0	0	0	0	0	0	0	0	0	0	0	0	0	0	0	0	0	0	0	0	0	0	0	0
hsa_mir_6721	0	0	0	0	0	0	0	0	0	0	0	0	0	0	0	0	0	0	0	0	0	0	0	0	0	0	0	0	0	0	0	0	0	0	0	0	0	0	0	0	0	0	0	0	0	0	0	15	0
hsa_miR_3150b_3p	0	0	0	0	0	0	0	0	0	0	0	0	0	0	0	0	0	0	0	0	0	0	0	0	0	0	0	0	0	0	0	0	0	0	0	0	0	0	0	0	0	0	0	0	0	0	0	20	0
hsa_miR_3144_5p	0	0	0	0	0	0	0	0	0	0	0	0	0	0	0	0	0	0	0	0	0	0	0	0	0	0	0	0	0	0	0	0	0	0	0	0	0	0	0	0	0	0	0	0	0	0	0	9	0
hsa_miR_3176	0	0	0	0	0	0	0	0	0	0	0	0	0	0	0	0	0	0	0	0	0	0	0	0	0	0	0	0	0	0	0	0	0	0	0	0	0	0	0	0	0	0	0	0	0	0	0	4	0
hsa_miR_6894_3p	0	0	0	0	0	0	0	0	0	0	0	0	0	0	0	0	0	0	0	0	0	0	0	0	0	0	0	0	0	0	0	0	0	0	0	0	0	0	0	0	0	0	0	0	0	0	0	15	0
hsa_miR_3943	0	0	0	0	0	0	0	0	0	0	0	0	0	0	0	0	0	0	0	0	0	0	0	0	0	0	0	0	0	0	0	0	0	0	0	0	0	0	0	0	0	0	0	0	0	0	0	15	0
hsa_miR_6740_5p	0	0	0	0	0	0	0	0	0	0	0	0	0	0	0	0	0	0	0	0	0	0	0	0	0	0	0	0	0	0	0	0	0	0	0	0	0	0	0	0	0	0	0	0	0	0	0	17	0
hsa_miR_449b_3p	0	0	0	0	0	0	0	0	0	0	0	0	0	0	0	0	0	0	0	0	0	0	0	0	0	0	0	0	0	0	0	0	0	0	0	0	0	0	0	0	0	0	0	0	0	0	0	22	0
hsa_miR_3127_3p	0	0	0	0	0	0	0	0	0	0	0	0	0	0	0	0	0	0	0	0	0	0	0	0	0	0	0	0	0	0	0	0	0	0	0	0	0	0	0	0	0	0	0	0	0	0	0	19	0
hsa_miR_23a_5p	0	0	0	0	0	0	0	0	0	0	0	0	0	0	0	0	0	0	0	0	0	0	0	0	0	0	0	0	0	0	0	0	0	0	0	0	0	0	0	0	0	0	0	0	0	0	0	11	0
hsa_mir_491	0	0	0	0	0	0	0	0	0	0	0	0	0	0	0	0	0	0	0	0	0	0	0	0	0	0	0	0	0	0	0	0	0	0	0	0	0	0	0	0	0	0	0	0	0	0	0	22	0
hsa_miR_33b_3p	0	0	0	0	0	0	0	0	0	0	0	0	0	0	0	0	0	0	0	0	0	0	0	0	0	0	0	0	0	0	0	0	0	0	0	0	0	0	0	0	0	0	0	0	0	0	0	23	0
hsa_miR_338_5p	0	0	0	0	0	0	0	0	0	0	0	0	0	0	0	0	0	0	0	0	0	0	0	0	0	0	0	0	0	0	0	0	0	0	0	0	0	0	0	0	0	0	0	0	0	0	0	4	0
hsa_miR_208b_3p	0	0	0	0	0	0	0	0	0	0	0	0	0	0	0	0	0	0	0	0	0	0	0	0	0	0	0	0	0	0	0	0	0	0	0	0	0	0	0	0	0	0	0	0	0	0	0	8	0
hsa_mir_3937	0	0	0	0	0	0	0	0	0	0	0	0	0	0	0	0	0	0	0	0	0	0	0	0	0	0	0	0	0	0	0	0	0	0	0	0	0	0	0	0	0	0	0	0	0	0	0	10	0
hsa_miR_376c_3p	0	0	0	0	0	0	0	0	0	0	0	0	0	0	0	0	0	0	0	0	0	0	0	0	0	0	0	0	0	0	0	0	0	0	0	0	0	0	0	0	0	0	0	0	0	0	0	16	0
hsa_miR_4458	0	0	0	0	0	0	0	0	0	0	0	0	0	0	0	0	0	0	0	0	0	0	0	0	0	0	0	0	0	0	0	0	0	0	0	0	0	0	0	0	0	0	0	0	0	0	0	12	0
hsa_miR_5696	0	0	0	0	0	0	0	0	0	0	0	0	0	0	0	0	0	0	0	0	0	0	0	0	0	0	0	0	0	0	0	0	0	0	0	0	0	0	0	0	0	0	0	0	0	0	0	22	0
hsa_miR_485_3p	0	0	0	0	0	0	0	0	0	0	0	0	0	0	0	0	0	0	0	0	0	0	0	0	0	0	0	0	0	0	0	0	0	0	0	0	0	0	0	0	0	0	0	0	0	0	0	1	0
hsa_mir_7705	0	0	0	0	0	0	0	0	0	0	0	0	0	0	0	0	0	0	0	0	0	0	0	0	0	0	0	0	0	0	0	0	0	0	0	0	0	0	0	0	0	0	0	0	0	0	0	0	8
hsa_miR_5588_3p	0	0	0	0	0	0	0	0	0	0	0	0	0	0	0	0	0	0	0	0	0	0	0	0	0	0	0	0	0	0	0	0	0	0	0	0	0	0	0	0	0	0	0	0	0	0	0	0	16
hsa_miR_4498	0	0	0	0	0	0	0	0	0	0	0	0	0	0	0	0	0	0	0	0	0	0	0	0	0	0	0	0	0	0	0	0	0	0	0	0	0	0	0	0	0	0	0	0	0	0	0	0	3
hsa_miR_410_3p	0	0	0	0	0	0	0	0	0	0	0	0	0	0	0	0	0	0	0	0	0	0	0	0	0	0	0	0	0	0	0	0	0	0	0	0	0	0	0	0	0	0	0	0	0	0	0	0	18
hsa_miR_6824_3p	0	0	0	0	0	0	0	0	0	0	0	0	0	0	0	0	0	0	0	0	0	0	0	0	0	0	0	0	0	0	0	0	0	0	0	0	0	0	0	0	0	0	0	0	0	0	0	0	36
hsa_mir_3188	0	0	0	0	0	0	0	0	0	0	0	0	0	0	0	0	0	0	0	0	0	0	0	0	0	0	0	0	0	0	0	0	0	0	0	0	0	0	0	0	0	0	0	0	0	0	0	0	28
hsa_mir_548n	0	0	0	0	0	0	0	0	0	0	0	0	0	0	0	0	0	0	0	0	0	0	0	0	0	0	0	0	0	0	0	0	0	0	0	0	0	0	0	0	0	0	0	0	0	0	0	0	1
hsa_miR_3678_5p	0	0	0	0	0	0	0	0	0	0	0	0	0	0	0	0	0	0	0	0	0	0	0	0	0	0	0	0	0	0	0	0	0	0	0	0	0	0	0	0	0	0	0	0	0	0	0	0	19
hsa_mir_3190	0	0	0	0	0	0	0	0	0	0	0	0	0	0	0	0	0	0	0	0	0	0	0	0	0	0	0	0	0	0	0	0	0	0	0	0	0	0	0	0	0	0	0	0	0	0	0	0	27
hsa_miR_516a_5p	0	0	0	0	0	0	0	0	0	0	0	0	0	0	0	0	0	0	0	0	0	0	0	0	0	0	0	0	0	0	0	0	0	0	0	0	0	0	0	0	0	0	0	0	0	0	0	0	0
hsa_mir_155	0	0	0	0	0	0	0	0	0	0	0	0	0	0	0	0	0	0	0	0	0	0	0	0	0	0	0	0	0	0	0	0	0	0	0	0	0	0	0	0	0	0	0	0	0	0	0	0	0
hsa_mir_4775	0	0	0	0	0	0	0	0	0	0	0	0	0	0	0	0	0	0	0	0	0	0	0	0	0	0	0	0	0	0	0	0	0	0	0	0	0	0	0	0	0	0	0	0	0	0	0	0	0
hsa_miR_627_5p	0	0	0	0	0	0	0	0	0	0	0	0	0	0	0	0	0	0	0	0	0	0	0	0	0	0	0	0	0	0	0	0	0	0	0	0	0	0	0	0	0	0	0	0	0	0	0	0	0
hsa_mir_548x_2	0	0	0	0	0	0	0	0	0	0	0	0	0	0	0	0	0	0	0	0	0	0	0	0	0	0	0	0	0	0	0	0	0	0	0	0	0	0	0	0	0	0	0	0	0	0	0	0	0
hsa_mir_6726	0	0	0	0	0	0	0	0	0	0	0	0	0	0	0	0	0	0	0	0	0	0	0	0	0	0	0	0	0	0	0	0	0	0	0	0	0	0	0	0	0	0	0	0	0	0	0	0	0
hsa_miR_101_5p	0	0	0	0	0	0	0	0	0	0	0	0	0	0	0	0	0	0	0	0	0	0	0	0	0	0	0	0	0	0	0	0	0	0	0	0	0	0	0	0	0	0	0	0	0	0	0	0	0
hsa_mir_6793	0	0	0	0	0	0	0	0	0	0	0	0	0	0	0	0	0	0	0	0	0	0	0	0	0	0	0	0	0	0	0	0	0	0	0	0	0	0	0	0	0	0	0	0	0	0	0	0	0
hsa_miR_3145_5p	0	0	0	0	0	0	0	0	0	0	0	0	0	0	0	0	0	0	0	0	0	0	0	0	0	0	0	0	0	0	0	0	0	0	0	0	0	0	0	0	0	0	0	0	0	0	0	0	0
hsa_miR_548i	0	0	0	0	0	0	0	0	0	0	0	0	0	0	0	0	0	0	0	0	0	0	0	0	0	0	0	0	0	0	0	0	0	0	0	0	0	0	0	0	0	0	0	0	0	0	0	0	0
hsa_mir_130a	0	0	0	0	0	0	0	0	0	0	0	0	0	0	0	0	0	0	0	0	0	0	0	0	0	0	0	0	0	0	0	0	0	0	0	0	0	0	0	0	0	0	0	0	0	0	0	0	0
hsa_mir_1468	0	0	0	0	0	0	0	0	0	0	0	0	0	0	0	0	0	0	0	0	0	0	0	0	0	0	0	0	0	0	0	0	0	0	0	0	0	0	0	0	0	0	0	0	0	0	0	0	0
hsa_miR_128_2_5p	0	0	0	0	0	0	0	0	0	0	0	0	0	0	0	0	0	0	0	0	0	0	0	0	0	0	0	0	0	0	0	0	0	0	0	0	0	0	0	0	0	0	0	0	0	0	0	0	0
hsa_miR_4638_5p	0	0	0	0	0	0	0	0	0	0	0	0	0	0	0	0	0	0	0	0	0	0	0	0	0	0	0	0	0	0	0	0	0	0	0	0	0	0	0	0	0	0	0	0	0	0	0	0	0
hsa_mir_125b_1	0	0	0	0	0	0	0	0	0	0	0	0	0	0	0	0	0	0	0	0	0	0	0	0	0	0	0	0	0	0	0	0	0	0	0	0	0	0	0	0	0	0	0	0	0	0	0	0	0
hsa_miR_539_5p	0	0	0	0	0	0	0	0	0	0	0	0	0	0	0	0	0	0	0	0	0	0	0	0	0	0	0	0	0	0	0	0	0	0	0	0	0	0	0	0	0	0	0	0	0	0	0	0	0
hsa_mir_492	0	0	0	0	0	0	0	0	0	0	0	0	0	0	0	0	0	0	0	0	0	0	0	0	0	0	0	0	0	0	0	0	0	0	0	0	0	0	0	0	0	0	0	0	0	0	0	0	0
hsa_miR_654_5p	0	0	0	0	0	0	0	0	0	0	0	0	0	0	0	0	0	0	0	0	0	0	0	0	0	0	0	0	0	0	0	0	0	0	0	0	0	0	0	0	0	0	0	0	0	0	0	0	0
hsa_mir_599	0	0	0	0	0	0	0	0	0	0	0	0	0	0	0	0	0	0	0	0	0	0	0	0	0	0	0	0	0	0	0	0	0	0	0	0	0	0	0	0	0	0	0	0	0	0	0	0	0
hsa_miR_539_3p	0	0	0	0	0	0	0	0	0	0	0	0	0	0	0	0	0	0	0	0	0	0	0	0	0	0	0	0	0	0	0	0	0	0	0	0	0	0	0	0	0	0	0	0	0	0	0	0	0
hsa_miR_188_5p	0	0	0	0	0	0	0	0	0	0	0	0	0	0	0	0	0	0	0	0	0	0	0	0	0	0	0	0	0	0	0	0	0	0	0	0	0	0	0	0	0	0	0	0	0	0	0	0	0
hsa_mir_584	0	0	0	0	0	0	0	0	0	0	0	0	0	0	0	0	0	0	0	0	0	0	0	0	0	0	0	0	0	0	0	0	0	0	0	0	0	0	0	0	0	0	0	0	0	0	0	0	0
hsa_mir_3622a	0	0	0	0	0	0	0	0	0	0	0	0	0	0	0	0	0	0	0	0	0	0	0	0	0	0	0	0	0	0	0	0	0	0	0	0	0	0	0	0	0	0	0	0	0	0	0	0	0
hsa_miR_6770_5p	0	0	0	0	0	0	0	0	0	0	0	0	0	0	0	0	0	0	0	0	0	0	0	0	0	0	0	0	0	0	0	0	0	0	0	0	0	0	0	0	0	0	0	0	0	0	0	0	0
hsa_mir_339	0	0	0	0	0	0	0	0	0	0	0	0	0	0	0	0	0	0	0	0	0	0	0	0	0	0	0	0	0	0	0	0	0	0	0	0	0	0	0	0	0	0	0	0	0	0	0	0	0
hsa_miR_4636	0	0	0	0	0	0	0	0	0	0	0	0	0	0	0	0	0	0	0	0	0	0	0	0	0	0	0	0	0	0	0	0	0	0	0	0	0	0	0	0	0	0	0	0	0	0	0	0	0
hsa_miR_4715_5p	0	0	0	0	0	0	0	0	0	0	0	0	0	0	0	0	0	0	0	0	0	0	0	0	0	0	0	0	0	0	0	0	0	0	0	0	0	0	0	0	0	0	0	0	0	0	0	0	0
hsa_mir_3918	0	0	0	0	0	0	0	0	0	0	0	0	0	0	0	0	0	0	0	0	0	0	0	0	0	0	0	0	0	0	0	0	0	0	0	0	0	0	0	0	0	0	0	0	0	0	0	0	0
hsa_miR_33a_5p	0	0	0	0	0	0	0	0	0	0	0	0	0	0	0	0	0	0	0	0	0	0	0	0	0	0	0	0	0	0	0	0	0	0	0	0	0	0	0	0	0	0	0	0	0	0	0	0	0
hsa_miR_3620_3p	0	0	0	0	0	0	0	0	0	0	0	0	0	0	0	0	0	0	0	0	0	0	0	0	0	0	0	0	0	0	0	0	0	0	0	0	0	0	0	0	0	0	0	0	0	0	0	0	0
hsa_miR_6772_3p	0	0	0	0	0	0	0	0	0	0	0	0	0	0	0	0	0	0	0	0	0	0	0	0	0	0	0	0	0	0	0	0	0	0	0	0	0	0	0	0	0	0	0	0	0	0	0	0	0
hsa_miR_7854_3p	0	0	0	0	0	0	0	0	0	0	0	0	0	0	0	0	0	0	0	0	0	0	0	0	0	0	0	0	0	0	0	0	0	0	0	0	0	0	0	0	0	0	0	0	0	0	0	0	0
hsa_miR_450a_1_3p	0	0	0	0	0	0	0	0	0	0	0	0	0	0	0	0	0	0	0	0	0	0	0	0	0	0	0	0	0	0	0	0	0	0	0	0	0	0	0	0	0	0	0	0	0	0	0	0	0
hsa_miR_4717_3p	0	0	0	0	0	0	0	0	0	0	0	0	0	0	0	0	0	0	0	0	0	0	0	0	0	0	0	0	0	0	0	0	0	0	0	0	0	0	0	0	0	0	0	0	0	0	0	0	0
hsa_miR_6762_3p	0	0	0	0	0	0	0	0	0	0	0	0	0	0	0	0	0	0	0	0	0	0	0	0	0	0	0	0	0	0	0	0	0	0	0	0	0	0	0	0	0	0	0	0	0	0	0	0	0
hsa_miR_3927_3p	0	0	0	0	0	0	0	0	0	0	0	0	0	0	0	0	0	0	0	0	0	0	0	0	0	0	0	0	0	0	0	0	0	0	0	0	0	0	0	0	0	0	0	0	0	0	0	0	0
hsa_miR_598_5p	0	0	0	0	0	0	0	0	0	0	0	0	0	0	0	0	0	0	0	0	0	0	0	0	0	0	0	0	0	0	0	0	0	0	0	0	0	0	0	0	0	0	0	0	0	0	0	0	0
hsa_mir_9500	0	0	0	0	0	0	0	0	0	0	0	0	0	0	0	0	0	0	0	0	0	0	0	0	0	0	0	0	0	0	0	0	0	0	0	0	0	0	0	0	0	0	0	0	0	0	0	0	0
hsa_mir_129_1	0	0	0	0	0	0	0	0	0	0	0	0	0	0	0	0	0	0	0	0	0	0	0	0	0	0	0	0	0	0	0	0	0	0	0	0	0	0	0	0	0	0	0	0	0	0	0	0	0
hsa_miR_522_3p	0	0	0	0	0	0	0	0	0	0	0	0	0	0	0	0	0	0	0	0	0	0	0	0	0	0	0	0	0	0	0	0	0	0	0	0	0	0	0	0	0	0	0	0	0	0	0	0	0
hsa_miR_4669	0	0	0	0	0	0	0	0	0	0	0	0	0	0	0	0	0	0	0	0	0	0	0	0	0	0	0	0	0	0	0	0	0	0	0	0	0	0	0	0	0	0	0	0	0	0	0	0	0
hsa_miR_548b_5p	0	0	0	0	0	0	0	0	0	0	0	0	0	0	0	0	0	0	0	0	0	0	0	0	0	0	0	0	0	0	0	0	0	0	0	0	0	0	0	0	0	0	0	0	0	0	0	0	0
hsa_miR_2278	0	0	0	0	0	0	0	0	0	0	0	0	0	0	0	0	0	0	0	0	0	0	0	0	0	0	0	0	0	0	0	0	0	0	0	0	0	0	0	0	0	0	0	0	0	0	0	0	0
hsa_mir_708	0	0	0	0	0	0	0	0	0	0	0	0	0	0	0	0	0	0	0	0	0	0	0	0	0	0	0	0	0	0	0	0	0	0	0	0	0	0	0	0	0	0	0	0	0	0	0	0	0
hsa_miR_1238_3p	0	0	0	0	0	0	0	0	0	0	0	0	0	0	0	0	0	0	0	0	0	0	0	0	0	0	0	0	0	0	0	0	0	0	0	0	0	0	0	0	0	0	0	0	0	0	0	0	0
hsa_miR_6798_3p	0	0	0	0	0	0	0	0	0	0	0	0	0	0	0	0	0	0	0	0	0	0	0	0	0	0	0	0	0	0	0	0	0	0	0	0	0	0	0	0	0	0	0	0	0	0	0	0	0
hsa_miR_139_3p	0	0	0	0	0	0	0	0	0	0	0	0	0	0	0	0	0	0	0	0	0	0	0	0	0	0	0	0	0	0	0	0	0	0	0	0	0	0	0	0	0	0	0	0	0	0	0	0	0
hsa_miR_331_5p	0	0	0	0	0	0	0	0	0	0	0	0	0	0	0	0	0	0	0	0	0	0	0	0	0	0	0	0	0	0	0	0	0	0	0	0	0	0	0	0	0	0	0	0	0	0	0	0	0
hsa_miR_4639_5p	0	0	0	0	0	0	0	0	0	0	0	0	0	0	0	0	0	0	0	0	0	0	0	0	0	0	0	0	0	0	0	0	0	0	0	0	0	0	0	0	0	0	0	0	0	0	0	0	0
hsa_miR_504_3p	0	0	0	0	0	0	0	0	0	0	0	0	0	0	0	0	0	0	0	0	0	0	0	0	0	0	0	0	0	0	0	0	0	0	0	0	0	0	0	0	0	0	0	0	0	0	0	0	0
hsa_miR_519d_5p	0	0	0	0	0	0	0	0	0	0	0	0	0	0	0	0	0	0	0	0	0	0	0	0	0	0	0	0	0	0	0	0	0	0	0	0	0	0	0	0	0	0	0	0	0	0	0	0	0
hsa_miR_3180_3p	0	0	0	0	0	0	0	0	0	0	0	0	0	0	0	0	0	0	0	0	0	0	0	0	0	0	0	0	0	0	0	0	0	0	0	0	0	0	0	0	0	0	0	0	0	0	0	0	0
hsa_miR_3180	0	0	0	0	0	0	0	0	0	0	0	0	0	0	0	0	0	0	0	0	0	0	0	0	0	0	0	0	0	0	0	0	0	0	0	0	0	0	0	0	0	0	0	0	0	0	0	0	0
hsa_mir_135a_1	0	0	0	0	0	0	0	0	0	0	0	0	0	0	0	0	0	0	0	0	0	0	0	0	0	0	0	0	0	0	0	0	0	0	0	0	0	0	0	0	0	0	0	0	0	0	0	0	0
hsa_mir_3656	0	0	0	0	0	0	0	0	0	0	0	0	0	0	0	0	0	0	0	0	0	0	0	0	0	0	0	0	0	0	0	0	0	0	0	0	0	0	0	0	0	0	0	0	0	0	0	0	0
hsa_let_7i_3p	0	0	0	0	0	0	0	0	0	0	0	0	0	0	0	0	0	0	0	0	0	0	0	0	0	0	0	0	0	0	0	0	0	0	0	0	0	0	0	0	0	0	0	0	0	0	0	0	0
hsa_miR_5010_3p	0	0	0	0	0	0	0	0	0	0	0	0	0	0	0	0	0	0	0	0	0	0	0	0	0	0	0	0	0	0	0	0	0	0	0	0	0	0	0	0	0	0	0	0	0	0	0	0	0
hsa_miR_6815_3p	0	0	0	0	0	0	0	0	0	0	0	0	0	0	0	0	0	0	0	0	0	0	0	0	0	0	0	0	0	0	0	0	0	0	0	0	0	0	0	0	0	0	0	0	0	0	0	0	0
hsa_mir_625	0	0	0	0	0	0	0	0	0	0	0	0	0	0	0	0	0	0	0	0	0	0	0	0	0	0	0	0	0	0	0	0	0	0	0	0	0	0	0	0	0	0	0	0	0	0	0	0	0
hsa_miR_6747_3p	0	0	0	0	0	0	0	0	0	0	0	0	0	0	0	0	0	0	0	0	0	0	0	0	0	0	0	0	0	0	0	0	0	0	0	0	0	0	0	0	0	0	0	0	0	0	0	0	0
hsa_miR_5588_5p	0	0	0	0	0	0	0	0	0	0	0	0	0	0	0	0	0	0	0	0	0	0	0	0	0	0	0	0	0	0	0	0	0	0	0	0	0	0	0	0	0	0	0	0	0	0	0	0	0
hsa_miR_6810_5p	0	0	0	0	0	0	0	0	0	0	0	0	0	0	0	0	0	0	0	0	0	0	0	0	0	0	0	0	0	0	0	0	0	0	0	0	0	0	0	0	0	0	0	0	0	0	0	0	0
hsa_miR_7641	0	0	0	0	0	0	0	0	0	0	0	0	0	0	0	0	0	0	0	0	0	0	0	0	0	0	0	0	0	0	0	0	0	0	0	0	0	0	0	0	0	0	0	0	0	0	0	0	0
hsa_miR_4723_5p	0	0	0	0	0	0	0	0	0	0	0	0	0	0	0	0	0	0	0	0	0	0	0	0	0	0	0	0	0	0	0	0	0	0	0	0	0	0	0	0	0	0	0	0	0	0	0	0	0
hsa_miR_4461	0	0	0	0	0	0	0	0	0	0	0	0	0	0	0	0	0	0	0	0	0	0	0	0	0	0	0	0	0	0	0	0	0	0	0	0	0	0	0	0	0	0	0	0	0	0	0	0	0
hsa_miR_6868_3p	0	0	0	0	0	0	0	0	0	0	0	0	0	0	0	0	0	0	0	0	0	0	0	0	0	0	0	0	0	0	0	0	0	0	0	0	0	0	0	0	0	0	0	0	0	0	0	0	0
hsa_miR_4659a_3p	0	0	0	0	0	0	0	0	0	0	0	0	0	0	0	0	0	0	0	0	0	0	0	0	0	0	0	0	0	0	0	0	0	0	0	0	0	0	0	0	0	0	0	0	0	0	0	0	0
hsa_miR_3165	0	0	0	0	0	0	0	0	0	0	0	0	0	0	0	0	0	0	0	0	0	0	0	0	0	0	0	0	0	0	0	0	0	0	0	0	0	0	0	0	0	0	0	0	0	0	0	0	0
hsa_mir_520f	0	0	0	0	0	0	0	0	0	0	0	0	0	0	0	0	0	0	0	0	0	0	0	0	0	0	0	0	0	0	0	0	0	0	0	0	0	0	0	0	0	0	0	0	0	0	0	0	0
hsa_miR_4787_3p	0	0	0	0	0	0	0	0	0	0	0	0	0	0	0	0	0	0	0	0	0	0	0	0	0	0	0	0	0	0	0	0	0	0	0	0	0	0	0	0	0	0	0	0	0	0	0	0	0
hsa_mir_3613	0	0	0	0	0	0	0	0	0	0	0	0	0	0	0	0	0	0	0	0	0	0	0	0	0	0	0	0	0	0	0	0	0	0	0	0	0	0	0	0	0	0	0	0	0	0	0	0	0
hsa_miR_1245b_3p	0	0	0	0	0	0	0	0	0	0	0	0	0	0	0	0	0	0	0	0	0	0	0	0	0	0	0	0	0	0	0	0	0	0	0	0	0	0	0	0	0	0	0	0	0	0	0	0	0
hsa_miR_6796_5p	0	0	0	0	0	0	0	0	0	0	0	0	0	0	0	0	0	0	0	0	0	0	0	0	0	0	0	0	0	0	0	0	0	0	0	0	0	0	0	0	0	0	0	0	0	0	0	0	0
hsa_mir_144	0	0	0	0	0	0	0	0	0	0	0	0	0	0	0	0	0	0	0	0	0	0	0	0	0	0	0	0	0	0	0	0	0	0	0	0	0	0	0	0	0	0	0	0	0	0	0	0	0
hsa_mir_3652	0	0	0	0	0	0	0	0	0	0	0	0	0	0	0	0	0	0	0	0	0	0	0	0	0	0	0	0	0	0	0	0	0	0	0	0	0	0	0	0	0	0	0	0	0	0	0	0	0
hsa_mir_3130_2	0	0	0	0	0	0	0	0	0	0	0	0	0	0	0	0	0	0	0	0	0	0	0	0	0	0	0	0	0	0	0	0	0	0	0	0	0	0	0	0	0	0	0	0	0	0	0	0	0
hsa_mir_3130_1	0	0	0	0	0	0	0	0	0	0	0	0	0	0	0	0	0	0	0	0	0	0	0	0	0	0	0	0	0	0	0	0	0	0	0	0	0	0	0	0	0	0	0	0	0	0	0	0	0
hsa_mir_3684	0	0	0	0	0	0	0	0	0	0	0	0	0	0	0	0	0	0	0	0	0	0	0	0	0	0	0	0	0	0	0	0	0	0	0	0	0	0	0	0	0	0	0	0	0	0	0	0	0
hsa_mir_125a	0	0	0	0	0	0	0	0	0	0	0	0	0	0	0	0	0	0	0	0	0	0	0	0	0	0	0	0	0	0	0	0	0	0	0	0	0	0	0	0	0	0	0	0	0	0	0	0	0
hsa_miR_487a_5p	0	0	0	0	0	0	0	0	0	0	0	0	0	0	0	0	0	0	0	0	0	0	0	0	0	0	0	0	0	0	0	0	0	0	0	0	0	0	0	0	0	0	0	0	0	0	0	0	0
hsa_mir_676	0	0	0	0	0	0	0	0	0	0	0	0	0	0	0	0	0	0	0	0	0	0	0	0	0	0	0	0	0	0	0	0	0	0	0	0	0	0	0	0	0	0	0	0	0	0	0	0	0
hsa_mir_3943	0	0	0	0	0	0	0	0	0	0	0	0	0	0	0	0	0	0	0	0	0	0	0	0	0	0	0	0	0	0	0	0	0	0	0	0	0	0	0	0	0	0	0	0	0	0	0	0	0
hsa_miR_4804_5p	0	0	0	0	0	0	0	0	0	0	0	0	0	0	0	0	0	0	0	0	0	0	0	0	0	0	0	0	0	0	0	0	0	0	0	0	0	0	0	0	0	0	0	0	0	0	0	0	0
hsa_miR_6767_5p	0	0	0	0	0	0	0	0	0	0	0	0	0	0	0	0	0	0	0	0	0	0	0	0	0	0	0	0	0	0	0	0	0	0	0	0	0	0	0	0	0	0	0	0	0	0	0	0	0
hsa_miR_3133	0	0	0	0	0	0	0	0	0	0	0	0	0	0	0	0	0	0	0	0	0	0	0	0	0	0	0	0	0	0	0	0	0	0	0	0	0	0	0	0	0	0	0	0	0	0	0	0	0
hsa_miR_4769_3p	0	0	0	0	0	0	0	0	0	0	0	0	0	0	0	0	0	0	0	0	0	0	0	0	0	0	0	0	0	0	0	0	0	0	0	0	0	0	0	0	0	0	0	0	0	0	0	0	0
hsa_miR_6843_3p	0	0	0	0	0	0	0	0	0	0	0	0	0	0	0	0	0	0	0	0	0	0	0	0	0	0	0	0	0	0	0	0	0	0	0	0	0	0	0	0	0	0	0	0	0	0	0	0	0
hsa_mir_190b	0	0	0	0	0	0	0	0	0	0	0	0	0	0	0	0	0	0	0	0	0	0	0	0	0	0	0	0	0	0	0	0	0	0	0	0	0	0	0	0	0	0	0	0	0	0	0	0	0
hsa_mir_138_2	0	0	0	0	0	0	0	0	0	0	0	0	0	0	0	0	0	0	0	0	0	0	0	0	0	0	0	0	0	0	0	0	0	0	0	0	0	0	0	0	0	0	0	0	0	0	0	0	0
hsa_miR_6787_5p	0	0	0	0	0	0	0	0	0	0	0	0	0	0	0	0	0	0	0	0	0	0	0	0	0	0	0	0	0	0	0	0	0	0	0	0	0	0	0	0	0	0	0	0	0	0	0	0	0
hsa_miR_766_5p	0	0	0	0	0	0	0	0	0	0	0	0	0	0	0	0	0	0	0	0	0	0	0	0	0	0	0	0	0	0	0	0	0	0	0	0	0	0	0	0	0	0	0	0	0	0	0	0	0
hsa_mir_1244_2	0	0	0	0	0	0	0	0	0	0	0	0	0	0	0	0	0	0	0	0	0	0	0	0	0	0	0	0	0	0	0	0	0	0	0	0	0	0	0	0	0	0	0	0	0	0	0	0	0
hsa_mir_1244_3	0	0	0	0	0	0	0	0	0	0	0	0	0	0	0	0	0	0	0	0	0	0	0	0	0	0	0	0	0	0	0	0	0	0	0	0	0	0	0	0	0	0	0	0	0	0	0	0	0
hsa_mir_1244_4	0	0	0	0	0	0	0	0	0	0	0	0	0	0	0	0	0	0	0	0	0	0	0	0	0	0	0	0	0	0	0	0	0	0	0	0	0	0	0	0	0	0	0	0	0	0	0	0	0
hsa_mir_1244_1	0	0	0	0	0	0	0	0	0	0	0	0	0	0	0	0	0	0	0	0	0	0	0	0	0	0	0	0	0	0	0	0	0	0	0	0	0	0	0	0	0	0	0	0	0	0	0	0	0
hsa_miR_3613_5p	0	0	0	0	0	0	0	0	0	0	0	0	0	0	0	0	0	0	0	0	0	0	0	0	0	0	0	0	0	0	0	0	0	0	0	0	0	0	0	0	0	0	0	0	0	0	0	0	0
hsa_miR_224_3p	0	0	0	0	0	0	0	0	0	0	0	0	0	0	0	0	0	0	0	0	0	0	0	0	0	0	0	0	0	0	0	0	0	0	0	0	0	0	0	0	0	0	0	0	0	0	0	0	0
hsa_miR_144_3p	0	0	0	0	0	0	0	0	0	0	0	0	0	0	0	0	0	0	0	0	0	0	0	0	0	0	0	0	0	0	0	0	0	0	0	0	0	0	0	0	0	0	0	0	0	0	0	0	0
hsa_miR_6769b_3p	0	0	0	0	0	0	0	0	0	0	0	0	0	0	0	0	0	0	0	0	0	0	0	0	0	0	0	0	0	0	0	0	0	0	0	0	0	0	0	0	0	0	0	0	0	0	0	0	0
hsa_miR_4520_5p	0	0	0	0	0	0	0	0	0	0	0	0	0	0	0	0	0	0	0	0	0	0	0	0	0	0	0	0	0	0	0	0	0	0	0	0	0	0	0	0	0	0	0	0	0	0	0	0	0
hsa_mir_5193	0	0	0	0	0	0	0	0	0	0	0	0	0	0	0	0	0	0	0	0	0	0	0	0	0	0	0	0	0	0	0	0	0	0	0	0	0	0	0	0	0	0	0	0	0	0	0	0	0
hsa_miR_3940_5p	0	0	0	0	0	0	0	0	0	0	0	0	0	0	0	0	0	0	0	0	0	0	0	0	0	0	0	0	0	0	0	0	0	0	0	0	0	0	0	0	0	0	0	0	0	0	0	0	0
hsa_miR_4763_3p	0	0	0	0	0	0	0	0	0	0	0	0	0	0	0	0	0	0	0	0	0	0	0	0	0	0	0	0	0	0	0	0	0	0	0	0	0	0	0	0	0	0	0	0	0	0	0	0	0
hsa_mir_542	0	0	0	0	0	0	0	0	0	0	0	0	0	0	0	0	0	0	0	0	0	0	0	0	0	0	0	0	0	0	0	0	0	0	0	0	0	0	0	0	0	0	0	0	0	0	0	0	0
hsa_mir_765	0	0	0	0	0	0	0	0	0	0	0	0	0	0	0	0	0	0	0	0	0	0	0	0	0	0	0	0	0	0	0	0	0	0	0	0	0	0	0	0	0	0	0	0	0	0	0	0	0
hsa_miR_4729	0	0	0	0	0	0	0	0	0	0	0	0	0	0	0	0	0	0	0	0	0	0	0	0	0	0	0	0	0	0	0	0	0	0	0	0	0	0	0	0	0	0	0	0	0	0	0	0	0
hsa_miR_4999_5p	0	0	0	0	0	0	0	0	0	0	0	0	0	0	0	0	0	0	0	0	0	0	0	0	0	0	0	0	0	0	0	0	0	0	0	0	0	0	0	0	0	0	0	0	0	0	0	0	0
hsa_miR_6876_5p	0	0	0	0	0	0	0	0	0	0	0	0	0	0	0	0	0	0	0	0	0	0	0	0	0	0	0	0	0	0	0	0	0	0	0	0	0	0	0	0	0	0	0	0	0	0	0	0	0
hsa_miR_6726_5p	0	0	0	0	0	0	0	0	0	0	0	0	0	0	0	0	0	0	0	0	0	0	0	0	0	0	0	0	0	0	0	0	0	0	0	0	0	0	0	0	0	0	0	0	0	0	0	0	0
hsa_miR_3679_3p	0	0	0	0	0	0	0	0	0	0	0	0	0	0	0	0	0	0	0	0	0	0	0	0	0	0	0	0	0	0	0	0	0	0	0	0	0	0	0	0	0	0	0	0	0	0	0	0	0
hsa_miR_592	0	0	0	0	0	0	0	0	0	0	0	0	0	0	0	0	0	0	0	0	0	0	0	0	0	0	0	0	0	0	0	0	0	0	0	0	0	0	0	0	0	0	0	0	0	0	0	0	0
hsa_miR_1273d	0	0	0	0	0	0	0	0	0	0	0	0	0	0	0	0	0	0	0	0	0	0	0	0	0	0	0	0	0	0	0	0	0	0	0	0	0	0	0	0	0	0	0	0	0	0	0	0	0
hsa_miR_19b_1_5p	0	0	0	0	0	0	0	0	0	0	0	0	0	0	0	0	0	0	0	0	0	0	0	0	0	0	0	0	0	0	0	0	0	0	0	0	0	0	0	0	0	0	0	0	0	0	0	0	0
hsa_mir_1276	0	0	0	0	0	0	0	0	0	0	0	0	0	0	0	0	0	0	0	0	0	0	0	0	0	0	0	0	0	0	0	0	0	0	0	0	0	0	0	0	0	0	0	0	0	0	0	0	0
hsa_mir_19a	0	0	0	0	0	0	0	0	0	0	0	0	0	0	0	0	0	0	0	0	0	0	0	0	0	0	0	0	0	0	0	0	0	0	0	0	0	0	0	0	0	0	0	0	0	0	0	0	0
hsa_miR_6832_5p	0	0	0	0	0	0	0	0	0	0	0	0	0	0	0	0	0	0	0	0	0	0	0	0	0	0	0	0	0	0	0	0	0	0	0	0	0	0	0	0	0	0	0	0	0	0	0	0	0
hsa_mir_195	0	0	0	0	0	0	0	0	0	0	0	0	0	0	0	0	0	0	0	0	0	0	0	0	0	0	0	0	0	0	0	0	0	0	0	0	0	0	0	0	0	0	0	0	0	0	0	0	0
hsa_miR_4661_5p	0	0	0	0	0	0	0	0	0	0	0	0	0	0	0	0	0	0	0	0	0	0	0	0	0	0	0	0	0	0	0	0	0	0	0	0	0	0	0	0	0	0	0	0	0	0	0	0	0
hsa_miR_7114_3p	0	0	0	0	0	0	0	0	0	0	0	0	0	0	0	0	0	0	0	0	0	0	0	0	0	0	0	0	0	0	0	0	0	0	0	0	0	0	0	0	0	0	0	0	0	0	0	0	0
hsa_mir_4737	0	0	0	0	0	0	0	0	0	0	0	0	0	0	0	0	0	0	0	0	0	0	0	0	0	0	0	0	0	0	0	0	0	0	0	0	0	0	0	0	0	0	0	0	0	0	0	0	0
hsa_miR_16_1_3p	0	0	0	0	0	0	0	0	0	0	0	0	0	0	0	0	0	0	0	0	0	0	0	0	0	0	0	0	0	0	0	0	0	0	0	0	0	0	0	0	0	0	0	0	0	0	0	0	0
hsa_mir_4753	0	0	0	0	0	0	0	0	0	0	0	0	0	0	0	0	0	0	0	0	0	0	0	0	0	0	0	0	0	0	0	0	0	0	0	0	0	0	0	0	0	0	0	0	0	0	0	0	0
hsa_miR_491_5p	0	0	0	0	0	0	0	0	0	0	0	0	0	0	0	0	0	0	0	0	0	0	0	0	0	0	0	0	0	0	0	0	0	0	0	0	0	0	0	0	0	0	0	0	0	0	0	0	0
hsa_miR_6834_5p	0	0	0	0	0	0	0	0	0	0	0	0	0	0	0	0	0	0	0	0	0	0	0	0	0	0	0	0	0	0	0	0	0	0	0	0	0	0	0	0	0	0	0	0	0	0	0	0	0
hsa_miR_3126_5p	0	0	0	0	0	0	0	0	0	0	0	0	0	0	0	0	0	0	0	0	0	0	0	0	0	0	0	0	0	0	0	0	0	0	0	0	0	0	0	0	0	0	0	0	0	0	0	0	0
hsa_miR_6776_3p	0	0	0	0	0	0	0	0	0	0	0	0	0	0	0	0	0	0	0	0	0	0	0	0	0	0	0	0	0	0	0	0	0	0	0	0	0	0	0	0	0	0	0	0	0	0	0	0	0
hsa_mir_153_1	0	0	0	0	0	0	0	0	0	0	0	0	0	0	0	0	0	0	0	0	0	0	0	0	0	0	0	0	0	0	0	0	0	0	0	0	0	0	0	0	0	0	0	0	0	0	0	0	0
hsa_mir_34c	0	0	0	0	0	0	0	0	0	0	0	0	0	0	0	0	0	0	0	0	0	0	0	0	0	0	0	0	0	0	0	0	0	0	0	0	0	0	0	0	0	0	0	0	0	0	0	0	0
hsa_miR_6742_3p	0	0	0	0	0	0	0	0	0	0	0	0	0	0	0	0	0	0	0	0	0	0	0	0	0	0	0	0	0	0	0	0	0	0	0	0	0	0	0	0	0	0	0	0	0	0	0	0	0
hsa_miR_5706	0	0	0	0	0	0	0	0	0	0	0	0	0	0	0	0	0	0	0	0	0	0	0	0	0	0	0	0	0	0	0	0	0	0	0	0	0	0	0	0	0	0	0	0	0	0	0	0	0
hsa_mir_20b	0	0	0	0	0	0	0	0	0	0	0	0	0	0	0	0	0	0	0	0	0	0	0	0	0	0	0	0	0	0	0	0	0	0	0	0	0	0	0	0	0	0	0	0	0	0	0	0	0
hsa_miR_590_5p	0	0	0	0	0	0	0	0	0	0	0	0	0	0	0	0	0	0	0	0	0	0	0	0	0	0	0	0	0	0	0	0	0	0	0	0	0	0	0	0	0	0	0	0	0	0	0	0	0
hsa_mir_206	0	0	0	0	0	0	0	0	0	0	0	0	0	0	0	0	0	0	0	0	0	0	0	0	0	0	0	0	0	0	0	0	0	0	0	0	0	0	0	0	0	0	0	0	0	0	0	0	0
hsa_miR_6760_5p	0	0	0	0	0	0	0	0	0	0	0	0	0	0	0	0	0	0	0	0	0	0	0	0	0	0	0	0	0	0	0	0	0	0	0	0	0	0	0	0	0	0	0	0	0	0	0	0	0
hsa_miR_181b_3p	0	0	0	0	0	0	0	0	0	0	0	0	0	0	0	0	0	0	0	0	0	0	0	0	0	0	0	0	0	0	0	0	0	0	0	0	0	0	0	0	0	0	0	0	0	0	0	0	0
hsa_miR_6796_3p	0	0	0	0	0	0	0	0	0	0	0	0	0	0	0	0	0	0	0	0	0	0	0	0	0	0	0	0	0	0	0	0	0	0	0	0	0	0	0	0	0	0	0	0	0	0	0	0	0
hsa_mir_3064	0	0	0	0	0	0	0	0	0	0	0	0	0	0	0	0	0	0	0	0	0	0	0	0	0	0	0	0	0	0	0	0	0	0	0	0	0	0	0	0	0	0	0	0	0	0	0	0	0
hsa_mir_1913	0	0	0	0	0	0	0	0	0	0	0	0	0	0	0	0	0	0	0	0	0	0	0	0	0	0	0	0	0	0	0	0	0	0	0	0	0	0	0	0	0	0	0	0	0	0	0	0	0
hsa_miR_6818_3p	0	0	0	0	0	0	0	0	0	0	0	0	0	0	0	0	0	0	0	0	0	0	0	0	0	0	0	0	0	0	0	0	0	0	0	0	0	0	0	0	0	0	0	0	0	0	0	0	0
hsa_miR_34b_3p	0	0	0	0	0	0	0	0	0	0	0	0	0	0	0	0	0	0	0	0	0	0	0	0	0	0	0	0	0	0	0	0	0	0	0	0	0	0	0	0	0	0	0	0	0	0	0	0	0
hsa_mir_19b_1	0	0	0	0	0	0	0	0	0	0	0	0	0	0	0	0	0	0	0	0	0	0	0	0	0	0	0	0	0	0	0	0	0	0	0	0	0	0	0	0	0	0	0	0	0	0	0	0	0
hsa_miR_5187_3p	0	0	0	0	0	0	0	0	0	0	0	0	0	0	0	0	0	0	0	0	0	0	0	0	0	0	0	0	0	0	0	0	0	0	0	0	0	0	0	0	0	0	0	0	0	0	0	0	0
hsa_miR_106a_3p	0	0	0	0	0	0	0	0	0	0	0	0	0	0	0	0	0	0	0	0	0	0	0	0	0	0	0	0	0	0	0	0	0	0	0	0	0	0	0	0	0	0	0	0	0	0	0	0	0
hsa_mir_6872	0	0	0	0	0	0	0	0	0	0	0	0	0	0	0	0	0	0	0	0	0	0	0	0	0	0	0	0	0	0	0	0	0	0	0	0	0	0	0	0	0	0	0	0	0	0	0	0	0
hsa_mir_3129	0	0	0	0	0	0	0	0	0	0	0	0	0	0	0	0	0	0	0	0	0	0	0	0	0	0	0	0	0	0	0	0	0	0	0	0	0	0	0	0	0	0	0	0	0	0	0	0	0
hsa_mir_6861	0	0	0	0	0	0	0	0	0	0	0	0	0	0	0	0	0	0	0	0	0	0	0	0	0	0	0	0	0	0	0	0	0	0	0	0	0	0	0	0	0	0	0	0	0	0	0	0	0
hsa_mir_4470	0	0	0	0	0	0	0	0	0	0	0	0	0	0	0	0	0	0	0	0	0	0	0	0	0	0	0	0	0	0	0	0	0	0	0	0	0	0	0	0	0	0	0	0	0	0	0	0	0
hsa_miR_3150b_5p	0	0	0	0	0	0	0	0	0	0	0	0	0	0	0	0	0	0	0	0	0	0	0	0	0	0	0	0	0	0	0	0	0	0	0	0	0	0	0	0	0	0	0	0	0	0	0	0	0
hsa_mir_4460	0	0	0	0	0	0	0	0	0	0	0	0	0	0	0	0	0	0	0	0	0	0	0	0	0	0	0	0	0	0	0	0	0	0	0	0	0	0	0	0	0	0	0	0	0	0	0	0	0
hsa_miR_4707_3p	0	0	0	0	0	0	0	0	0	0	0	0	0	0	0	0	0	0	0	0	0	0	0	0	0	0	0	0	0	0	0	0	0	0	0	0	0	0	0	0	0	0	0	0	0	0	0	0	0
hsa_miR_6825_5p	0	0	0	0	0	0	0	0	0	0	0	0	0	0	0	0	0	0	0	0	0	0	0	0	0	0	0	0	0	0	0	0	0	0	0	0	0	0	0	0	0	0	0	0	0	0	0	0	0
hsa_mir_6818	0	0	0	0	0	0	0	0	0	0	0	0	0	0	0	0	0	0	0	0	0	0	0	0	0	0	0	0	0	0	0	0	0	0	0	0	0	0	0	0	0	0	0	0	0	0	0	0	0
hsa_mir_4659b	0	0	0	0	0	0	0	0	0	0	0	0	0	0	0	0	0	0	0	0	0	0	0	0	0	0	0	0	0	0	0	0	0	0	0	0	0	0	0	0	0	0	0	0	0	0	0	0	0
hsa_mir_103a_2	0	0	0	0	0	0	0	0	0	0	0	0	0	0	0	0	0	0	0	0	0	0	0	0	0	0	0	0	0	0	0	0	0	0	0	0	0	0	0	0	0	0	0	0	0	0	0	0	0
hsa_mir_6837	0	0	0	0	0	0	0	0	0	0	0	0	0	0	0	0	0	0	0	0	0	0	0	0	0	0	0	0	0	0	0	0	0	0	0	0	0	0	0	0	0	0	0	0	0	0	0	0	0
hsa_mir_590	0	0	0	0	0	0	0	0	0	0	0	0	0	0	0	0	0	0	0	0	0	0	0	0	0	0	0	0	0	0	0	0	0	0	0	0	0	0	0	0	0	0	0	0	0	0	0	0	0
hsa_mir_582	0	0	0	0	0	0	0	0	0	0	0	0	0	0	0	0	0	0	0	0	0	0	0	0	0	0	0	0	0	0	0	0	0	0	0	0	0	0	0	0	0	0	0	0	0	0	0	0	0
hsa_miR_876_3p	0	0	0	0	0	0	0	0	0	0	0	0	0	0	0	0	0	0	0	0	0	0	0	0	0	0	0	0	0	0	0	0	0	0	0	0	0	0	0	0	0	0	0	0	0	0	0	0	0
hsa_miR_3656	0	0	0	0	0	0	0	0	0	0	0	0	0	0	0	0	0	0	0	0	0	0	0	0	0	0	0	0	0	0	0	0	0	0	0	0	0	0	0	0	0	0	0	0	0	0	0	0	0
hsa_mir_6082	0	0	0	0	0	0	0	0	0	0	0	0	0	0	0	0	0	0	0	0	0	0	0	0	0	0	0	0	0	0	0	0	0	0	0	0	0	0	0	0	0	0	0	0	0	0	0	0	0
hsa_mir_532	0	0	0	0	0	0	0	0	0	0	0	0	0	0	0	0	0	0	0	0	0	0	0	0	0	0	0	0	0	0	0	0	0	0	0	0	0	0	0	0	0	0	0	0	0	0	0	0	0
hsa_miR_7110_3p	0	0	0	0	0	0	0	0	0	0	0	0	0	0	0	0	0	0	0	0	0	0	0	0	0	0	0	0	0	0	0	0	0	0	0	0	0	0	0	0	0	0	0	0	0	0	0	0	0
hsa_mir_766	0	0	0	0	0	0	0	0	0	0	0	0	0	0	0	0	0	0	0	0	0	0	0	0	0	0	0	0	0	0	0	0	0	0	0	0	0	0	0	0	0	0	0	0	0	0	0	0	0
hsa_miR_1229_3p	0	0	0	0	0	0	0	0	0	0	0	0	0	0	0	0	0	0	0	0	0	0	0	0	0	0	0	0	0	0	0	0	0	0	0	0	0	0	0	0	0	0	0	0	0	0	0	0	0
hsa_miR_4728_5p	0	0	0	0	0	0	0	0	0	0	0	0	0	0	0	0	0	0	0	0	0	0	0	0	0	0	0	0	0	0	0	0	0	0	0	0	0	0	0	0	0	0	0	0	0	0	0	0	0
hsa_miR_1292_5p	0	0	0	0	0	0	0	0	0	0	0	0	0	0	0	0	0	0	0	0	0	0	0	0	0	0	0	0	0	0	0	0	0	0	0	0	0	0	0	0	0	0	0	0	0	0	0	0	0
hsa_mir_3170	0	0	0	0	0	0	0	0	0	0	0	0	0	0	0	0	0	0	0	0	0	0	0	0	0	0	0	0	0	0	0	0	0	0	0	0	0	0	0	0	0	0	0	0	0	0	0	0	0
hsa_miR_627_3p	0	0	0	0	0	0	0	0	0	0	0	0	0	0	0	0	0	0	0	0	0	0	0	0	0	0	0	0	0	0	0	0	0	0	0	0	0	0	0	0	0	0	0	0	0	0	0	0	0
hsa_mir_4781	0	0	0	0	0	0	0	0	0	0	0	0	0	0	0	0	0	0	0	0	0	0	0	0	0	0	0	0	0	0	0	0	0	0	0	0	0	0	0	0	0	0	0	0	0	0	0	0	0
hsa_mir_3155a	0	0	0	0	0	0	0	0	0	0	0	0	0	0	0	0	0	0	0	0	0	0	0	0	0	0	0	0	0	0	0	0	0	0	0	0	0	0	0	0	0	0	0	0	0	0	0	0	0
hsa_mir_7845	0	0	0	0	0	0	0	0	0	0	0	0	0	0	0	0	0	0	0	0	0	0	0	0	0	0	0	0	0	0	0	0	0	0	0	0	0	0	0	0	0	0	0	0	0	0	0	0	0
hsa_mir_6743	0	0	0	0	0	0	0	0	0	0	0	0	0	0	0	0	0	0	0	0	0	0	0	0	0	0	0	0	0	0	0	0	0	0	0	0	0	0	0	0	0	0	0	0	0	0	0	0	0
hsa_mir_4520_1	0	0	0	0	0	0	0	0	0	0	0	0	0	0	0	0	0	0	0	0	0	0	0	0	0	0	0	0	0	0	0	0	0	0	0	0	0	0	0	0	0	0	0	0	0	0	0	0	0
hsa_miR_3163	0	0	0	0	0	0	0	0	0	0	0	0	0	0	0	0	0	0	0	0	0	0	0	0	0	0	0	0	0	0	0	0	0	0	0	0	0	0	0	0	0	0	0	0	0	0	0	0	0
hsa_mir_6762	0	0	0	0	0	0	0	0	0	0	0	0	0	0	0	0	0	0	0	0	0	0	0	0	0	0	0	0	0	0	0	0	0	0	0	0	0	0	0	0	0	0	0	0	0	0	0	0	0
hsa_miR_6809_3p	0	0	0	0	0	0	0	0	0	0	0	0	0	0	0	0	0	0	0	0	0	0	0	0	0	0	0	0	0	0	0	0	0	0	0	0	0	0	0	0	0	0	0	0	0	0	0	0	0
hsa_miR_2355_3p	0	0	0	0	0	0	0	0	0	0	0	0	0	0	0	0	0	0	0	0	0	0	0	0	0	0	0	0	0	0	0	0	0	0	0	0	0	0	0	0	0	0	0	0	0	0	0	0	0
hsa_miR_1306_3p	0	0	0	0	0	0	0	0	0	0	0	0	0	0	0	0	0	0	0	0	0	0	0	0	0	0	0	0	0	0	0	0	0	0	0	0	0	0	0	0	0	0	0	0	0	0	0	0	0
hsa_miR_516b_5p	0	0	0	0	0	0	0	0	0	0	0	0	0	0	0	0	0	0	0	0	0	0	0	0	0	0	0	0	0	0	0	0	0	0	0	0	0	0	0	0	0	0	0	0	0	0	0	0	0
hsa_miR_6824_5p	0	0	0	0	0	0	0	0	0	0	0	0	0	0	0	0	0	0	0	0	0	0	0	0	0	0	0	0	0	0	0	0	0	0	0	0	0	0	0	0	0	0	0	0	0	0	0	0	0
hsa_miR_6883_3p	0	0	0	0	0	0	0	0	0	0	0	0	0	0	0	0	0	0	0	0	0	0	0	0	0	0	0	0	0	0	0	0	0	0	0	0	0	0	0	0	0	0	0	0	0	0	0	0	0
hsa_mir_4709	0	0	0	0	0	0	0	0	0	0	0	0	0	0	0	0	0	0	0	0	0	0	0	0	0	0	0	0	0	0	0	0	0	0	0	0	0	0	0	0	0	0	0	0	0	0	0	0	0
hsa_mir_1226	0	0	0	0	0	0	0	0	0	0	0	0	0	0	0	0	0	0	0	0	0	0	0	0	0	0	0	0	0	0	0	0	0	0	0	0	0	0	0	0	0	0	0	0	0	0	0	0	0
hsa_miR_199a_5p	0	0	0	0	0	0	0	0	0	0	0	0	0	0	0	0	0	0	0	0	0	0	0	0	0	0	0	0	0	0	0	0	0	0	0	0	0	0	0	0	0	0	0	0	0	0	0	0	0
hsa_mir_1184_3	0	0	0	0	0	0	0	0	0	0	0	0	0	0	0	0	0	0	0	0	0	0	0	0	0	0	0	0	0	0	0	0	0	0	0	0	0	0	0	0	0	0	0	0	0	0	0	0	0
hsa_mir_1184_1	0	0	0	0	0	0	0	0	0	0	0	0	0	0	0	0	0	0	0	0	0	0	0	0	0	0	0	0	0	0	0	0	0	0	0	0	0	0	0	0	0	0	0	0	0	0	0	0	0
hsa_mir_1184_2	0	0	0	0	0	0	0	0	0	0	0	0	0	0	0	0	0	0	0	0	0	0	0	0	0	0	0	0	0	0	0	0	0	0	0	0	0	0	0	0	0	0	0	0	0	0	0	0	0
hsa_mir_1245b	0	0	0	0	0	0	0	0	0	0	0	0	0	0	0	0	0	0	0	0	0	0	0	0	0	0	0	0	0	0	0	0	0	0	0	0	0	0	0	0	0	0	0	0	0	0	0	0	0
hsa_miR_6812_3p	0	0	0	0	0	0	0	0	0	0	0	0	0	0	0	0	0	0	0	0	0	0	0	0	0	0	0	0	0	0	0	0	0	0	0	0	0	0	0	0	0	0	0	0	0	0	0	0	0
hsa_mir_1249	0	0	0	0	0	0	0	0	0	0	0	0	0	0	0	0	0	0	0	0	0	0	0	0	0	0	0	0	0	0	0	0	0	0	0	0	0	0	0	0	0	0	0	0	0	0	0	0	0
hsa_mir_4999	0	0	0	0	0	0	0	0	0	0	0	0	0	0	0	0	0	0	0	0	0	0	0	0	0	0	0	0	0	0	0	0	0	0	0	0	0	0	0	0	0	0	0	0	0	0	0	0	0
hsa_mir_381	0	0	0	0	0	0	0	0	0	0	0	0	0	0	0	0	0	0	0	0	0	0	0	0	0	0	0	0	0	0	0	0	0	0	0	0	0	0	0	0	0	0	0	0	0	0	0	0	0
hsa_miR_5193	0	0	0	0	0	0	0	0	0	0	0	0	0	0	0	0	0	0	0	0	0	0	0	0	0	0	0	0	0	0	0	0	0	0	0	0	0	0	0	0	0	0	0	0	0	0	0	0	0
hsa_miR_143_5p	0	0	0	0	0	0	0	0	0	0	0	0	0	0	0	0	0	0	0	0	0	0	0	0	0	0	0	0	0	0	0	0	0	0	0	0	0	0	0	0	0	0	0	0	0	0	0	0	0
hsa_miR_6764_5p	0	0	0	0	0	0	0	0	0	0	0	0	0	0	0	0	0	0	0	0	0	0	0	0	0	0	0	0	0	0	0	0	0	0	0	0	0	0	0	0	0	0	0	0	0	0	0	0	0
hsa_miR_4796_3p	0	0	0	0	0	0	0	0	0	0	0	0	0	0	0	0	0	0	0	0	0	0	0	0	0	0	0	0	0	0	0	0	0	0	0	0	0	0	0	0	0	0	0	0	0	0	0	0	0
hsa_mir_5088	0	0	0	0	0	0	0	0	0	0	0	0	0	0	0	0	0	0	0	0	0	0	0	0	0	0	0	0	0	0	0	0	0	0	0	0	0	0	0	0	0	0	0	0	0	0	0	0	0
hsa_mir_3909	0	0	0	0	0	0	0	0	0	0	0	0	0	0	0	0	0	0	0	0	0	0	0	0	0	0	0	0	0	0	0	0	0	0	0	0	0	0	0	0	0	0	0	0	0	0	0	0	0
hsa_mir_224	0	0	0	0	0	0	0	0	0	0	0	0	0	0	0	0	0	0	0	0	0	0	0	0	0	0	0	0	0	0	0	0	0	0	0	0	0	0	0	0	0	0	0	0	0	0	0	0	0
hsa_miR_487a_3p	0	0	0	0	0	0	0	0	0	0	0	0	0	0	0	0	0	0	0	0	0	0	0	0	0	0	0	0	0	0	0	0	0	0	0	0	0	0	0	0	0	0	0	0	0	0	0	0	0
hsa_miR_548e_5p	0	0	0	0	0	0	0	0	0	0	0	0	0	0	0	0	0	0	0	0	0	0	0	0	0	0	0	0	0	0	0	0	0	0	0	0	0	0	0	0	0	0	0	0	0	0	0	0	0
hsa_mir_3919	0	0	0	0	0	0	0	0	0	0	0	0	0	0	0	0	0	0	0	0	0	0	0	0	0	0	0	0	0	0	0	0	0	0	0	0	0	0	0	0	0	0	0	0	0	0	0	0	0
hsa_mir_3912	0	0	0	0	0	0	0	0	0	0	0	0	0	0	0	0	0	0	0	0	0	0	0	0	0	0	0	0	0	0	0	0	0	0	0	0	0	0	0	0	0	0	0	0	0	0	0	0	0
hsa_miR_4796_5p	0	0	0	0	0	0	0	0	0	0	0	0	0	0	0	0	0	0	0	0	0	0	0	0	0	0	0	0	0	0	0	0	0	0	0	0	0	0	0	0	0	0	0	0	0	0	0	0	0
hsa_mir_641	0	0	0	0	0	0	0	0	0	0	0	0	0	0	0	0	0	0	0	0	0	0	0	0	0	0	0	0	0	0	0	0	0	0	0	0	0	0	0	0	0	0	0	0	0	0	0	0	0
hsa_mir_643	0	0	0	0	0	0	0	0	0	0	0	0	0	0	0	0	0	0	0	0	0	0	0	0	0	0	0	0	0	0	0	0	0	0	0	0	0	0	0	0	0	0	0	0	0	0	0	0	0
hsa_miR_1323	0	0	0	0	0	0	0	0	0	0	0	0	0	0	0	0	0	0	0	0	0	0	0	0	0	0	0	0	0	0	0	0	0	0	0	0	0	0	0	0	0	0	0	0	0	0	0	0	0
hsa_mir_3065	0	0	0	0	0	0	0	0	0	0	0	0	0	0	0	0	0	0	0	0	0	0	0	0	0	0	0	0	0	0	0	0	0	0	0	0	0	0	0	0	0	0	0	0	0	0	0	0	0
hsa_miR_519a_5p	0	0	0	0	0	0	0	0	0	0	0	0	0	0	0	0	0	0	0	0	0	0	0	0	0	0	0	0	0	0	0	0	0	0	0	0	0	0	0	0	0	0	0	0	0	0	0	0	0
hsa_mir_628	0	0	0	0	0	0	0	0	0	0	0	0	0	0	0	0	0	0	0	0	0	0	0	0	0	0	0	0	0	0	0	0	0	0	0	0	0	0	0	0	0	0	0	0	0	0	0	0	0
hsa_miR_4662b	0	0	0	0	0	0	0	0	0	0	0	0	0	0	0	0	0	0	0	0	0	0	0	0	0	0	0	0	0	0	0	0	0	0	0	0	0	0	0	0	0	0	0	0	0	0	0	0	0
hsa_miR_3177_3p	0	0	0	0	0	0	0	0	0	0	0	0	0	0	0	0	0	0	0	0	0	0	0	0	0	0	0	0	0	0	0	0	0	0	0	0	0	0	0	0	0	0	0	0	0	0	0	0	0
hsa_miR_6737_3p	0	0	0	0	0	0	0	0	0	0	0	0	0	0	0	0	0	0	0	0	0	0	0	0	0	0	0	0	0	0	0	0	0	0	0	0	0	0	0	0	0	0	0	0	0	0	0	0	0
hsa_mir_3202_2	0	0	0	0	0	0	0	0	0	0	0	0	0	0	0	0	0	0	0	0	0	0	0	0	0	0	0	0	0	0	0	0	0	0	0	0	0	0	0	0	0	0	0	0	0	0	0	0	0
hsa_mir_3202_1	0	0	0	0	0	0	0	0	0	0	0	0	0	0	0	0	0	0	0	0	0	0	0	0	0	0	0	0	0	0	0	0	0	0	0	0	0	0	0	0	0	0	0	0	0	0	0	0	0
hsa_mir_802	0	0	0	0	0	0	0	0	0	0	0	0	0	0	0	0	0	0	0	0	0	0	0	0	0	0	0	0	0	0	0	0	0	0	0	0	0	0	0	0	0	0	0	0	0	0	0	0	0
hsa_miR_4445_5p	0	0	0	0	0	0	0	0	0	0	0	0	0	0	0	0	0	0	0	0	0	0	0	0	0	0	0	0	0	0	0	0	0	0	0	0	0	0	0	0	0	0	0	0	0	0	0	0	0
hsa_miR_4689	0	0	0	0	0	0	0	0	0	0	0	0	0	0	0	0	0	0	0	0	0	0	0	0	0	0	0	0	0	0	0	0	0	0	0	0	0	0	0	0	0	0	0	0	0	0	0	0	0
hsa_miR_4683	0	0	0	0	0	0	0	0	0	0	0	0	0	0	0	0	0	0	0	0	0	0	0	0	0	0	0	0	0	0	0	0	0	0	0	0	0	0	0	0	0	0	0	0	0	0	0	0	0
hsa_mir_551b	0	0	0	0	0	0	0	0	0	0	0	0	0	0	0	0	0	0	0	0	0	0	0	0	0	0	0	0	0	0	0	0	0	0	0	0	0	0	0	0	0	0	0	0	0	0	0	0	0
hsa_miR_219b_3p	0	0	0	0	0	0	0	0	0	0	0	0	0	0	0	0	0	0	0	0	0	0	0	0	0	0	0	0	0	0	0	0	0	0	0	0	0	0	0	0	0	0	0	0	0	0	0	0	0
hsa_miR_23c	0	0	0	0	0	0	0	0	0	0	0	0	0	0	0	0	0	0	0	0	0	0	0	0	0	0	0	0	0	0	0	0	0	0	0	0	0	0	0	0	0	0	0	0	0	0	0	0	0
hsa_miR_1912	0	0	0	0	0	0	0	0	0	0	0	0	0	0	0	0	0	0	0	0	0	0	0	0	0	0	0	0	0	0	0	0	0	0	0	0	0	0	0	0	0	0	0	0	0	0	0	0	0
hsa_mir_4690	0	0	0	0	0	0	0	0	0	0	0	0	0	0	0	0	0	0	0	0	0	0	0	0	0	0	0	0	0	0	0	0	0	0	0	0	0	0	0	0	0	0	0	0	0	0	0	0	0
hsa_miR_4709_5p	0	0	0	0	0	0	0	0	0	0	0	0	0	0	0	0	0	0	0	0	0	0	0	0	0	0	0	0	0	0	0	0	0	0	0	0	0	0	0	0	0	0	0	0	0	0	0	0	0
hsa_miR_6743_3p	0	0	0	0	0	0	0	0	0	0	0	0	0	0	0	0	0	0	0	0	0	0	0	0	0	0	0	0	0	0	0	0	0	0	0	0	0	0	0	0	0	0	0	0	0	0	0	0	0
hsa_mir_6863	0	0	0	0	0	0	0	0	0	0	0	0	0	0	0	0	0	0	0	0	0	0	0	0	0	0	0	0	0	0	0	0	0	0	0	0	0	0	0	0	0	0	0	0	0	0	0	0	0
hsa_miR_494_3p	0	0	0	0	0	0	0	0	0	0	0	0	0	0	0	0	0	0	0	0	0	0	0	0	0	0	0	0	0	0	0	0	0	0	0	0	0	0	0	0	0	0	0	0	0	0	0	0	0
hsa_miR_4768_5p	0	0	0	0	0	0	0	0	0	0	0	0	0	0	0	0	0	0	0	0	0	0	0	0	0	0	0	0	0	0	0	0	0	0	0	0	0	0	0	0	0	0	0	0	0	0	0	0	0
hsa_miR_134_5p	0	0	0	0	0	0	0	0	0	0	0	0	0	0	0	0	0	0	0	0	0	0	0	0	0	0	0	0	0	0	0	0	0	0	0	0	0	0	0	0	0	0	0	0	0	0	0	0	0
hsa_miR_377_3p	0	0	0	0	0	0	0	0	0	0	0	0	0	0	0	0	0	0	0	0	0	0	0	0	0	0	0	0	0	0	0	0	0	0	0	0	0	0	0	0	0	0	0	0	0	0	0	0	0
hsa_miR_6877_5p	0	0	0	0	0	0	0	0	0	0	0	0	0	0	0	0	0	0	0	0	0	0	0	0	0	0	0	0	0	0	0	0	0	0	0	0	0	0	0	0	0	0	0	0	0	0	0	0	0
hsa_miR_214_3p	0	0	0	0	0	0	0	0	0	0	0	0	0	0	0	0	0	0	0	0	0	0	0	0	0	0	0	0	0	0	0	0	0	0	0	0	0	0	0	0	0	0	0	0	0	0	0	0	0
hsa_mir_374c	0	0	0	0	0	0	0	0	0	0	0	0	0	0	0	0	0	0	0	0	0	0	0	0	0	0	0	0	0	0	0	0	0	0	0	0	0	0	0	0	0	0	0	0	0	0	0	0	0
hsa_miR_758_3p	0	0	0	0	0	0	0	0	0	0	0	0	0	0	0	0	0	0	0	0	0	0	0	0	0	0	0	0	0	0	0	0	0	0	0	0	0	0	0	0	0	0	0	0	0	0	0	0	0
hsa_miR_433_3p	0	0	0	0	0	0	0	0	0	0	0	0	0	0	0	0	0	0	0	0	0	0	0	0	0	0	0	0	0	0	0	0	0	0	0	0	0	0	0	0	0	0	0	0	0	0	0	0	0
hsa_mir_135b	0	0	0	0	0	0	0	0	0	0	0	0	0	0	0	0	0	0	0	0	0	0	0	0	0	0	0	0	0	0	0	0	0	0	0	0	0	0	0	0	0	0	0	0	0	0	0	0	0
hsa_miR_6500_3p	0	0	0	0	0	0	0	0	0	0	0	0	0	0	0	0	0	0	0	0	0	0	0	0	0	0	0	0	0	0	0	0	0	0	0	0	0	0	0	0	0	0	0	0	0	0	0	0	0
hsa_miR_4802_3p	0	0	0	0	0	0	0	0	0	0	0	0	0	0	0	0	0	0	0	0	0	0	0	0	0	0	0	0	0	0	0	0	0	0	0	0	0	0	0	0	0	0	0	0	0	0	0	0	0
hsa_mir_497	0	0	0	0	0	0	0	0	0	0	0	0	0	0	0	0	0	0	0	0	0	0	0	0	0	0	0	0	0	0	0	0	0	0	0	0	0	0	0	0	0	0	0	0	0	0	0	0	0
hsa_miR_153_5p	0	0	0	0	0	0	0	0	0	0	0	0	0	0	0	0	0	0	0	0	0	0	0	0	0	0	0	0	0	0	0	0	0	0	0	0	0	0	0	0	0	0	0	0	0	0	0	0	0
hsa_miR_3919	0	0	0	0	0	0	0	0	0	0	0	0	0	0	0	0	0	0	0	0	0	0	0	0	0	0	0	0	0	0	0	0	0	0	0	0	0	0	0	0	0	0	0	0	0	0	0	0	0
hsa_miR_4798_5p	0	0	0	0	0	0	0	0	0	0	0	0	0	0	0	0	0	0	0	0	0	0	0	0	0	0	0	0	0	0	0	0	0	0	0	0	0	0	0	0	0	0	0	0	0	0	0	0	0
hsa_mir_518b	0	0	0	0	0	0	0	0	0	0	0	0	0	0	0	0	0	0	0	0	0	0	0	0	0	0	0	0	0	0	0	0	0	0	0	0	0	0	0	0	0	0	0	0	0	0	0	0	0
hsa_miR_4754	0	0	0	0	0	0	0	0	0	0	0	0	0	0	0	0	0	0	0	0	0	0	0	0	0	0	0	0	0	0	0	0	0	0	0	0	0	0	0	0	0	0	0	0	0	0	0	0	0
hsa_miR_376b_3p	0	0	0	0	0	0	0	0	0	0	0	0	0	0	0	0	0	0	0	0	0	0	0	0	0	0	0	0	0	0	0	0	0	0	0	0	0	0	0	0	0	0	0	0	0	0	0	0	0
hsa_mir_539	0	0	0	0	0	0	0	0	0	0	0	0	0	0	0	0	0	0	0	0	0	0	0	0	0	0	0	0	0	0	0	0	0	0	0	0	0	0	0	0	0	0	0	0	0	0	0	0	0
hsa_miR_4710	0	0	0	0	0	0	0	0	0	0	0	0	0	0	0	0	0	0	0	0	0	0	0	0	0	0	0	0	0	0	0	0	0	0	0	0	0	0	0	0	0	0	0	0	0	0	0	0	0
hsa_mir_769	0	0	0	0	0	0	0	0	0	0	0	0	0	0	0	0	0	0	0	0	0	0	0	0	0	0	0	0	0	0	0	0	0	0	0	0	0	0	0	0	0	0	0	0	0	0	0	0	0
hsa_mir_503	0	0	0	0	0	0	0	0	0	0	0	0	0	0	0	0	0	0	0	0	0	0	0	0	0	0	0	0	0	0	0	0	0	0	0	0	0	0	0	0	0	0	0	0	0	0	0	0	0
hsa_mir_449a	0	0	0	0	0	0	0	0	0	0	0	0	0	0	0	0	0	0	0	0	0	0	0	0	0	0	0	0	0	0	0	0	0	0	0	0	0	0	0	0	0	0	0	0	0	0	0	0	0
hsa_miR_765	0	0	0	0	0	0	0	0	0	0	0	0	0	0	0	0	0	0	0	0	0	0	0	0	0	0	0	0	0	0	0	0	0	0	0	0	0	0	0	0	0	0	0	0	0	0	0	0	0
hsa_miR_495_3p	0	0	0	0	0	0	0	0	0	0	0	0	0	0	0	0	0	0	0	0	0	0	0	0	0	0	0	0	0	0	0	0	0	0	0	0	0	0	0	0	0	0	0	0	0	0	0	0	0
hsa_miR_543	0	0	0	0	0	0	0	0	0	0	0	0	0	0	0	0	0	0	0	0	0	0	0	0	0	0	0	0	0	0	0	0	0	0	0	0	0	0	0	0	0	0	0	0	0	0	0	0	0
hsa_miR_5584_5p	0	0	0	0	0	0	0	0	0	0	0	0	0	0	0	0	0	0	0	0	0	0	0	0	0	0	0	0	0	0	0	0	0	0	0	0	0	0	0	0	0	0	0	0	0	0	0	0	0
hsa_miR_6852_5p	0	0	0	0	0	0	0	0	0	0	0	0	0	0	0	0	0	0	0	0	0	0	0	0	0	0	0	0	0	0	0	0	0	0	0	0	0	0	0	0	0	0	0	0	0	0	0	0	0
hsa_mir_128_1	0	0	0	0	0	0	0	0	0	0	0	0	0	0	0	0	0	0	0	0	0	0	0	0	0	0	0	0	0	0	0	0	0	0	0	0	0	0	0	0	0	0	0	0	0	0	0	0	0
hsa_mir_128_2	0	0	0	0	0	0	0	0	0	0	0	0	0	0	0	0	0	0	0	0	0	0	0	0	0	0	0	0	0	0	0	0	0	0	0	0	0	0	0	0	0	0	0	0	0	0	0	0	0
hsa_miR_1294	0	0	0	0	0	0	0	0	0	0	0	0	0	0	0	0	0	0	0	0	0	0	0	0	0	0	0	0	0	0	0	0	0	0	0	0	0	0	0	0	0	0	0	0	0	0	0	0	0
hsa_miR_1290	0	0	0	0	0	0	0	0	0	0	0	0	0	0	0	0	0	0	0	0	0	0	0	0	0	0	0	0	0	0	0	0	0	0	0	0	0	0	0	0	0	0	0	0	0	0	0	0	0
hsa_miR_5004_3p	0	0	0	0	0	0	0	0	0	0	0	0	0	0	0	0	0	0	0	0	0	0	0	0	0	0	0	0	0	0	0	0	0	0	0	0	0	0	0	0	0	0	0	0	0	0	0	0	0
hsa_mir_16_1	0	0	0	0	0	0	0	0	0	0	0	0	0	0	0	0	0	0	0	0	0	0	0	0	0	0	0	0	0	0	0	0	0	0	0	0	0	0	0	0	0	0	0	0	0	0	0	0	0
hsa_mir_4708	0	0	0	0	0	0	0	0	0	0	0	0	0	0	0	0	0	0	0	0	0	0	0	0	0	0	0	0	0	0	0	0	0	0	0	0	0	0	0	0	0	0	0	0	0	0	0	0	0
hsa_mir_4796	0	0	0	0	0	0	0	0	0	0	0	0	0	0	0	0	0	0	0	0	0	0	0	0	0	0	0	0	0	0	0	0	0	0	0	0	0	0	0	0	0	0	0	0	0	0	0	0	0
hsa_mir_6884	0	0	0	0	0	0	0	0	0	0	0	0	0	0	0	0	0	0	0	0	0	0	0	0	0	0	0	0	0	0	0	0	0	0	0	0	0	0	0	0	0	0	0	0	0	0	0	0	0
hsa_mir_1254_1	0	0	0	0	0	0	0	0	0	0	0	0	0	0	0	0	0	0	0	0	0	0	0	0	0	0	0	0	0	0	0	0	0	0	0	0	0	0	0	0	0	0	0	0	0	0	0	0	0
hsa_mir_1254_2	0	0	0	0	0	0	0	0	0	0	0	0	0	0	0	0	0	0	0	0	0	0	0	0	0	0	0	0	0	0	0	0	0	0	0	0	0	0	0	0	0	0	0	0	0	0	0	0	0
hsa_mir_3199_2	0	0	0	0	0	0	0	0	0	0	0	0	0	0	0	0	0	0	0	0	0	0	0	0	0	0	0	0	0	0	0	0	0	0	0	0	0	0	0	0	0	0	0	0	0	0	0	0	0
hsa_miR_7112_5p	0	0	0	0	0	0	0	0	0	0	0	0	0	0	0	0	0	0	0	0	0	0	0	0	0	0	0	0	0	0	0	0	0	0	0	0	0	0	0	0	0	0	0	0	0	0	0	0	0
hsa_miR_1277_3p	0	0	0	0	0	0	0	0	0	0	0	0	0	0	0	0	0	0	0	0	0	0	0	0	0	0	0	0	0	0	0	0	0	0	0	0	0	0	0	0	0	0	0	0	0	0	0	0	0
hsa_miR_3940_3p	0	0	0	0	0	0	0	0	0	0	0	0	0	0	0	0	0	0	0	0	0	0	0	0	0	0	0	0	0	0	0	0	0	0	0	0	0	0	0	0	0	0	0	0	0	0	0	0	0
hsa_mir_100	0	0	0	0	0	0	0	0	0	0	0	0	0	0	0	0	0	0	0	0	0	0	0	0	0	0	0	0	0	0	0	0	0	0	0	0	0	0	0	0	0	0	0	0	0	0	0	0	0
hsa_mir_454	0	0	0	0	0	0	0	0	0	0	0	0	0	0	0	0	0	0	0	0	0	0	0	0	0	0	0	0	0	0	0	0	0	0	0	0	0	0	0	0	0	0	0	0	0	0	0	0	0
hsa_miR_4667_5p	0	0	0	0	0	0	0	0	0	0	0	0	0	0	0	0	0	0	0	0	0	0	0	0	0	0	0	0	0	0	0	0	0	0	0	0	0	0	0	0	0	0	0	0	0	0	0	0	0
hsa_miR_6516_3p	0	0	0	0	0	0	0	0	0	0	0	0	0	0	0	0	0	0	0	0	0	0	0	0	0	0	0	0	0	0	0	0	0	0	0	0	0	0	0	0	0	0	0	0	0	0	0	0	0
hsa_mir_1825	0	0	0	0	0	0	0	0	0	0	0	0	0	0	0	0	0	0	0	0	0	0	0	0	0	0	0	0	0	0	0	0	0	0	0	0	0	0	0	0	0	0	0	0	0	0	0	0	0
hsa_miR_4639_3p	0	0	0	0	0	0	0	0	0	0	0	0	0	0	0	0	0	0	0	0	0	0	0	0	0	0	0	0	0	0	0	0	0	0	0	0	0	0	0	0	0	0	0	0	0	0	0	0	0
hsa_mir_337	0	0	0	0	0	0	0	0	0	0	0	0	0	0	0	0	0	0	0	0	0	0	0	0	0	0	0	0	0	0	0	0	0	0	0	0	0	0	0	0	0	0	0	0	0	0	0	0	0
hsa_miR_7703	0	0	0	0	0	0	0	0	0	0	0	0	0	0	0	0	0	0	0	0	0	0	0	0	0	0	0	0	0	0	0	0	0	0	0	0	0	0	0	0	0	0	0	0	0	0	0	0	0
hsa_mir_6512	0	0	0	0	0	0	0	0	0	0	0	0	0	0	0	0	0	0	0	0	0	0	0	0	0	0	0	0	0	0	0	0	0	0	0	0	0	0	0	0	0	0	0	0	0	0	0	0	0
hsa_miR_6823_5p	0	0	0	0	0	0	0	0	0	0	0	0	0	0	0	0	0	0	0	0	0	0	0	0	0	0	0	0	0	0	0	0	0	0	0	0	0	0	0	0	0	0	0	0	0	0	0	0	0
hsa_miR_6795_3p	0	0	0	0	0	0	0	0	0	0	0	0	0	0	0	0	0	0	0	0	0	0	0	0	0	0	0	0	0	0	0	0	0	0	0	0	0	0	0	0	0	0	0	0	0	0	0	0	0
hsa_miR_1260a	0	0	0	0	0	0	0	0	0	0	0	0	0	0	0	0	0	0	0	0	0	0	0	0	0	0	0	0	0	0	0	0	0	0	0	0	0	0	0	0	0	0	0	0	0	0	0	0	0
hsa_mir_4422	0	0	0	0	0	0	0	0	0	0	0	0	0	0	0	0	0	0	0	0	0	0	0	0	0	0	0	0	0	0	0	0	0	0	0	0	0	0	0	0	0	0	0	0	0	0	0	0	0
hsa_mir_4426	0	0	0	0	0	0	0	0	0	0	0	0	0	0	0	0	0	0	0	0	0	0	0	0	0	0	0	0	0	0	0	0	0	0	0	0	0	0	0	0	0	0	0	0	0	0	0	0	0
hsa_miR_6717_5p	0	0	0	0	0	0	0	0	0	0	0	0	0	0	0	0	0	0	0	0	0	0	0	0	0	0	0	0	0	0	0	0	0	0	0	0	0	0	0	0	0	0	0	0	0	0	0	0	0
hsa_miR_7151_5p	0	0	0	0	0	0	0	0	0	0	0	0	0	0	0	0	0	0	0	0	0	0	0	0	0	0	0	0	0	0	0	0	0	0	0	0	0	0	0	0	0	0	0	0	0	0	0	0	0
hsa_mir_3144	0	0	0	0	0	0	0	0	0	0	0	0	0	0	0	0	0	0	0	0	0	0	0	0	0	0	0	0	0	0	0	0	0	0	0	0	0	0	0	0	0	0	0	0	0	0	0	0	0
hsa_miR_412_5p	0	0	0	0	0	0	0	0	0	0	0	0	0	0	0	0	0	0	0	0	0	0	0	0	0	0	0	0	0	0	0	0	0	0	0	0	0	0	0	0	0	0	0	0	0	0	0	0	0
hsa_miR_187_5p	0	0	0	0	0	0	0	0	0	0	0	0	0	0	0	0	0	0	0	0	0	0	0	0	0	0	0	0	0	0	0	0	0	0	0	0	0	0	0	0	0	0	0	0	0	0	0	0	0
hsa_mir_107	0	0	0	0	0	0	0	0	0	0	0	0	0	0	0	0	0	0	0	0	0	0	0	0	0	0	0	0	0	0	0	0	0	0	0	0	0	0	0	0	0	0	0	0	0	0	0	0	0
hsa_miR_3664_5p	0	0	0	0	0	0	0	0	0	0	0	0	0	0	0	0	0	0	0	0	0	0	0	0	0	0	0	0	0	0	0	0	0	0	0	0	0	0	0	0	0	0	0	0	0	0	0	0	0
hsa_miR_372_3p	0	0	0	0	0	0	0	0	0	0	0	0	0	0	0	0	0	0	0	0	0	0	0	0	0	0	0	0	0	0	0	0	0	0	0	0	0	0	0	0	0	0	0	0	0	0	0	0	0
hsa_miR_3152_5p	0	0	0	0	0	0	0	0	0	0	0	0	0	0	0	0	0	0	0	0	0	0	0	0	0	0	0	0	0	0	0	0	0	0	0	0	0	0	0	0	0	0	0	0	0	0	0	0	0
hsa_miR_4324	0	0	0	0	0	0	0	0	0	0	0	0	0	0	0	0	0	0	0	0	0	0	0	0	0	0	0	0	0	0	0	0	0	0	0	0	0	0	0	0	0	0	0	0	0	0	0	0	0
hsa_mir_6728	0	0	0	0	0	0	0	0	0	0	0	0	0	0	0	0	0	0	0	0	0	0	0	0	0	0	0	0	0	0	0	0	0	0	0	0	0	0	0	0	0	0	0	0	0	0	0	0	0
hsa_mir_6741	0	0	0	0	0	0	0	0	0	0	0	0	0	0	0	0	0	0	0	0	0	0	0	0	0	0	0	0	0	0	0	0	0	0	0	0	0	0	0	0	0	0	0	0	0	0	0	0	0
hsa_miR_6506_5p	0	0	0	0	0	0	0	0	0	0	0	0	0	0	0	0	0	0	0	0	0	0	0	0	0	0	0	0	0	0	0	0	0	0	0	0	0	0	0	0	0	0	0	0	0	0	0	0	0
hsa_mir_217	0	0	0	0	0	0	0	0	0	0	0	0	0	0	0	0	0	0	0	0	0	0	0	0	0	0	0	0	0	0	0	0	0	0	0	0	0	0	0	0	0	0	0	0	0	0	0	0	0
hsa_miR_374c_3p	0	0	0	0	0	0	0	0	0	0	0	0	0	0	0	0	0	0	0	0	0	0	0	0	0	0	0	0	0	0	0	0	0	0	0	0	0	0	0	0	0	0	0	0	0	0	0	0	0
hsa_mir_600	0	0	0	0	0	0	0	0	0	0	0	0	0	0	0	0	0	0	0	0	0	0	0	0	0	0	0	0	0	0	0	0	0	0	0	0	0	0	0	0	0	0	0	0	0	0	0	0	0
hsa_miR_299_5p	0	0	0	0	0	0	0	0	0	0	0	0	0	0	0	0	0	0	0	0	0	0	0	0	0	0	0	0	0	0	0	0	0	0	0	0	0	0	0	0	0	0	0	0	0	0	0	0	0
hsa_miR_5002_5p	0	0	0	0	0	0	0	0	0	0	0	0	0	0	0	0	0	0	0	0	0	0	0	0	0	0	0	0	0	0	0	0	0	0	0	0	0	0	0	0	0	0	0	0	0	0	0	0	0
hsa_mir_548al	0	0	0	0	0	0	0	0	0	0	0	0	0	0	0	0	0	0	0	0	0	0	0	0	0	0	0	0	0	0	0	0	0	0	0	0	0	0	0	0	0	0	0	0	0	0	0	0	0
hsa_mir_181d	0	0	0	0	0	0	0	0	0	0	0	0	0	0	0	0	0	0	0	0	0	0	0	0	0	0	0	0	0	0	0	0	0	0	0	0	0	0	0	0	0	0	0	0	0	0	0	0	0
hsa_miR_4690_5p	0	0	0	0	0	0	0	0	0	0	0	0	0	0	0	0	0	0	0	0	0	0	0	0	0	0	0	0	0	0	0	0	0	0	0	0	0	0	0	0	0	0	0	0	0	0	0	0	0
hsa_mir_1284	0	0	0	0	0	0	0	0	0	0	0	0	0	0	0	0	0	0	0	0	0	0	0	0	0	0	0	0	0	0	0	0	0	0	0	0	0	0	0	0	0	0	0	0	0	0	0	0	0
hsa_mir_520a	0	0	0	0	0	0	0	0	0	0	0	0	0	0	0	0	0	0	0	0	0	0	0	0	0	0	0	0	0	0	0	0	0	0	0	0	0	0	0	0	0	0	0	0	0	0	0	0	0
hsa_mir_6836	0	0	0	0	0	0	0	0	0	0	0	0	0	0	0	0	0	0	0	0	0	0	0	0	0	0	0	0	0	0	0	0	0	0	0	0	0	0	0	0	0	0	0	0	0	0	0	0	0
hsa_miR_676_3p	0	0	0	0	0	0	0	0	0	0	0	0	0	0	0	0	0	0	0	0	0	0	0	0	0	0	0	0	0	0	0	0	0	0	0	0	0	0	0	0	0	0	0	0	0	0	0	0	0
hsa_mir_4662b	0	0	0	0	0	0	0	0	0	0	0	0	0	0	0	0	0	0	0	0	0	0	0	0	0	0	0	0	0	0	0	0	0	0	0	0	0	0	0	0	0	0	0	0	0	0	0	0	0
hsa_miR_4289	0	0	0	0	0	0	0	0	0	0	0	0	0	0	0	0	0	0	0	0	0	0	0	0	0	0	0	0	0	0	0	0	0	0	0	0	0	0	0	0	0	0	0	0	0	0	0	0	0
hsa_miR_514a_5p	0	0	0	0	0	0	0	0	0	0	0	0	0	0	0	0	0	0	0	0	0	0	0	0	0	0	0	0	0	0	0	0	0	0	0	0	0	0	0	0	0	0	0	0	0	0	0	0	0
hsa_miR_142_3p	0	0	0	0	0	0	0	0	0	0	0	0	0	0	0	0	0	0	0	0	0	0	0	0	0	0	0	0	0	0	0	0	0	0	0	0	0	0	0	0	0	0	0	0	0	0	0	0	0
hsa_mir_1537	0	0	0	0	0	0	0	0	0	0	0	0	0	0	0	0	0	0	0	0	0	0	0	0	0	0	0	0	0	0	0	0	0	0	0	0	0	0	0	0	0	0	0	0	0	0	0	0	0
hsa_miR_548aw	0	0	0	0	0	0	0	0	0	0	0	0	0	0	0	0	0	0	0	0	0	0	0	0	0	0	0	0	0	0	0	0	0	0	0	0	0	0	0	0	0	0	0	0	0	0	0	0	0
hsa_miR_6516_5p	0	0	0	0	0	0	0	0	0	0	0	0	0	0	0	0	0	0	0	0	0	0	0	0	0	0	0	0	0	0	0	0	0	0	0	0	0	0	0	0	0	0	0	0	0	0	0	0	0
hsa_miR_4435	0	0	0	0	0	0	0	0	0	0	0	0	0	0	0	0	0	0	0	0	0	0	0	0	0	0	0	0	0	0	0	0	0	0	0	0	0	0	0	0	0	0	0	0	0	0	0	0	0
hsa_miR_3116	0	0	0	0	0	0	0	0	0	0	0	0	0	0	0	0	0	0	0	0	0	0	0	0	0	0	0	0	0	0	0	0	0	0	0	0	0	0	0	0	0	0	0	0	0	0	0	0	0
hsa_miR_422a	0	0	0	0	0	0	0	0	0	0	0	0	0	0	0	0	0	0	0	0	0	0	0	0	0	0	0	0	0	0	0	0	0	0	0	0	0	0	0	0	0	0	0	0	0	0	0	0	0
hsa_miR_1225_3p	0	0	0	0	0	0	0	0	0	0	0	0	0	0	0	0	0	0	0	0	0	0	0	0	0	0	0	0	0	0	0	0	0	0	0	0	0	0	0	0	0	0	0	0	0	0	0	0	0
hsa_miR_5691	0	0	0	0	0	0	0	0	0	0	0	0	0	0	0	0	0	0	0	0	0	0	0	0	0	0	0	0	0	0	0	0	0	0	0	0	0	0	0	0	0	0	0	0	0	0	0	0	0
hsa_miR_193a_3p	0	0	0	0	0	0	0	0	0	0	0	0	0	0	0	0	0	0	0	0	0	0	0	0	0	0	0	0	0	0	0	0	0	0	0	0	0	0	0	0	0	0	0	0	0	0	0	0	0
hsa_mir_6847	0	0	0	0	0	0	0	0	0	0	0	0	0	0	0	0	0	0	0	0	0	0	0	0	0	0	0	0	0	0	0	0	0	0	0	0	0	0	0	0	0	0	0	0	0	0	0	0	0
hsa_mir_4699	0	0	0	0	0	0	0	0	0	0	0	0	0	0	0	0	0	0	0	0	0	0	0	0	0	0	0	0	0	0	0	0	0	0	0	0	0	0	0	0	0	0	0	0	0	0	0	0	0
hsa_miR_3157_3p	0	0	0	0	0	0	0	0	0	0	0	0	0	0	0	0	0	0	0	0	0	0	0	0	0	0	0	0	0	0	0	0	0	0	0	0	0	0	0	0	0	0	0	0	0	0	0	0	0
hsa_miR_6510_3p	0	0	0	0	0	0	0	0	0	0	0	0	0	0	0	0	0	0	0	0	0	0	0	0	0	0	0	0	0	0	0	0	0	0	0	0	0	0	0	0	0	0	0	0	0	0	0	0	0
hsa_miR_6775_3p	0	0	0	0	0	0	0	0	0	0	0	0	0	0	0	0	0	0	0	0	0	0	0	0	0	0	0	0	0	0	0	0	0	0	0	0	0	0	0	0	0	0	0	0	0	0	0	0	0
hsa_miR_513a_5p	0	0	0	0	0	0	0	0	0	0	0	0	0	0	0	0	0	0	0	0	0	0	0	0	0	0	0	0	0	0	0	0	0	0	0	0	0	0	0	0	0	0	0	0	0	0	0	0	0
hsa_mir_577	0	0	0	0	0	0	0	0	0	0	0	0	0	0	0	0	0	0	0	0	0	0	0	0	0	0	0	0	0	0	0	0	0	0	0	0	0	0	0	0	0	0	0	0	0	0	0	0	0
hsa_mir_25	0	0	0	0	0	0	0	0	0	0	0	0	0	0	0	0	0	0	0	0	0	0	0	0	0	0	0	0	0	0	0	0	0	0	0	0	0	0	0	0	0	0	0	0	0	0	0	0	0
hsa_miR_5684	0	0	0	0	0	0	0	0	0	0	0	0	0	0	0	0	0	0	0	0	0	0	0	0	0	0	0	0	0	0	0	0	0	0	0	0	0	0	0	0	0	0	0	0	0	0	0	0	0
hsa_miR_510_5p	0	0	0	0	0	0	0	0	0	0	0	0	0	0	0	0	0	0	0	0	0	0	0	0	0	0	0	0	0	0	0	0	0	0	0	0	0	0	0	0	0	0	0	0	0	0	0	0	0
hsa_miR_4326	0	0	0	0	0	0	0	0	0	0	0	0	0	0	0	0	0	0	0	0	0	0	0	0	0	0	0	0	0	0	0	0	0	0	0	0	0	0	0	0	0	0	0	0	0	0	0	0	0
hsa_miR_223_5p	0	0	0	0	0	0	0	0	0	0	0	0	0	0	0	0	0	0	0	0	0	0	0	0	0	0	0	0	0	0	0	0	0	0	0	0	0	0	0	0	0	0	0	0	0	0	0	0	0
hsa_miR_6769a_3p	0	0	0	0	0	0	0	0	0	0	0	0	0	0	0	0	0	0	0	0	0	0	0	0	0	0	0	0	0	0	0	0	0	0	0	0	0	0	0	0	0	0	0	0	0	0	0	0	0
hsa_mir_1236	0	0	0	0	0	0	0	0	0	0	0	0	0	0	0	0	0	0	0	0	0	0	0	0	0	0	0	0	0	0	0	0	0	0	0	0	0	0	0	0	0	0	0	0	0	0	0	0	0
hsa_miR_490_5p	0	0	0	0	0	0	0	0	0	0	0	0	0	0	0	0	0	0	0	0	0	0	0	0	0	0	0	0	0	0	0	0	0	0	0	0	0	0	0	0	0	0	0	0	0	0	0	0	0
hsa_miR_6802_3p	0	0	0	0	0	0	0	0	0	0	0	0	0	0	0	0	0	0	0	0	0	0	0	0	0	0	0	0	0	0	0	0	0	0	0	0	0	0	0	0	0	0	0	0	0	0	0	0	0
hsa_miR_4714_3p	0	0	0	0	0	0	0	0	0	0	0	0	0	0	0	0	0	0	0	0	0	0	0	0	0	0	0	0	0	0	0	0	0	0	0	0	0	0	0	0	0	0	0	0	0	0	0	0	0
hsa_miR_589_3p	0	0	0	0	0	0	0	0	0	0	0	0	0	0	0	0	0	0	0	0	0	0	0	0	0	0	0	0	0	0	0	0	0	0	0	0	0	0	0	0	0	0	0	0	0	0	0	0	0
hsa_miR_1271_5p	0	0	0	0	0	0	0	0	0	0	0	0	0	0	0	0	0	0	0	0	0	0	0	0	0	0	0	0	0	0	0	0	0	0	0	0	0	0	0	0	0	0	0	0	0	0	0	0	0
hsa_miR_556_3p	0	0	0	0	0	0	0	0	0	0	0	0	0	0	0	0	0	0	0	0	0	0	0	0	0	0	0	0	0	0	0	0	0	0	0	0	0	0	0	0	0	0	0	0	0	0	0	0	0
hsa_mir_6754	0	0	0	0	0	0	0	0	0	0	0	0	0	0	0	0	0	0	0	0	0	0	0	0	0	0	0	0	0	0	0	0	0	0	0	0	0	0	0	0	0	0	0	0	0	0	0	0	0
hsa_mir_2053	0	0	0	0	0	0	0	0	0	0	0	0	0	0	0	0	0	0	0	0	0	0	0	0	0	0	0	0	0	0	0	0	0	0	0	0	0	0	0	0	0	0	0	0	0	0	0	0	0
hsa_mir_1255a	0	0	0	0	0	0	0	0	0	0	0	0	0	0	0	0	0	0	0	0	0	0	0	0	0	0	0	0	0	0	0	0	0	0	0	0	0	0	0	0	0	0	0	0	0	0	0	0	0
hsa_mir_4769	0	0	0	0	0	0	0	0	0	0	0	0	0	0	0	0	0	0	0	0	0	0	0	0	0	0	0	0	0	0	0	0	0	0	0	0	0	0	0	0	0	0	0	0	0	0	0	0	0
hsa_mir_1256	0	0	0	0	0	0	0	0	0	0	0	0	0	0	0	0	0	0	0	0	0	0	0	0	0	0	0	0	0	0	0	0	0	0	0	0	0	0	0	0	0	0	0	0	0	0	0	0	0
hsa_mir_6849	0	0	0	0	0	0	0	0	0	0	0	0	0	0	0	0	0	0	0	0	0	0	0	0	0	0	0	0	0	0	0	0	0	0	0	0	0	0	0	0	0	0	0	0	0	0	0	0	0
hsa_miR_3622a_3p	0	0	0	0	0	0	0	0	0	0	0	0	0	0	0	0	0	0	0	0	0	0	0	0	0	0	0	0	0	0	0	0	0	0	0	0	0	0	0	0	0	0	0	0	0	0	0	0	0
hsa_mir_892a	0	0	0	0	0	0	0	0	0	0	0	0	0	0	0	0	0	0	0	0	0	0	0	0	0	0	0	0	0	0	0	0	0	0	0	0	0	0	0	0	0	0	0	0	0	0	0	0	0
hsa_miR_4536_5p	0	0	0	0	0	0	0	0	0	0	0	0	0	0	0	0	0	0	0	0	0	0	0	0	0	0	0	0	0	0	0	0	0	0	0	0	0	0	0	0	0	0	0	0	0	0	0	0	0
hsa_miR_6893_5p	0	0	0	0	0	0	0	0	0	0	0	0	0	0	0	0	0	0	0	0	0	0	0	0	0	0	0	0	0	0	0	0	0	0	0	0	0	0	0	0	0	0	0	0	0	0	0	0	0
hsa_mir_369	0	0	0	0	0	0	0	0	0	0	0	0	0	0	0	0	0	0	0	0	0	0	0	0	0	0	0	0	0	0	0	0	0	0	0	0	0	0	0	0	0	0	0	0	0	0	0	0	0
hsa_miR_6885_3p	0	0	0	0	0	0	0	0	0	0	0	0	0	0	0	0	0	0	0	0	0	0	0	0	0	0	0	0	0	0	0	0	0	0	0	0	0	0	0	0	0	0	0	0	0	0	0	0	0
hsa_mir_411	0	0	0	0	0	0	0	0	0	0	0	0	0	0	0	0	0	0	0	0	0	0	0	0	0	0	0	0	0	0	0	0	0	0	0	0	0	0	0	0	0	0	0	0	0	0	0	0	0
hsa_miR_3134	0	0	0	0	0	0	0	0	0	0	0	0	0	0	0	0	0	0	0	0	0	0	0	0	0	0	0	0	0	0	0	0	0	0	0	0	0	0	0	0	0	0	0	0	0	0	0	0	0
hsa_miR_7976	0	0	0	0	0	0	0	0	0	0	0	0	0	0	0	0	0	0	0	0	0	0	0	0	0	0	0	0	0	0	0	0	0	0	0	0	0	0	0	0	0	0	0	0	0	0	0	0	0
hsa_miR_4640_3p	0	0	0	0	0	0	0	0	0	0	0	0	0	0	0	0	0	0	0	0	0	0	0	0	0	0	0	0	0	0	0	0	0	0	0	0	0	0	0	0	0	0	0	0	0	0	0	0	0
hsa_miR_570_5p	0	0	0	0	0	0	0	0	0	0	0	0	0	0	0	0	0	0	0	0	0	0	0	0	0	0	0	0	0	0	0	0	0	0	0	0	0	0	0	0	0	0	0	0	0	0	0	0	0
hsa_miR_548b_3p	0	0	0	0	0	0	0	0	0	0	0	0	0	0	0	0	0	0	0	0	0	0	0	0	0	0	0	0	0	0	0	0	0	0	0	0	0	0	0	0	0	0	0	0	0	0	0	0	0
hsa_miR_6847_5p	0	0	0	0	0	0	0	0	0	0	0	0	0	0	0	0	0	0	0	0	0	0	0	0	0	0	0	0	0	0	0	0	0	0	0	0	0	0	0	0	0	0	0	0	0	0	0	0	0
hsa_miR_133a_3p	0	0	0	0	0	0	0	0	0	0	0	0	0	0	0	0	0	0	0	0	0	0	0	0	0	0	0	0	0	0	0	0	0	0	0	0	0	0	0	0	0	0	0	0	0	0	0	0	0
hsa_miR_6787_3p	0	0	0	0	0	0	0	0	0	0	0	0	0	0	0	0	0	0	0	0	0	0	0	0	0	0	0	0	0	0	0	0	0	0	0	0	0	0	0	0	0	0	0	0	0	0	0	0	0
hsa_miR_1469	0	0	0	0	0	0	0	0	0	0	0	0	0	0	0	0	0	0	0	0	0	0	0	0	0	0	0	0	0	0	0	0	0	0	0	0	0	0	0	0	0	0	0	0	0	0	0	0	0
hsa_mir_6068	0	0	0	0	0	0	0	0	0	0	0	0	0	0	0	0	0	0	0	0	0	0	0	0	0	0	0	0	0	0	0	0	0	0	0	0	0	0	0	0	0	0	0	0	0	0	0	0	0
hsa_miR_548ai	0	0	0	0	0	0	0	0	0	0	0	0	0	0	0	0	0	0	0	0	0	0	0	0	0	0	0	0	0	0	0	0	0	0	0	0	0	0	0	0	0	0	0	0	0	0	0	0	0
hsa_mir_96	0	0	0	0	0	0	0	0	0	0	0	0	0	0	0	0	0	0	0	0	0	0	0	0	0	0	0	0	0	0	0	0	0	0	0	0	0	0	0	0	0	0	0	0	0	0	0	0	0
hsa_mir_517a	0	0	0	0	0	0	0	0	0	0	0	0	0	0	0	0	0	0	0	0	0	0	0	0	0	0	0	0	0	0	0	0	0	0	0	0	0	0	0	0	0	0	0	0	0	0	0	0	0
hsa_mir_517b	0	0	0	0	0	0	0	0	0	0	0	0	0	0	0	0	0	0	0	0	0	0	0	0	0	0	0	0	0	0	0	0	0	0	0	0	0	0	0	0	0	0	0	0	0	0	0	0	0
hsa_mir_517c	0	0	0	0	0	0	0	0	0	0	0	0	0	0	0	0	0	0	0	0	0	0	0	0	0	0	0	0	0	0	0	0	0	0	0	0	0	0	0	0	0	0	0	0	0	0	0	0	0
hsa_mir_6792	0	0	0	0	0	0	0	0	0	0	0	0	0	0	0	0	0	0	0	0	0	0	0	0	0	0	0	0	0	0	0	0	0	0	0	0	0	0	0	0	0	0	0	0	0	0	0	0	0
hsa_mir_302a	0	0	0	0	0	0	0	0	0	0	0	0	0	0	0	0	0	0	0	0	0	0	0	0	0	0	0	0	0	0	0	0	0	0	0	0	0	0	0	0	0	0	0	0	0	0	0	0	0
hsa_mir_450a_2	0	0	0	0	0	0	0	0	0	0	0	0	0	0	0	0	0	0	0	0	0	0	0	0	0	0	0	0	0	0	0	0	0	0	0	0	0	0	0	0	0	0	0	0	0	0	0	0	0
hsa_miR_7114_5p	0	0	0	0	0	0	0	0	0	0	0	0	0	0	0	0	0	0	0	0	0	0	0	0	0	0	0	0	0	0	0	0	0	0	0	0	0	0	0	0	0	0	0	0	0	0	0	0	0
hsa_mir_592	0	0	0	0	0	0	0	0	0	0	0	0	0	0	0	0	0	0	0	0	0	0	0	0	0	0	0	0	0	0	0	0	0	0	0	0	0	0	0	0	0	0	0	0	0	0	0	0	0
hsa_miR_6851_5p	0	0	0	0	0	0	0	0	0	0	0	0	0	0	0	0	0	0	0	0	0	0	0	0	0	0	0	0	0	0	0	0	0	0	0	0	0	0	0	0	0	0	0	0	0	0	0	0	0
hsa_mir_3942	0	0	0	0	0	0	0	0	0	0	0	0	0	0	0	0	0	0	0	0	0	0	0	0	0	0	0	0	0	0	0	0	0	0	0	0	0	0	0	0	0	0	0	0	0	0	0	0	0
hsa_mir_890	0	0	0	0	0	0	0	0	0	0	0	0	0	0	0	0	0	0	0	0	0	0	0	0	0	0	0	0	0	0	0	0	0	0	0	0	0	0	0	0	0	0	0	0	0	0	0	0	0
hsa_mir_3960	0	0	0	0	0	0	0	0	0	0	0	0	0	0	0	0	0	0	0	0	0	0	0	0	0	0	0	0	0	0	0	0	0	0	0	0	0	0	0	0	0	0	0	0	0	0	0	0	0
hsa_mir_3074	0	0	0	0	0	0	0	0	0	0	0	0	0	0	0	0	0	0	0	0	0	0	0	0	0	0	0	0	0	0	0	0	0	0	0	0	0	0	0	0	0	0	0	0	0	0	0	0	0
hsa_miR_548n	0	0	0	0	0	0	0	0	0	0	0	0	0	0	0	0	0	0	0	0	0	0	0	0	0	0	0	0	0	0	0	0	0	0	0	0	0	0	0	0	0	0	0	0	0	0	0	0	0
hsa_miR_6751_5p	0	0	0	0	0	0	0	0	0	0	0	0	0	0	0	0	0	0	0	0	0	0	0	0	0	0	0	0	0	0	0	0	0	0	0	0	0	0	0	0	0	0	0	0	0	0	0	0	0
hsa_miR_7845_5p	0	0	0	0	0	0	0	0	0	0	0	0	0	0	0	0	0	0	0	0	0	0	0	0	0	0	0	0	0	0	0	0	0	0	0	0	0	0	0	0	0	0	0	0	0	0	0	0	0
hsa_mir_5194	0	0	0	0	0	0	0	0	0	0	0	0	0	0	0	0	0	0	0	0	0	0	0	0	0	0	0	0	0	0	0	0	0	0	0	0	0	0	0	0	0	0	0	0	0	0	0	0	0
hsa_mir_326	0	0	0	0	0	0	0	0	0	0	0	0	0	0	0	0	0	0	0	0	0	0	0	0	0	0	0	0	0	0	0	0	0	0	0	0	0	0	0	0	0	0	0	0	0	0	0	0	0
hsa_miR_6849_3p	0	0	0	0	0	0	0	0	0	0	0	0	0	0	0	0	0	0	0	0	0	0	0	0	0	0	0	0	0	0	0	0	0	0	0	0	0	0	0	0	0	0	0	0	0	0	0	0	0
hsa_miR_892b	0	0	0	0	0	0	0	0	0	0	0	0	0	0	0	0	0	0	0	0	0	0	0	0	0	0	0	0	0	0	0	0	0	0	0	0	0	0	0	0	0	0	0	0	0	0	0	0	0
hsa_miR_548ag	0	0	0	0	0	0	0	0	0	0	0	0	0	0	0	0	0	0	0	0	0	0	0	0	0	0	0	0	0	0	0	0	0	0	0	0	0	0	0	0	0	0	0	0	0	0	0	0	0
hsa_miR_891b	0	0	0	0	0	0	0	0	0	0	0	0	0	0	0	0	0	0	0	0	0	0	0	0	0	0	0	0	0	0	0	0	0	0	0	0	0	0	0	0	0	0	0	0	0	0	0	0	0
hsa_miR_4758_5p	0	0	0	0	0	0	0	0	0	0	0	0	0	0	0	0	0	0	0	0	0	0	0	0	0	0	0	0	0	0	0	0	0	0	0	0	0	0	0	0	0	0	0	0	0	0	0	0	0
hsa_miR_6890_5p	0	0	0	0	0	0	0	0	0	0	0	0	0	0	0	0	0	0	0	0	0	0	0	0	0	0	0	0	0	0	0	0	0	0	0	0	0	0	0	0	0	0	0	0	0	0	0	0	0
hsa_miR_5692a	0	0	0	0	0	0	0	0	0	0	0	0	0	0	0	0	0	0	0	0	0	0	0	0	0	0	0	0	0	0	0	0	0	0	0	0	0	0	0	0	0	0	0	0	0	0	0	0	0
hsa_miR_3157_5p	0	0	0	0	0	0	0	0	0	0	0	0	0	0	0	0	0	0	0	0	0	0	0	0	0	0	0	0	0	0	0	0	0	0	0	0	0	0	0	0	0	0	0	0	0	0	0	0	0
hsa_miR_1976	0	0	0	0	0	0	0	0	0	0	0	0	0	0	0	0	0	0	0	0	0	0	0	0	0	0	0	0	0	0	0	0	0	0	0	0	0	0	0	0	0	0	0	0	0	0	0	0	0
hsa_miR_6873_5p	0	0	0	0	0	0	0	0	0	0	0	0	0	0	0	0	0	0	0	0	0	0	0	0	0	0	0	0	0	0	0	0	0	0	0	0	0	0	0	0	0	0	0	0	0	0	0	0	0
hsa_mir_610	0	0	0	0	0	0	0	0	0	0	0	0	0	0	0	0	0	0	0	0	0	0	0	0	0	0	0	0	0	0	0	0	0	0	0	0	0	0	0	0	0	0	0	0	0	0	0	0	0
hsa_miR_4758_3p	0	0	0	0	0	0	0	0	0	0	0	0	0	0	0	0	0	0	0	0	0	0	0	0	0	0	0	0	0	0	0	0	0	0	0	0	0	0	0	0	0	0	0	0	0	0	0	0	0
hsa_miR_5004_5p	0	0	0	0	0	0	0	0	0	0	0	0	0	0	0	0	0	0	0	0	0	0	0	0	0	0	0	0	0	0	0	0	0	0	0	0	0	0	0	0	0	0	0	0	0	0	0	0	0
hsa_mir_5188	0	0	0	0	0	0	0	0	0	0	0	0	0	0	0	0	0	0	0	0	0	0	0	0	0	0	0	0	0	0	0	0	0	0	0	0	0	0	0	0	0	0	0	0	0	0	0	0	0
hsa_miR_4687_5p	0	0	0	0	0	0	0	0	0	0	0	0	0	0	0	0	0	0	0	0	0	0	0	0	0	0	0	0	0	0	0	0	0	0	0	0	0	0	0	0	0	0	0	0	0	0	0	0	0
hsa_mir_4473	0	0	0	0	0	0	0	0	0	0	0	0	0	0	0	0	0	0	0	0	0	0	0	0	0	0	0	0	0	0	0	0	0	0	0	0	0	0	0	0	0	0	0	0	0	0	0	0	0
hsa_miR_6513_5p	0	0	0	0	0	0	0	0	0	0	0	0	0	0	0	0	0	0	0	0	0	0	0	0	0	0	0	0	0	0	0	0	0	0	0	0	0	0	0	0	0	0	0	0	0	0	0	0	0
hsa_miR_3185	0	0	0	0	0	0	0	0	0	0	0	0	0	0	0	0	0	0	0	0	0	0	0	0	0	0	0	0	0	0	0	0	0	0	0	0	0	0	0	0	0	0	0	0	0	0	0	0	0
hsa_miR_6740_3p	0	0	0	0	0	0	0	0	0	0	0	0	0	0	0	0	0	0	0	0	0	0	0	0	0	0	0	0	0	0	0	0	0	0	0	0	0	0	0	0	0	0	0	0	0	0	0	0	0
hsa_miR_4763_5p	0	0	0	0	0	0	0	0	0	0	0	0	0	0	0	0	0	0	0	0	0	0	0	0	0	0	0	0	0	0	0	0	0	0	0	0	0	0	0	0	0	0	0	0	0	0	0	0	0
hsa_mir_5700	0	0	0	0	0	0	0	0	0	0	0	0	0	0	0	0	0	0	0	0	0	0	0	0	0	0	0	0	0	0	0	0	0	0	0	0	0	0	0	0	0	0	0	0	0	0	0	0	0
hsa_mir_3650	0	0	0	0	0	0	0	0	0	0	0	0	0	0	0	0	0	0	0	0	0	0	0	0	0	0	0	0	0	0	0	0	0	0	0	0	0	0	0	0	0	0	0	0	0	0	0	0	0
hsa_mir_132	0	0	0	0	0	0	0	0	0	0	0	0	0	0	0	0	0	0	0	0	0	0	0	0	0	0	0	0	0	0	0	0	0	0	0	0	0	0	0	0	0	0	0	0	0	0	0	0	0
hsa_miR_3617_5p	0	0	0	0	0	0	0	0	0	0	0	0	0	0	0	0	0	0	0	0	0	0	0	0	0	0	0	0	0	0	0	0	0	0	0	0	0	0	0	0	0	0	0	0	0	0	0	0	0
hsa_miR_3928_5p	0	0	0	0	0	0	0	0	0	0	0	0	0	0	0	0	0	0	0	0	0	0	0	0	0	0	0	0	0	0	0	0	0	0	0	0	0	0	0	0	0	0	0	0	0	0	0	0	0
hsa_miR_3162_5p	0	0	0	0	0	0	0	0	0	0	0	0	0	0	0	0	0	0	0	0	0	0	0	0	0	0	0	0	0	0	0	0	0	0	0	0	0	0	0	0	0	0	0	0	0	0	0	0	0
hsa_mir_621	0	0	0	0	0	0	0	0	0	0	0	0	0	0	0	0	0	0	0	0	0	0	0	0	0	0	0	0	0	0	0	0	0	0	0	0	0	0	0	0	0	0	0	0	0	0	0	0	0
hsa_miR_302a_5p	0	0	0	0	0	0	0	0	0	0	0	0	0	0	0	0	0	0	0	0	0	0	0	0	0	0	0	0	0	0	0	0	0	0	0	0	0	0	0	0	0	0	0	0	0	0	0	0	0
hsa_miR_6781_5p	0	0	0	0	0	0	0	0	0	0	0	0	0	0	0	0	0	0	0	0	0	0	0	0	0	0	0	0	0	0	0	0	0	0	0	0	0	0	0	0	0	0	0	0	0	0	0	0	0
hsa_miR_4688	0	0	0	0	0	0	0	0	0	0	0	0	0	0	0	0	0	0	0	0	0	0	0	0	0	0	0	0	0	0	0	0	0	0	0	0	0	0	0	0	0	0	0	0	0	0	0	0	0
hsa_miR_4703_5p	0	0	0	0	0	0	0	0	0	0	0	0	0	0	0	0	0	0	0	0	0	0	0	0	0	0	0	0	0	0	0	0	0	0	0	0	0	0	0	0	0	0	0	0	0	0	0	0	0
hsa_miR_1914_3p	0	0	0	0	0	0	0	0	0	0	0	0	0	0	0	0	0	0	0	0	0	0	0	0	0	0	0	0	0	0	0	0	0	0	0	0	0	0	0	0	0	0	0	0	0	0	0	0	0
hsa_mir_6894	0	0	0	0	0	0	0	0	0	0	0	0	0	0	0	0	0	0	0	0	0	0	0	0	0	0	0	0	0	0	0	0	0	0	0	0	0	0	0	0	0	0	0	0	0	0	0	0	0
hsa_miR_1343_3p	0	0	0	0	0	0	0	0	0	0	0	0	0	0	0	0	0	0	0	0	0	0	0	0	0	0	0	0	0	0	0	0	0	0	0	0	0	0	0	0	0	0	0	0	0	0	0	0	0
hsa_miR_548a_3p	0	0	0	0	0	0	0	0	0	0	0	0	0	0	0	0	0	0	0	0	0	0	0	0	0	0	0	0	0	0	0	0	0	0	0	0	0	0	0	0	0	0	0	0	0	0	0	0	0
hsa_miR_6866_3p	0	0	0	0	0	0	0	0	0	0	0	0	0	0	0	0	0	0	0	0	0	0	0	0	0	0	0	0	0	0	0	0	0	0	0	0	0	0	0	0	0	0	0	0	0	0	0	0	0
hsa_mir_15a	0	0	0	0	0	0	0	0	0	0	0	0	0	0	0	0	0	0	0	0	0	0	0	0	0	0	0	0	0	0	0	0	0	0	0	0	0	0	0	0	0	0	0	0	0	0	0	0	0
hsa_miR_4705	0	0	0	0	0	0	0	0	0	0	0	0	0	0	0	0	0	0	0	0	0	0	0	0	0	0	0	0	0	0	0	0	0	0	0	0	0	0	0	0	0	0	0	0	0	0	0	0	0
hsa_miR_5581_3p	0	0	0	0	0	0	0	0	0	0	0	0	0	0	0	0	0	0	0	0	0	0	0	0	0	0	0	0	0	0	0	0	0	0	0	0	0	0	0	0	0	0	0	0	0	0	0	0	0
hsa_miR_6750_3p	0	0	0	0	0	0	0	0	0	0	0	0	0	0	0	0	0	0	0	0	0	0	0	0	0	0	0	0	0	0	0	0	0	0	0	0	0	0	0	0	0	0	0	0	0	0	0	0	0
hsa_miR_643	0	0	0	0	0	0	0	0	0	0	0	0	0	0	0	0	0	0	0	0	0	0	0	0	0	0	0	0	0	0	0	0	0	0	0	0	0	0	0	0	0	0	0	0	0	0	0	0	0
hsa_mir_922	0	0	0	0	0	0	0	0	0	0	0	0	0	0	0	0	0	0	0	0	0	0	0	0	0	0	0	0	0	0	0	0	0	0	0	0	0	0	0	0	0	0	0	0	0	0	0	0	0
hsa_mir_6773	0	0	0	0	0	0	0	0	0	0	0	0	0	0	0	0	0	0	0	0	0	0	0	0	0	0	0	0	0	0	0	0	0	0	0	0	0	0	0	0	0	0	0	0	0	0	0	0	0
hsa_mir_1246	0	0	0	0	0	0	0	0	0	0	0	0	0	0	0	0	0	0	0	0	0	0	0	0	0	0	0	0	0	0	0	0	0	0	0	0	0	0	0	0	0	0	0	0	0	0	0	0	0
hsa_mir_1286	0	0	0	0	0	0	0	0	0	0	0	0	0	0	0	0	0	0	0	0	0	0	0	0	0	0	0	0	0	0	0	0	0	0	0	0	0	0	0	0	0	0	0	0	0	0	0	0	0
hsa_miR_4762_3p	0	0	0	0	0	0	0	0	0	0	0	0	0	0	0	0	0	0	0	0	0	0	0	0	0	0	0	0	0	0	0	0	0	0	0	0	0	0	0	0	0	0	0	0	0	0	0	0	0
hsa_mir_4714	0	0	0	0	0	0	0	0	0	0	0	0	0	0	0	0	0	0	0	0	0	0	0	0	0	0	0	0	0	0	0	0	0	0	0	0	0	0	0	0	0	0	0	0	0	0	0	0	0
hsa_mir_4512	0	0	0	0	0	0	0	0	0	0	0	0	0	0	0	0	0	0	0	0	0	0	0	0	0	0	0	0	0	0	0	0	0	0	0	0	0	0	0	0	0	0	0	0	0	0	0	0	0
hsa_miR_4726_5p	0	0	0	0	0	0	0	0	0	0	0	0	0	0	0	0	0	0	0	0	0	0	0	0	0	0	0	0	0	0	0	0	0	0	0	0	0	0	0	0	0	0	0	0	0	0	0	0	0
hsa_miR_4512	0	0	0	0	0	0	0	0	0	0	0	0	0	0	0	0	0	0	0	0	0	0	0	0	0	0	0	0	0	0	0	0	0	0	0	0	0	0	0	0	0	0	0	0	0	0	0	0	0
hsa_miR_7850_5p	0	0	0	0	0	0	0	0	0	0	0	0	0	0	0	0	0	0	0	0	0	0	0	0	0	0	0	0	0	0	0	0	0	0	0	0	0	0	0	0	0	0	0	0	0	0	0	0	0
hsa_miR_4436b_3p	0	0	0	0	0	0	0	0	0	0	0	0	0	0	0	0	0	0	0	0	0	0	0	0	0	0	0	0	0	0	0	0	0	0	0	0	0	0	0	0	0	0	0	0	0	0	0	0	0
hsa_miR_5194	0	0	0	0	0	0	0	0	0	0	0	0	0	0	0	0	0	0	0	0	0	0	0	0	0	0	0	0	0	0	0	0	0	0	0	0	0	0	0	0	0	0	0	0	0	0	0	0	0
hsa_miR_3690	0	0	0	0	0	0	0	0	0	0	0	0	0	0	0	0	0	0	0	0	0	0	0	0	0	0	0	0	0	0	0	0	0	0	0	0	0	0	0	0	0	0	0	0	0	0	0	0	0
hsa_mir_4311	0	0	0	0	0	0	0	0	0	0	0	0	0	0	0	0	0	0	0	0	0	0	0	0	0	0	0	0	0	0	0	0	0	0	0	0	0	0	0	0	0	0	0	0	0	0	0	0	0
hsa_miR_503_3p	0	0	0	0	0	0	0	0	0	0	0	0	0	0	0	0	0	0	0	0	0	0	0	0	0	0	0	0	0	0	0	0	0	0	0	0	0	0	0	0	0	0	0	0	0	0	0	0	0
hsa_miR_6756_3p	0	0	0	0	0	0	0	0	0	0	0	0	0	0	0	0	0	0	0	0	0	0	0	0	0	0	0	0	0	0	0	0	0	0	0	0	0	0	0	0	0	0	0	0	0	0	0	0	0
hsa_miR_7111_3p	0	0	0	0	0	0	0	0	0	0	0	0	0	0	0	0	0	0	0	0	0	0	0	0	0	0	0	0	0	0	0	0	0	0	0	0	0	0	0	0	0	0	0	0	0	0	0	0	0
hsa_miR_6820_3p	0	0	0	0	0	0	0	0	0	0	0	0	0	0	0	0	0	0	0	0	0	0	0	0	0	0	0	0	0	0	0	0	0	0	0	0	0	0	0	0	0	0	0	0	0	0	0	0	0
hsa_mir_6124	0	0	0	0	0	0	0	0	0	0	0	0	0	0	0	0	0	0	0	0	0	0	0	0	0	0	0	0	0	0	0	0	0	0	0	0	0	0	0	0	0	0	0	0	0	0	0	0	0
hsa_miR_4660	0	0	0	0	0	0	0	0	0	0	0	0	0	0	0	0	0	0	0	0	0	0	0	0	0	0	0	0	0	0	0	0	0	0	0	0	0	0	0	0	0	0	0	0	0	0	0	0	0
hsa_miR_135a_3p	0	0	0	0	0	0	0	0	0	0	0	0	0	0	0	0	0	0	0	0	0	0	0	0	0	0	0	0	0	0	0	0	0	0	0	0	0	0	0	0	0	0	0	0	0	0	0	0	0
hsa_mir_6785	0	0	0	0	0	0	0	0	0	0	0	0	0	0	0	0	0	0	0	0	0	0	0	0	0	0	0	0	0	0	0	0	0	0	0	0	0	0	0	0	0	0	0	0	0	0	0	0	0
hsa_mir_1296	0	0	0	0	0	0	0	0	0	0	0	0	0	0	0	0	0	0	0	0	0	0	0	0	0	0	0	0	0	0	0	0	0	0	0	0	0	0	0	0	0	0	0	0	0	0	0	0	0
hsa_miR_545_3p	0	0	0	0	0	0	0	0	0	0	0	0	0	0	0	0	0	0	0	0	0	0	0	0	0	0	0	0	0	0	0	0	0	0	0	0	0	0	0	0	0	0	0	0	0	0	0	0	0
hsa_miR_6766_5p	0	0	0	0	0	0	0	0	0	0	0	0	0	0	0	0	0	0	0	0	0	0	0	0	0	0	0	0	0	0	0	0	0	0	0	0	0	0	0	0	0	0	0	0	0	0	0	0	0
hsa_mir_6733	0	0	0	0	0	0	0	0	0	0	0	0	0	0	0	0	0	0	0	0	0	0	0	0	0	0	0	0	0	0	0	0	0	0	0	0	0	0	0	0	0	0	0	0	0	0	0	0	0
hsa_miR_3939	0	0	0	0	0	0	0	0	0	0	0	0	0	0	0	0	0	0	0	0	0	0	0	0	0	0	0	0	0	0	0	0	0	0	0	0	0	0	0	0	0	0	0	0	0	0	0	0	0
hsa_miR_6736_3p	0	0	0	0	0	0	0	0	0	0	0	0	0	0	0	0	0	0	0	0	0	0	0	0	0	0	0	0	0	0	0	0	0	0	0	0	0	0	0	0	0	0	0	0	0	0	0	0	0
[truncated: 23 more columns]

## Sheet: Supplementary table S3b
Supplementary Table S3b: Differential expression analysis of T1D male discovery cohort. DEseq2 results from analyzing macroalbuminuria vs normoalbuminuria groups.
Gene ID	Average expression	Log2 foldchange	Log2FC SE	B statistic	P-value	Adjusted p-value
hsa-miR-143-3p	65.569	2.628	0.549392	4.78346	1.72304e-06	0.00018092
hsa-miR-101-3p	533.648	-0.554455	0.137783	-4.02411	5.71906e-05	0.00300251
hsa-miR-222-3p	415.831	-0.942343	0.241785	-3.89744	9.72136e-05	0.00340248
hsa-miR-10a-5p	145276	-0.698198	0.191471	-3.64649	0.000265843	0.00581194
hsa-miR-196b-5p	207.418	0.794087	0.218388	3.63614	0.000276759	0.00581194
hsa-miR-182-5p	3273.97	-0.49647	0.148796	-3.33658	0.000848157	0.0148427
hsa-miR-23b-3p	179.659	0.663875	0.204297	3.24956	0.00115583	0.0173374
hsa-miR-574-5p	158.205	0.881209	0.279338	3.15464	0.00160698	0.0210917
hsa-miR-486-5p	174.562	0.909638	0.295519	3.0781	0.00208322	0.0243042
hsa-miR-146a-5p	218.599	0.883014	0.290926	3.03519	0.00240385	0.0251221
hsa-mir-10a	2957.26	-0.623662	0.207351	-3.00776	0.00263184	0.0251221
hsa-miR-22-3p	2289.31	0.401033	0.135168	2.96692	0.00300798	0.02514
hsa-miR-30e-3p	478.152	-0.49807	0.170338	-2.92401	0.00345554	0.02514
hsa-mir-192	1878.85	0.705357	0.242068	2.91388	0.00356966	0.02514
hsa-miR-192-5p	8198.83	0.656536	0.226637	2.89687	0.00376907	0.02514
hsa-let-7e-5p	5923.31	0.244717	0.0846254	2.89176	0.00383085	0.02514
hsa-miR-92b-3p	653.46	-0.457758	0.171948	-2.66219	0.0077635	0.0444085
hsa-miR-378a-3p	689.426	0.553337	0.208736	2.65089	0.00802795	0.0444085
hsa-let-7b-5p	38027.4	0.243801	0.0924097	2.63826	0.00833333	0.0444085
hsa-miR-92a-3p	2757.46	-0.28617	0.109509	-2.61322	0.00896941	0.0444085
hsa-miR-200a-3p	2108.69	-0.239615	0.0921542	-2.60015	0.00931826	0.0444085
hsa-miR-146b-5p	1588.55	0.350668	0.13643	2.57032	0.0101604	0.0444085
hsa-miR-30e-5p	1231.02	-0.340328	0.132476	-2.56899	0.0101997	0.0444085
hsa-miR-10b-5p	680834	-0.464583	0.181238	-2.56339	0.0103656	0.0444085
hsa-miR-93-5p	146.427	0.678846	0.265538	2.55649	0.0105735	0.0444085
hsa-miR-24-3p	397.498	0.61102	0.244131	2.50284	0.0123203	0.049755
hsa-miR-107	88.1296	0.721103	0.307169	2.34758	0.018896	0.0734846
hsa-let-7d-5p	887.223	0.273803	0.120433	2.27349	0.0229965	0.0851538
hsa-miR-30d-5p	7712.81	-0.21324	0.0941495	-2.2649	0.0235187	0.0851538
hsa-miR-95-3p	97.6185	0.814089	0.389578	2.08967	0.0366476	0.128267
hsa-mir-10b	9610.32	-0.381958	0.193759	-1.97131	0.0486886	0.160217
hsa-miR-203a-3p	566.066	-0.438757	0.222709	-1.97009	0.048828	0.160217
hsa-miR-320b	112.76	-0.498814	0.261847	-1.90498	0.056782	0.18067
hsa-miR-221-3p	292.469	-0.551853	0.30221	-1.82606	0.0678419	0.209512
hsa-miR-27b-3p	2810.8	0.225834	0.128292	1.76031	0.0783548	0.235064
hsa-miR-186-5p	458.278	0.310744	0.178444	1.74141	0.081611	0.238032
hsa-miR-30b-5p	1396.71	-0.222153	0.132183	-1.68065	0.0928308	0.263439
hsa-miR-26b-5p	2302.25	0.200946	0.121336	1.65611	0.0976994	0.269959
hsa-let-7b	73.271	0.717841	0.444286	1.61572	0.106155	0.285802
hsa-miR-204-5p	11422.7	-0.246148	0.155154	-1.58647	0.112632	0.293772
hsa-miR-197-3p	76.1605	-0.669326	0.424331	-1.57737	0.114711	0.293772
hsa-let-7a-5p	79242.2	0.208461	0.13782	1.51256	0.130393	0.325981
hsa-miR-375	6238.77	0.453764	0.310326	1.46222	0.143681	0.350849
hsa-miR-151a-5p	947.952	0.155886	0.110884	1.40585	0.159769	0.369225
hsa-miR-184	79.8399	-0.816986	0.581408	-1.40519	0.159966	0.369225
hsa-miR-320a	1964.58	0.184746	0.132921	1.38989	0.164561	0.369225
hsa-miR-21-5p	3184.88	0.174415	0.125699	1.38756	0.165272	0.369225
hsa-miR-196a-5p	597.374	0.234193	0.170432	1.37411	0.169408	0.370579
hsa-miR-148a-5p	72.0518	0.410576	0.303581	1.35244	0.176234	0.377643
hsa-miR-25-3p	364.115	0.211269	0.159618	1.32359	0.185639	0.389841
hsa-miR-181a-2-3p	170.484	-0.248582	0.191215	-1.30001	0.193597	0.398582
hsa-let-7a-3	217.579	0.34089	0.268755	1.2684	0.204654	0.413243
hsa-miR-100-5p	344.48	0.329598	0.278429	1.18378	0.236501	0.46854
hsa-let-7d-3p	75.7964	0.389011	0.342404	1.13612	0.255907	0.492969
hsa-miR-363-3p	76.5236	0.495925	0.438638	1.1306	0.258222	0.492969
hsa-miR-423-5p	1066.39	-0.142819	0.134613	-1.06096	0.288708	0.541327
hsa-miR-183-5p	77.7468	-0.352743	0.34639	-1.01834	0.308515	0.568318
hsa-miR-194-5p	110.42	0.358566	0.371968	0.96397	0.335061	0.606576
hsa-miR-16-5p	333.608	-0.142438	0.158029	-0.901341	0.367407	0.644272
hsa-miR-205-5p	113.501	-0.378413	0.421223	-0.898368	0.36899	0.644272
hsa-let-7i-5p	973.299	0.119446	0.134441	0.888464	0.374291	0.644272
hsa-miR-27a-3p	82.1008	0.299622	0.35455	0.845078	0.398068	0.674147
hsa-miR-152-3p	97.1611	0.244108	0.307031	0.795062	0.426578	0.698867
hsa-miR-30c-5p	7001.28	0.0943524	0.119601	0.78889	0.430176	0.698867
hsa-miR-98-5p	716.235	0.102759	0.130955	0.784695	0.432632	0.698867
hsa-miR-141-3p	2200.91	-0.0982023	0.129511	-0.758257	0.448297	0.7132
hsa-miR-200b-3p	1451.72	-0.10489	0.150473	-0.69707	0.485759	0.754148
hsa-mir-200b	213.234	-0.191084	0.275792	-0.692855	0.4884	0.754148
hsa-miR-99a-5p	200.488	-0.186228	0.303728	-0.613141	0.539783	0.809936
hsa-miR-99b-5p	1202.73	-0.131951	0.219415	-0.601375	0.54759	0.809936
hsa-miR-151a-3p	691.784	-0.0777234	0.129269	-0.601253	0.547671	0.809936
hsa-mir-140	87.5499	0.174477	0.321736	0.542297	0.587614	0.856937
hsa-miR-19b-3p	90.9586	-0.169257	0.334438	-0.506094	0.61279	0.861348
hsa-mir-101-1	173.861	-0.106451	0.21297	-0.499839	0.617188	0.861348
hsa-mir-101-2	173.629	-0.10447	0.210862	-0.495442	0.620288	0.861348
hsa-miR-30a-5p	53683.5	0.0553368	0.112711	0.490964	0.623452	0.861348
hsa-miR-181a-5p	1920.67	-0.060293	0.126596	-0.476262	0.633888	0.864392
hsa-mir-30e	103.707	-0.192803	0.415907	-0.463573	0.642954	0.865376
hsa-mir-125b-2	150.395	-0.128021	0.284128	-0.450576	0.652295	0.865376
hsa-miR-148a-3p	1938.57	0.0656638	0.149219	0.440049	0.659902	0.865376
hsa-miR-532-5p	128.529	-0.121448	0.282782	-0.429477	0.667576	0.865376
hsa-miR-30a-3p	3554.75	0.077137	0.184973	0.417017	0.676666	0.866462
hsa-miR-191-5p	2006.08	0.0516926	0.133305	0.387778	0.69818	0.867987
hsa-miR-181b-5p	272.99	-0.0793956	0.20568	-0.386016	0.699485	0.867987
hsa-miR-103a-3p	423.831	0.0648028	0.170823	0.379356	0.704424	0.867987
hsa-let-7f-5p	48044.3	0.0286466	0.0773789	0.370212	0.711224	0.867987
hsa-miR-423-3p	366.163	0.0677108	0.197966	0.342033	0.732326	0.867987
hsa-let-7c-5p	12224.2	0.0506404	0.157485	0.321558	0.747788	0.867987
hsa-miR-28-3p	847.74	-0.0413893	0.131263	-0.315315	0.752522	0.867987
hsa-mir-203a	96.4453	0.0846932	0.291666	0.290377	0.771528	0.867987
hsa-miR-744-5p	161.084	0.0661279	0.229117	0.288621	0.772871	0.867987
hsa-miR-200c-3p	2484.91	-0.0362824	0.128854	-0.281578	0.778267	0.867987
hsa-let-7g-5p	2573.79	-0.0473154	0.169372	-0.279357	0.779971	0.867987
hsa-miR-26a-5p	14509.3	0.0243339	0.0886571	0.274473	0.783721	0.867987
hsa-miR-31-5p	83.5607	-0.0951465	0.351992	-0.270309	0.786923	0.867987
hsa-miR-125a-5p	2015.8	-0.0387158	0.153633	-0.252002	0.801039	0.867987
hsa-let-7c	66.1037	-0.107068	0.426657	-0.250947	0.801855	0.867987
hsa-miR-125b-5p	172.079	0.0609492	0.264309	0.230598	0.817627	0.876029
hsa-miR-9-5p	88.0459	-0.0688038	0.413207	-0.166512	0.867754	0.917965
hsa-miR-361-5p	72.8728	-0.0585918	0.370226	-0.15826	0.874252	0.917965
hsa-mir-30a	1143.23	0.016958	0.133483	0.127043	0.898906	0.934507
hsa-mir-151a	97.7024	0.031187	0.300762	0.103693	0.917413	0.944396
hsa-miR-204-3p	79.2256	0.025812	0.385865	0.0668939	0.946666	0.965048
hsa-miR-30c-2-3p	273.639	-0.00932558	0.185353	-0.0503126	0.959873	0.969103
hsa-miR-429	177.354	-0.0020408	0.252997	-0.00806652	0.993564	0.993564
hsa-mir-23b	10.0245	2.33218	0.79908	2.91858	0.00351631
hsa-miR-106b-5p	8.45659	3.45944	1.22612	2.82145	0.00478064
hsa-miR-484	51.4644	1.11088	0.449139	2.47335	0.0133853
hsa-miR-4728-3p	5.31881	-2.90445	1.17931	-2.46284	0.0137843
hsa-let-7c-3p	2.65602	3.3125	1.38283	2.39545	0.0166001
hsa-let-7d	1.04469	1.69578	0.724436	2.34083	0.0192408
hsa-miR-335-5p	52.3692	1.11013	0.491581	2.25828	0.023928
hsa-miR-130a-3p	38.0946	-1.35367	0.623716	-2.17033	0.0299817
hsa-miR-215-5p	22.3878	0.67955	0.315014	2.1572	0.0309899
hsa-miR-126-3p	3.84902	3.3551	1.59476	2.10383	0.0353934
hsa-miR-504-5p	2.65483	-3.67955	1.78227	-2.06454	0.038967
hsa-mir-135a-2	24.2723	1.462	0.714187	2.04708	0.0406502
hsa-miR-3158-3p	2.64981	-4.01326	1.9985	-2.00813	0.0446292
hsa-mir-24-2	6.54229	-2.12122	1.08339	-1.95795	0.0502363
hsa-miR-191-3p	2.25966	-3.89583	2.05424	-1.89648	0.0578962
hsa-miR-155-5p	65.103	1.04229	0.557835	1.86846	0.0616977
hsa-miR-130b-5p	11.3332	1.62041	0.868414	1.86594	0.06205
hsa-miR-10a-3p	13.5311	-1.62513	0.874489	-1.85838	0.0631151
hsa-miR-339-3p	11.6162	-1.69999	0.918807	-1.85022	0.0642825
hsa-miR-450b-5p	5.85016	2.0659	1.12971	1.8287	0.0674444
hsa-miR-29b-1-5p	2.80471	-3.43764	1.88028	-1.82826	0.0675109
hsa-mir-181b-2	5.04447	1.97416	1.08677	1.81653	0.0692884
hsa-miR-190a-5p	13.5231	1.64676	0.908403	1.8128	0.0698619
hsa-mir-1468	0.844682	6.59153	3.65305	1.80439	0.0711703
hsa-mir-98	1.61207	-3.60461	2.00323	-1.7994	0.0719553
hsa-miR-1269a	9.26249	1.94055	1.08124	1.79474	0.072695
hsa-mir-574	2.84965	3.00489	1.67642	1.79244	0.0730618
hsa-mir-24-1	6.97401	-1.83671	1.034	-1.77632	0.0756803
hsa-mir-652	1.56306	-3.69838	2.08885	-1.77054	0.0766381
hsa-mir-194-2	0.779822	2.52348	1.45935	1.72918	0.0837767
hsa-miR-28-5p	44.759	0.791096	0.458094	1.72693	0.0841806
hsa-mir-342	5.91516	2.16618	1.29649	1.6708	0.0947603
hsa-mir-181a-2	6.33286	-1.80626	1.09971	-1.64249	0.100488
hsa-mir-191	8.64834	1.69306	1.03875	1.6299	0.103122
hsa-miR-365a-3p	10.7814	1.29946	0.798514	1.62735	0.103663
hsa-miR-365b-3p	10.7814	1.29946	0.798514	1.62735	0.103663
hsa-let-7f-1-3p	2.31216	2.54581	1.56782	1.62379	0.104421
hsa-mir-181b-1	4.57422	1.80689	1.13766	1.58826	0.112227
hsa-miR-126-5p	3.06321	2.1512	1.38481	1.55343	0.120321
hsa-miR-149-5p	37.8452	0.779518	0.501995	1.55284	0.120461
hsa-miR-598-3p	28.9631	0.913959	0.596154	1.53309	0.125253
hsa-miR-335-3p	20.9997	1.11805	0.731248	1.52896	0.126275
hsa-mir-181a-1	5.85072	-1.7933	1.1755	-1.52556	0.12712
hsa-miR-365a-5p	2.76505	2.85639	1.90364	1.50049	0.133488
hsa-miR-769-5p	42.5398	0.679589	0.460582	1.4755	0.140078
hsa-miR-1262	0.984073	-3.48284	2.37684	-1.46532	0.142832
hsa-miR-4446-3p	3.63023	2.01177	1.37429	1.46386	0.143233
hsa-miR-323b-3p	2.49283	3.15602	2.18308	1.44567	0.148269
hsa-miR-181a-3p	18.0717	0.992358	0.695334	1.42717	0.153532
hsa-miR-4662a-5p	6.21344	1.3659	0.974852	1.40114	0.161172
hsa-miR-140-5p	3.1192	1.73119	1.23734	1.39912	0.161776
hsa-miR-501-3p	33.1477	-0.829323	0.592771	-1.39906	0.161794
hsa-miR-574-3p	39.4931	0.766492	0.550556	1.39222	0.163857
hsa-miR-769-3p	2.1898	3.02689	2.18348	1.38627	0.165664
hsa-mir-934	1.19137	2.28935	1.65295	1.38501	0.166049
hsa-miR-424-5p	11.7015	1.26123	0.911922	1.38305	0.16665
hsa-miR-106a-5p	15.6726	1.2211	0.898514	1.35902	0.17414
hsa-miR-6887-3p	1.0466	3.42577	2.52222	1.35823	0.174389
hsa-miR-211-5p	4.64817	-1.52509	1.12617	-1.35423	0.175663
hsa-mir-320b-2	5.84586	-1.39025	1.0364	-1.34142	0.179785
hsa-miR-542-5p	2.33546	2.51024	1.87267	1.34046	0.180097
hsa-miR-320c	17.3341	0.760857	0.573796	1.32601	0.184837
hsa-miR-92a-1-5p	17.1659	-1.013	0.774083	-1.30864	0.190656
hsa-miR-378c	6.48668	-1.33965	1.02371	-1.30862	0.190662
hsa-mir-425	16.5366	0.9357	0.724367	1.29175	0.196444
hsa-miR-654-3p	2.07407	-2.65896	2.05935	-1.29116	0.196647
hsa-miR-181d-5p	19.9828	0.882041	0.689303	1.27961	0.200681
hsa-mir-152	1.15717	-2.95414	2.33165	-1.26697	0.205165
hsa-miR-1299	29.8611	1.03617	0.822001	1.26054	0.207474
hsa-mir-26b	10.9415	0.692436	0.549579	1.25994	0.207691
hsa-miR-3615	14.4081	-1.00238	0.796298	-1.2588	0.208103
hsa-miR-887-3p	2.15151	-2.05827	1.65354	-1.24477	0.213217
hsa-let-7f-2	9.51243	0.563551	0.468191	1.20368	0.228714
hsa-miR-342-3p	63.1089	0.509776	0.425808	1.1972	0.23123
hsa-miR-324-5p	6.03791	1.17331	0.990186	1.18494	0.236043
hsa-miR-3127-5p	2.89868	1.75956	1.48836	1.18222	0.23712
hsa-miR-582-5p	2.19132	-2.2336	1.89335	-1.17971	0.238116
hsa-miR-509-3p	12.4325	1.099	0.935921	1.17424	0.240298
hsa-miR-340-5p	32.2692	-0.606067	0.519754	-1.16607	0.243588
hsa-miR-210-3p	4.36491	-1.19623	1.0266	-1.16523	0.243926
hsa-miR-766-3p	3.29028	-1.92418	1.65339	-1.16378	0.244513
hsa-mir-320b-1	5.47477	-1.23552	1.0642	-1.16099	0.245648
hsa-miR-641	4.03873	-1.58055	1.36145	-1.16094	0.245668
hsa-let-7g	3.4395	-1.36154	1.1982	-1.13632	0.255825
hsa-miR-7704	1.64169	1.75775	1.55161	1.13285	0.257276
hsa-miR-487b-3p	1.30667	3.4264	3.0498	1.12348	0.261233
hsa-miR-99b-3p	20.5219	0.709429	0.636997	1.11371	0.265405
hsa-miR-6803-3p	1.50215	1.82034	1.64233	1.10839	0.267695
hsa-let-7f-2-3p	3.31789	-1.6412	1.48767	-1.1032	0.26994
hsa-miR-135a-5p	4.08798	1.50972	1.37476	1.09817	0.272132
hsa-miR-99a-3p	5.15726	-1.34251	1.22898	-1.09237	0.274669
hsa-let-7f-1	1.30422	1.08519	0.994573	1.09112	0.275222
hsa-miR-331-3p	5.08909	-1.38965	1.27849	-1.08694	0.277061
hsa-miR-3679-5p	2.40838	2.19039	2.01539	1.08683	0.277112
hsa-miR-342-5p	14.8338	0.94322	0.868162	1.08646	0.277277
hsa-mir-21	7.3296	0.751793	0.697691	1.07754	0.281237
hsa-miR-1468-5p	11.9459	-0.815506	0.767043	-1.06318	0.287699
hsa-miR-29b-3p	11.4583	-0.955794	0.911216	-1.04892	0.294214
hsa-mir-26a-1	2.30083	1.27371	1.22865	1.03667	0.299891
hsa-miR-584-5p	16.5221	-0.874737	0.843937	-1.0365	0.299971
hsa-miR-1180-3p	49.0437	-0.452099	0.436859	-1.03488	0.300723
hsa-miR-218-5p	6.75673	-1.29225	1.24997	-1.03383	0.301218
hsa-miR-1246	1.50428	1.93873	1.89763	1.02166	0.306943
hsa-miR-889-3p	0.748981	-3.22973	3.16319	-1.02104	0.307238
hsa-miR-2110	10.7024	-1.12372	1.11624	-1.0067	0.314078
hsa-miR-450a-2-3p	1.48262	-2.5256	2.51581	-1.00389	0.315431
hsa-miR-146b-3p	2.88188	-1.96329	1.97358	-0.994787	0.31984
hsa-miR-500a-5p	2.10019	1.91693	1.94653	0.984792	0.324726
hsa-miR-500b-5p	2.10019	1.91693	1.94653	0.984792	0.324726
hsa-mir-375	28.3245	0.75352	0.76956	0.979158	0.327502
hsa-miR-3074-5p	0.843852	-2.76613	2.88587	-0.958508	0.337807
hsa-miR-145-5p	1.20408	3.46459	3.64113	0.951515	0.341343
hsa-mir-196a-2	1.14065	-0.828133	0.871336	-0.950418	0.3419
hsa-miR-576-3p	1.33278	-1.94451	2.06921	-0.939738	0.347352
hsa-miR-548k	4.9186	-1.21331	1.29828	-0.934552	0.350019
hsa-miR-210-5p	5.07681	-1.0521	1.12677	-0.933727	0.350445
hsa-miR-411-5p	6.16478	-1.48859	1.5999	-0.930429	0.352149
hsa-miR-4466	3.76979	1.37897	1.50587	0.91573	0.359809
hsa-mir-30c-2	24.4751	0.315021	0.349655	0.900948	0.367616
hsa-miR-7706	7.4784	1.18951	1.33049	0.894039	0.371301
hsa-miR-425-5p	33.0287	-0.415822	0.467486	-0.889486	0.373742
hsa-miR-664a-5p	21.1738	0.521875	0.586915	0.889182	0.373905
hsa-miR-3125	0.823961	-3.22408	3.65364	-0.88243	0.377544
hsa-miR-328-3p	38.3895	0.4729	0.537011	0.880614	0.378527
hsa-miR-33b-5p	0.738632	2.25006	2.56219	0.878177	0.379848
hsa-miR-1307-5p	41.1113	0.444368	0.509428	0.872288	0.383051
hsa-miR-424-3p	45.5744	0.444406	0.512173	0.867687	0.385565
hsa-miR-1268b	4.22344	1.25067	1.46403	0.854269	0.392956
hsa-mir-6858	1.82214	1.73159	2.03234	0.852017	0.394205
hsa-miR-4492	0.685793	2.65559	3.12744	0.849126	0.395811
hsa-miR-500a-3p	35.6632	0.422086	0.498112	0.847372	0.396788
hsa-mir-671	0.860428	-3.09033	3.6547	-0.845577	0.397789
hsa-mir-548az	1.05234	-2.40437	2.84451	-0.845267	0.397962
hsa-mir-760	0.832464	-2.72844	3.23336	-0.84384	0.398759
hsa-miR-29c-5p	0.732531	1.82542	2.16937	0.841454	0.400094
hsa-miR-503-5p	26.6918	0.631705	0.75309	0.838818	0.401572
hsa-miR-206	24.7086	-0.641539	0.769945	-0.833226	0.404717
hsa-miR-3909	4.40619	-1.10059	1.3347	-0.824594	0.409602
hsa-miR-483-5p	0.680583	-3.00538	3.65568	-0.822112	0.411013
hsa-mir-29b-2	4.67685	-0.988868	1.20549	-0.820306	0.412042
hsa-miR-339-5p	9.04806	0.784192	0.957969	0.818598	0.413016
hsa-miR-138-5p	2.58423	1.38842	1.69806	0.817648	0.413558
hsa-mir-181c	5.56509	1.0673	1.31053	0.814403	0.415414
hsa-miR-25-5p	4.07574	-1.24413	1.52998	-0.813173	0.416119
hsa-miR-6515-5p	0.824561	-1.90679	2.3535	-0.810193	0.417829
hsa-mir-33b	0.971621	-2.1001	2.59405	-0.809586	0.418178
hsa-mir-30c-1	24.3424	0.281267	0.352012	0.799027	0.424275
hsa-miR-708-5p	2.12002	1.38472	1.74767	0.792321	0.428173
hsa-miR-301a-3p	8.50462	-0.692365	0.880635	-0.786211	0.431744
hsa-mir-28	44.3182	0.301129	0.3831	0.786032	0.431849
hsa-miR-1226-5p	1.97622	-1.55975	1.98755	-0.784764	0.432592
hsa-miR-1226-3p	0.680678	-2.81258	3.65619	-0.769266	0.441736
hsa-miR-29a-5p	0.487833	-2.25028	2.97303	-0.756899	0.44911
hsa-miR-1268a	4.1521	1.11107	1.48315	0.749132	0.453778
hsa-miR-1910-5p	1.3028	2.19673	2.95325	0.743833	0.456977
hsa-miR-576-5p	0.574678	1.97058	2.65468	0.742306	0.457902
hsa-mir-2116	1.95516	1.68782	2.27558	0.741712	0.458262
hsa-miR-125a-3p	13.1105	-0.499636	0.674154	-0.741131	0.458614
hsa-miR-374a-5p	18.106	-0.504916	0.688134	-0.733747	0.463103
hsa-miR-499a-5p	0.582787	2.66752	3.645	0.731829	0.464273
hsa-miR-744-3p	0.44246	-2.66566	3.65641	-0.729038	0.465978
hsa-miR-4488	0.458052	1.95381	2.68466	0.727768	0.466756
hsa-miR-221-5p	3.90635	1.43989	1.98347	0.725946	0.467872
hsa-miR-340-3p	12.0613	-0.702646	0.971581	-0.723199	0.469558
hsa-mir-99a	6.58633	-0.817791	1.13274	-0.721955	0.470322
hsa-miR-365b-5p	7.91784	0.860129	1.19335	0.720769	0.471052
hsa-miR-92a-2-5p	7.62927	0.828584	1.16351	0.71214	0.476378
hsa-miR-652-3p	7.56032	-0.817972	1.14994	-0.711316	0.476888
hsa-mir-4449	0.585679	-2.07471	2.92237	-0.709943	0.477739
hsa-let-7a-1	42.9149	0.348384	0.495799	0.702671	0.482261
hsa-miR-6511a-5p	0.449574	2.5509	3.64769	0.699319	0.484352
hsa-miR-223-3p	1.69052	-1.17735	1.68698	-0.697901	0.485239
hsa-miR-22-5p	2.91022	-1.29046	1.85137	-0.697029	0.485785
hsa-miR-6784-3p	0.652123	2.52566	3.64545	0.692826	0.488419
hsa-mir-6882	0.443715	-2.51995	3.65674	-0.689124	0.490745
hsa-mir-455	1.88614	-1.41018	2.04765	-0.688683	0.491023
hsa-miR-151b	64.9713	0.198111	0.28882	0.685932	0.492756
hsa-mir-361	1.8884	-0.966383	1.41723	-0.68188	0.495315
hsa-miR-548az-5p	1.70443	-1.17622	1.72531	-0.681744	0.495401
hsa-miR-30d-3p	5.52715	-0.586825	0.866735	-0.677052	0.498373
hsa-mir-148b	0.515071	1.4184	2.1002	0.675366	0.499444
hsa-miR-122-5p	1.27579	-1.75543	2.62287	-0.66928	0.503317
hsa-miR-590-3p	4.47216	0.932579	1.41721	0.658039	0.510513
hsa-mir-186	2.67739	-0.873933	1.33324	-0.655496	0.512148
hsa-miR-3173-5p	0.333711	-2.38999	3.65765	-0.653422	0.513484
hsa-mir-103a-1	0.37565	-2.38737	3.65732	-0.652766	0.513907
hsa-miR-153-3p	1.32276	-1.75028	2.68539	-0.651778	0.514545
hsa-mir-484	0.34834	-2.38178	3.65804	-0.651108	0.514977
hsa-miR-4286	0.438198	-2.35557	3.65657	-0.644201	0.519445
hsa-mir-27b	15.6929	0.457058	0.716255	0.638122	0.523394
hsa-miR-6734-5p	0.729709	1.88041	2.97255	0.63259	0.527002
hsa-miR-4800-3p	0.918521	-1.55076	2.48124	-0.624993	0.531976
hsa-miR-127-3p	6.65836	0.681987	1.10341	0.618072	0.536528
hsa-miR-148b-5p	7.33372	0.695683	1.1296	0.615866	0.537983
hsa-miR-96-5p	9.81221	0.675991	1.11886	0.604176	0.545727
hsa-miR-532-3p	13.5481	0.49818	0.826518	0.602745	0.546678
hsa-miR-548l	1.07061	-2.19459	3.65642	-0.600203	0.548371
hsa-miR-629-3p	0.265812	-2.18678	3.65889	-0.597661	0.550066
hsa-miR-26b-3p	12.3447	0.507089	0.85033	0.596344	0.550945
hsa-mir-504	0.438317	-1.45215	2.43536	-0.596278	0.55099
hsa-miR-502-3p	12.7992	-0.566312	0.954523	-0.593293	0.552985
hsa-miR-193b-3p	5.14664	0.710912	1.20091	0.591979	0.553865
hsa-miR-6875-5p	0.330143	-2.14981	3.65826	-0.587658	0.556762
hsa-miR-320d	8.89757	-0.357963	0.613359	-0.583611	0.559482
hsa-miR-454-3p	8.34888	0.573619	0.988204	0.580466	0.5616
hsa-miR-324-3p	2.16882	-1.08284	1.86807	-0.579657	0.562146
hsa-miR-651-5p	0.509235	-2.11119	3.65546	-0.577543	0.563572
hsa-miR-6741-3p	0.260134	-2.10926	3.65928	-0.576414	0.564335
hsa-miR-4749-5p	0.895086	-2.10256	3.65253	-0.575644	0.564856
hsa-mir-29c	3.2695	-0.795715	1.40651	-0.565736	0.571573
hsa-miR-378g	1.05358	0.797086	1.41962	0.561476	0.574473
hsa-miR-892a	6.05406	0.921272	1.64503	0.560032	0.575458
hsa-miR-451a	3.67537	1.03799	1.87097	0.554785	0.579041
hsa-miR-642a-5p	0.804076	1.30602	2.36335	0.552613	0.580529
hsa-miR-374b-5p	35.9559	-0.307527	0.558071	-0.551055	0.581596
hsa-mir-429	4.66617	-0.894291	1.63103	-0.5483	0.583486
hsa-miR-6793-5p	0.557643	-1.9958	3.65823	-0.545565	0.585365
hsa-miR-328-5p	0.208783	-1.98268	3.65953	-0.541785	0.587967
hsa-miR-125b-1-3p	4.42697	-0.740751	1.36733	-0.541749	0.587992
hsa-mir-92a-1	7.70989	-0.643251	1.19192	-0.539676	0.58942
hsa-miR-708-3p	0.525318	-1.96758	3.65541	-0.538264	0.590395
hsa-mir-449c	0.265027	-1.96304	3.65948	-0.536425	0.591665
hsa-miR-489-3p	13.5361	-0.332769	0.620992	-0.535868	0.59205
hsa-miR-455-3p	6.52058	0.687298	1.30273	0.527584	0.597788
hsa-miR-615-5p	0.493898	-1.92995	3.65853	-0.527521	0.597832
hsa-mir-26a-2	2.68232	0.630723	1.19877	0.526142	0.598789
hsa-miR-125b-2-3p	37.0442	-0.246259	0.468465	-0.525672	0.599116
hsa-mir-500a	11.4561	-0.552298	1.05083	-0.525581	0.599179
hsa-miR-3613-5p	0.597114	-1.34323	2.57705	-0.521227	0.602209
hsa-mir-378a	1.13583	-1.17304	2.2615	-0.518701	0.603969
hsa-miR-34c-5p	0.685239	-1.27656	2.46262	-0.518373	0.604198
hsa-miR-187-3p	2.18261	-0.880801	1.73069	-0.508931	0.610801
hsa-miR-450a-5p	1.47642	0.913444	1.80382	0.506395	0.612579
hsa-miR-30b-3p	9.54161	-0.453171	0.895434	-0.506091	0.612793
hsa-miR-548b-5p	0.415235	-1.83852	3.65896	-0.502471	0.615336
hsa-mir-222	1.33687	0.596489	1.18801	0.502091	0.615604
hsa-miR-6806-3p	0.21294	1.83327	3.65408	0.501705	0.615875
hsa-mir-221	0.832175	-1.59696	3.19277	-0.500179	0.616949
hsa-mir-204	14.3813	0.154106	0.309885	0.497302	0.618976
hsa-miR-128-2-5p	0.400412	-1.81899	3.65905	-0.497121	0.619104
hsa-miR-660-5p	49.1501	-0.243154	0.494555	-0.491662	0.622959
hsa-miR-2116-3p	0.543034	-1.47516	3.0235	-0.487898	0.625622
hsa-miR-508-3p	1.2733	-1.12123	2.30919	-0.485551	0.627286
hsa-miR-1287-5p	3.59847	-0.59592	1.22733	-0.48554	0.627293
hsa-miR-664a-3p	22.8623	-0.255831	0.527033	-0.485418	0.62738
hsa-miR-379-5p	0.280853	1.74969	3.65429	0.478803	0.632079
hsa-miR-513c-5p	2.53106	-0.986153	2.07057	-0.476273	0.63388
hsa-miR-185-5p	11.6091	-0.4319	0.906996	-0.476187	0.633941
hsa-miR-6511b-3p	2.98196	0.813779	1.72857	0.470781	0.637797
hsa-miR-942-5p	1.1693	-1.06844	2.27581	-0.469478	0.638728
hsa-miR-548j-5p	0.324567	-1.71175	3.65959	-0.467743	0.639968
hsa-miR-3174	0.320149	-1.70092	3.65965	-0.464776	0.642092
hsa-miR-18a-5p	0.861773	-0.982479	2.11983	-0.463471	0.643026
hsa-mir-7703	0.3981	-1.59948	3.48293	-0.459233	0.646067
hsa-miR-6716-3p	0.179089	1.6759	3.65417	0.458628	0.646501
hsa-mir-200c	3.02882	0.64183	1.40076	0.458201	0.646808
hsa-miR-505-3p	1.29813	-0.773323	1.7032	-0.454041	0.649799
hsa-miR-664b-3p	0.292818	-1.66009	3.65986	-0.453594	0.650121
hsa-mir-6805	0.304546	-1.655	3.65975	-0.452217	0.651112
hsa-miR-6786-3p	0.433738	-1.64265	3.65654	-0.449237	0.653261
hsa-miR-3605-3p	7.0162	0.533594	1.18788	0.449197	0.653289
hsa-mir-421	0.254191	-1.63677	3.65843	-0.447396	0.654589
hsa-mir-5689	0.493629	1.61517	3.65025	0.442481	0.658142
hsa-miR-454-5p	4.27334	-0.607442	1.38393	-0.438924	0.660717
hsa-miR-130b-3p	1.87518	0.803278	1.83854	0.43691	0.662177
hsa-miR-101-5p	0.254109	-1.59264	3.66021	-0.435123	0.663473
hsa-mir-873	0.202399	1.57904	3.65538	0.431975	0.665759
hsa-mir-183	16.0199	-0.355108	0.822435	-0.431777	0.665904
hsa-miR-1285-3p	0.154029	1.56343	3.65577	0.42766	0.668899
hsa-mir-409	0.303497	-1.35957	3.19095	-0.426072	0.670055
hsa-miR-330-5p	0.556945	-1.14977	2.70139	-0.425619	0.670385
hsa-miR-6802-5p	0.119109	-1.55805	3.66101	-0.425578	0.670415
hsa-mir-708	0.23436	-1.55688	3.66039	-0.425331	0.670596
hsa-miR-6858-5p	1.72822	0.906898	2.13771	0.424238	0.671392
hsa-miR-6087	1.1323	-1.10037	2.60097	-0.423062	0.67225
hsa-miR-516a-5p	0.289187	-1.54704	3.65993	-0.422698	0.672516
hsa-miR-21-3p	7.33282	-0.525114	1.24467	-0.42189	0.673105
hsa-mir-6738	0.807327	-1.3135	3.11836	-0.421215	0.673598
hsa-mir-190a	0.219441	-1.53137	3.66052	-0.418347	0.675693
hsa-miR-4259	2.95875	-0.974011	2.33598	-0.41696	0.676708
hsa-miR-203a-5p	0.389817	-1.51401	3.65919	-0.413755	0.679054
hsa-mir-337	0.215802	-1.50738	3.66063	-0.411781	0.6805
hsa-mir-3138	0.781211	-1.17318	2.85134	-0.411447	0.680745
hsa-miR-671-5p	0.904085	1.09399	2.67554	0.408888	0.682622
hsa-miR-301b-3p	0.481209	-1.49519	3.65883	-0.408652	0.682795
hsa-miR-6824-3p	0.200973	-1.49465	3.6607	-0.408296	0.683057
hsa-miR-616-3p	0.305915	-1.49413	3.65958	-0.408279	0.683069
hsa-miR-653-3p	0.216107	-1.49323	3.65994	-0.407992	0.68328
hsa-mir-548ac	0.311894	-1.48796	3.65727	-0.40685	0.684118
hsa-miR-3613-3p	0.805336	-1.29017	3.17621	-0.406199	0.684597
hsa-mir-6777	0.114538	-1.48623	3.66106	-0.405957	0.684774
hsa-miR-195-5p	13.5518	-0.344412	0.859507	-0.400708	0.688635
hsa-mir-193b	0.187148	-1.46624	3.66084	-0.40052	0.688774
hsa-miR-382-5p	0.833753	-1.25414	3.13749	-0.399727	0.689358
hsa-miR-874-3p	5.35198	-0.568502	1.42237	-0.399687	0.689387
hsa-miR-452-5p	0.991993	0.913506	2.28837	0.399195	0.689749
hsa-miR-660-3p	0.194188	-1.45149	3.6593	-0.396658	0.69162
hsa-miR-551b-5p	0.18152	-1.44479	3.66094	-0.394649	0.693102
hsa-miR-1297	0.146186	-0.732694	1.87359	-0.391063	0.69575
hsa-miR-627-3p	0.170666	-1.42728	3.66103	-0.389858	0.696641
hsa-miR-33a-5p	0.250664	-1.42612	3.66004	-0.389646	0.696799
hsa-mir-424	5.06512	0.494781	1.27207	0.388957	0.697308
hsa-miR-4516	3.40561	0.515434	1.32796	0.388139	0.697913
hsa-mir-330	4.73493	-0.593333	1.52894	-0.388068	0.697966
hsa-mir-3976	0.655054	1.41005	3.64738	0.386592	0.699058
hsa-miR-561-5p	0.389968	-1.41226	3.65458	-0.386435	0.699175
hsa-miR-1301-3p	0.51757	-1.02564	2.6611	-0.38542	0.699926
hsa-miR-3691-5p	0.162731	-1.40755	3.66113	-0.384457	0.70064
hsa-miR-937-3p	0.677659	0.923894	2.4055	0.384076	0.700922
hsa-miR-1908-5p	0.852813	0.964362	2.52141	0.38247	0.702113
hsa-mir-34b	0.158494	-1.39875	3.66118	-0.382049	0.702425
hsa-miR-873-3p	0.501647	-1.12793	2.96626	-0.380253	0.703757
hsa-miR-6777-5p	0.715779	1.25956	3.31964	0.379428	0.70437
hsa-miR-4647	0.277968	-1.38676	3.65969	-0.378929	0.704741
hsa-miR-181c-5p	33.5909	-0.20278	0.543592	-0.373037	0.709121
hsa-miR-6780a-5p	0.145745	-1.36551	3.66135	-0.372953	0.709184
hsa-miR-6761-5p	0.141073	-1.35353	3.66141	-0.369675	0.711625
hsa-miR-3934-5p	0.283774	-1.34605	3.65958	-0.367814	0.713012
hsa-miR-17-5p	28.4226	0.232885	0.633966	0.367347	0.713361
hsa-miR-362-5p	2.23004	0.625565	1.70433	0.367044	0.713586
hsa-miR-628-3p	1.00423	0.978888	2.68054	0.365183	0.714975
hsa-mir-6780a	0.187404	-1.32899	3.66102	-0.363011	0.716597
hsa-mir-4640	0.468508	-1.32323	3.65874	-0.361664	0.717603
hsa-miR-944	0.25594	-1.31995	3.65983	-0.360659	0.718354
hsa-miR-6793-3p	0.531207	-1.1978	3.33764	-0.358876	0.719688
hsa-mir-1273c	0.127106	-1.31026	3.66158	-0.357841	0.720462
hsa-miR-150-5p	0.330955	1.30244	3.65283	0.356557	0.721423
hsa-miR-3936	0.205731	-1.30484	3.66056	-0.356458	0.721497
hsa-mir-29a	9.48216	-0.317745	0.892173	-0.356147	0.72173
hsa-miR-3065-3p	7.06114	-0.341057	0.961393	-0.354753	0.722775
hsa-miR-6863	0.502703	-1.2948	3.65942	-0.353826	0.723469
hsa-miR-129-1-3p	0.105748	-1.29527	3.66171	-0.353734	0.723539
hsa-miR-1251-5p	0.380729	-1.29278	3.65884	-0.35333	0.723841
hsa-miR-3065-5p	12.6744	-0.331977	0.9426	-0.352193	0.724694
hsa-miR-5010-5p	1.99818	-0.646485	1.85156	-0.349157	0.726971
hsa-mir-20b	0.119086	-1.27791	3.66166	-0.348997	0.727092
hsa-miR-6810-5p	0.116095	-1.27585	3.66166	-0.348434	0.727514
hsa-miR-149-3p	7.2578	-0.400954	1.15482	-0.3472	0.728441
hsa-miR-6842-3p	0.11388	-1.26555	3.66169	-0.345619	0.729629
hsa-miR-6732-3p	0.304192	-1.23135	3.5663	-0.345275	0.729887
hsa-mir-1253	0.315491	-1.26236	3.65926	-0.344978	0.730111
hsa-miR-15b-5p	19.3473	0.25956	0.757754	0.342538	0.731946
hsa-miR-135b-5p	1.13008	0.818149	2.40227	0.340573	0.733425
hsa-miR-363-5p	0.10727	-1.24378	3.66174	-0.339668	0.734106
hsa-mir-320c-1	0.174649	-1.15669	3.41217	-0.338988	0.734619
hsa-mir-130b	0.224377	1.23682	3.65474	0.338416	0.73505
hsa-miR-98-3p	7.60932	-0.324171	0.959307	-0.337923	0.735422
hsa-mir-143	0.180896	1.23386	3.65586	0.337502	0.735739
hsa-miR-142-5p	0.14246	-1.23484	3.66018	-0.337372	0.735836
hsa-miR-129-5p	3.41704	-0.526392	1.56505	-0.336342	0.736613
hsa-miR-128-1-5p	1.72833	0.83877	2.49853	0.335705	0.737093
hsa-miR-32-5p	5.43515	-0.382548	1.14225	-0.334906	0.737696
hsa-mir-320c-2	0.162328	-1.22592	3.66158	-0.334807	0.737771
hsa-miR-627-5p	0.100807	-1.21887	3.6618	-0.332861	0.739239
hsa-miR-100-3p	0.53322	-0.980648	2.97001	-0.330184	0.741261
hsa-let-7e-3p	2.00392	-0.497429	1.51976	-0.327308	0.743435
hsa-miR-29c-3p	47.8351	0.167004	0.511029	0.326799	0.74382
hsa-miR-23a-3p	48.9084	0.113234	0.346593	0.326705	0.743891
hsa-miR-432-5p	5.47252	0.431794	1.32379	0.32618	0.744288
hsa-miR-140-3p	53.9605	0.123756	0.384073	0.322219	0.747287
hsa-let-7g-3p	0.108715	-1.17117	3.66184	-0.31983	0.749097
hsa-miR-106a-3p	0.0881391	-1.17035	3.66191	-0.319601	0.749271
hsa-mir-187	0.132224	-1.15836	3.6611	-0.316398	0.751701
hsa-mir-203b	0.222175	-1.15419	3.65995	-0.315356	0.752491
hsa-mir-382	0.0842388	-1.15284	3.66195	-0.314817	0.752901
hsa-miR-29a-3p	60.53	-0.138059	0.439472	-0.314148	0.753409
hsa-mir-16-2	3.15323	-0.419031	1.3358	-0.313693	0.753754
hsa-miR-425-3p	7.79229	0.290107	0.928721	0.312372	0.754757
hsa-miR-1306-5p	0.839872	-0.925124	2.96453	-0.312064	0.754992
hsa-miR-20b-3p	0.817696	-0.649822	2.0935	-0.3104	0.756257
hsa-miR-493-5p	0.543118	-0.844801	2.74182	-0.308116	0.757994
hsa-miR-29b-2-5p	1.77183	-0.617246	2.03033	-0.304013	0.761118
hsa-mir-6730	0.075599	-1.11257	3.66204	-0.303812	0.761271
hsa-miR-548o-3p	0.440766	-0.81457	2.68491	-0.303388	0.761594
hsa-mir-3605	0.653706	-0.786341	2.59452	-0.303077	0.761831
hsa-miR-381-3p	1.76893	0.560929	1.86071	0.301459	0.763064
hsa-miR-455-5p	2.28055	0.521124	1.74334	0.298923	0.764999
hsa-mir-1269a	0.229294	-1.09424	3.66073	-0.298915	0.765005
hsa-miR-1247-5p	0.10533	-1.08847	3.66089	-0.297325	0.766218
hsa-miR-676-3p	0.0695101	-1.08667	3.6621	-0.296734	0.76667
hsa-mir-6761	0.0682449	-1.08145	3.66211	-0.295309	0.767758
hsa-miR-491-5p	0.135325	-1.08027	3.66106	-0.295071	0.767939
hsa-mir-6887	0.147642	-1.07887	3.66128	-0.29467	0.768246
hsa-miR-5680	0.639911	0.848314	2.89321	0.293208	0.769363
hsa-miR-1-3p	28.3559	0.31202	1.06583	0.292748	0.769715
hsa-mir-196a-1	0.239954	-1.06648	3.66045	-0.291351	0.770783
hsa-miR-548ah-5p	0.0655161	-1.06665	3.66215	-0.291264	0.770849
hsa-mir-29b-1	3.66891	-0.365196	1.25745	-0.290426	0.77149
hsa-mir-502	0.0920318	-1.06321	3.66208	-0.290329	0.771564
hsa-mir-6511b-1	0.830576	0.844349	2.90984	0.29017	0.771686
hsa-mir-6511b-2	0.830576	0.844349	2.90984	0.29017	0.771686
hsa-miR-1238-3p	0.0637517	-1.05673	3.66217	-0.288553	0.772924
hsa-miR-6837-3p	0.366599	-1.00261	3.49665	-0.286735	0.774315
hsa-miR-19a-3p	10.5823	-0.298378	1.04092	-0.286647	0.774382
hsa-miR-3656	0.061368	-1.04494	3.6622	-0.285332	0.77539
hsa-miR-323a-3p	1.10161	-0.618347	2.16992	-0.284963	0.775673
hsa-miR-1249-3p	3.48342	0.395167	1.38711	0.284884	0.775733
hsa-miR-6795-5p	0.156455	-1.04189	3.66061	-0.284621	0.775935
hsa-miR-20a-5p	32.9499	-0.180502	0.634841	-0.284326	0.77616
hsa-mir-7705	0.0582148	-1.0269	3.66224	-0.280401	0.77917
hsa-miR-6821-5p	0.227463	-1.01324	3.65997	-0.276843	0.7819
hsa-mir-7-2	0.0639789	-1.00769	3.66222	-0.275158	0.783195
hsa-mir-616	0.100374	-1.00691	3.6616	-0.274993	0.783322
hsa-miR-15a-5p	5.8013	0.275417	1.00416	0.274275	0.783873
hsa-miR-582-3p	5.15075	-0.349812	1.27637	-0.274068	0.784032
hsa-miR-1323	0.0658854	-0.99918	3.66214	-0.272841	0.784976
hsa-miR-6825-5p	0.0528297	-0.999075	3.66231	-0.272799	0.785008
hsa-miR-1292-5p	0.0518724	-0.99417	3.66232	-0.271459	0.786038
hsa-miR-6509-5p	0.133269	0.992368	3.65707	0.271356	0.786117
hsa-mir-93	0.246214	-0.778301	2.88773	-0.26952	0.787529
hsa-mir-452	0.221879	-0.982706	3.65846	-0.268612	0.788228
hsa-miR-671-3p	9.32014	-0.253353	0.944928	-0.268119	0.788608
hsa-let-7a-2	30.5255	0.149812	0.559585	0.26772	0.788915
hsa-miR-5588-3p	0.240555	-0.975417	3.65949	-0.266545	0.78982
hsa-miR-7705	0.253463	0.969329	3.65462	0.265234	0.790829
hsa-miR-6770-5p	0.0478138	-0.967883	3.66238	-0.264277	0.791567
hsa-mir-641	0.125473	-0.956629	3.66097	-0.261305	0.793858
hsa-miR-200b-5p	18.6246	-0.172744	0.662043	-0.260926	0.794149
hsa-miR-3928-3p	0.164169	-0.952121	3.6611	-0.260064	0.794814
hsa-miR-374b-3p	0.109054	-0.951724	3.66188	-0.259901	0.79494
hsa-mir-615	0.0446606	-0.946591	3.66242	-0.25846	0.796052
hsa-miR-326	0.0439548	-0.945661	3.66243	-0.258206	0.796248
hsa-mir-34a	0.0784247	-0.945056	3.66173	-0.25809	0.796337
hsa-miR-943	0.0426262	-0.937005	3.66244	-0.255842	0.798073
hsa-miR-152-5p	0.493413	0.926498	3.65217	0.253684	0.79974
hsa-miR-320e	0.105304	-0.711909	2.80774	-0.253552	0.799841
hsa-miR-485-3p	0.500498	-0.924305	3.65691	-0.252756	0.800457
hsa-miR-6762-3p	0.0526244	-0.92522	3.66247	-0.252622	0.80056
hsa-mir-92b	0.117381	-0.922022	3.66107	-0.251845	0.801161
hsa-mir-584	0.0398448	-0.916103	3.66249	-0.250131	0.802486
hsa-miR-301a-5p	0.232223	0.912242	3.65713	0.249442	0.803019
hsa-miR-4685-3p	0.113428	0.911154	3.65766	0.249109	0.803277
hsa-miR-508-5p	0.273905	0.908173	3.65411	0.248535	0.803721
hsa-miR-939-5p	0.951469	0.875124	3.53661	0.247447	0.804562
hsa-miR-148b-3p	56.1862	0.100954	0.408089	0.247382	0.804613
hsa-miR-1270	5.18407	-0.348011	1.41041	-0.246745	0.805106
hsa-miR-181c-3p	0.244231	-0.696335	2.83812	-0.245351	0.806185
hsa-mir-30d	15.2486	-0.0852726	0.348569	-0.244637	0.806738
hsa-miR-10b-3p	14.5107	0.180848	0.742429	0.243589	0.807549
hsa-miR-6758-5p	0.130655	-0.883645	3.66121	-0.241353	0.809281
hsa-miR-767-5p	0.196496	-0.883285	3.66028	-0.241317	0.80931
hsa-miR-409-3p	18.3962	0.197078	0.818499	0.24078	0.809726
hsa-miR-504-3p	0.0345223	-0.8815	3.66255	-0.240679	0.809804
hsa-miR-128-3p	55.0547	0.104912	0.436181	0.240524	0.809924
hsa-miR-27b-5p	23.4022	0.132577	0.551654	0.240326	0.810078
hsa-miR-2277-5p	0.161838	-0.858332	3.66082	-0.234464	0.814624
hsa-miR-26a-2-3p	0.234033	-0.854707	3.65938	-0.233566	0.815322
hsa-mir-365a	0.0519226	-0.844628	3.6626	-0.230609	0.817619
hsa-mir-17	1.60648	0.360775	1.56884	0.229963	0.818121
hsa-miR-579-5p	0.0621446	-0.840967	3.66256	-0.229612	0.818393
hsa-miR-6500-3p	0.464908	0.838044	3.65201	0.229475	0.8185
hsa-mir-937	0.30725	0.838522	3.65945	0.229139	0.818761
hsa-mir-34c	0.0287509	-0.836457	3.66264	-0.228376	0.819354
hsa-mir-18b	0.0280749	-0.831914	3.66265	-0.227135	0.820319
hsa-miR-941	45.8836	0.114489	0.50857	0.225119	0.821887
hsa-miR-551b-3p	0.0267861	-0.820793	3.66267	-0.224097	0.822682
hsa-miR-6721-5p	0.0869835	-0.818786	3.66101	-0.22365	0.82303
hsa-mir-489	0.0420815	-0.81813	3.66236	-0.223389	0.823233
hsa-mir-532	0.2537	-0.812651	3.63855	-0.223345	0.823267
hsa-miR-20b-5p	11.5159	0.204102	0.922397	0.221273	0.82488
hsa-mir-106b	22.0524	0.177496	0.802797	0.221097	0.825017
hsa-miR-6761-3p	0.128654	0.806266	3.65767	0.220432	0.825535
hsa-miR-7-1-3p	0.390214	0.666181	3.02284	0.220383	0.825573
hsa-miR-410-3p	0.196835	-0.80326	3.66037	-0.219448	0.826301
hsa-mir-629	0.0243976	-0.802836	3.66269	-0.219193	0.8265
hsa-mir-328	0.784373	-0.698222	3.18781	-0.219029	0.826628
hsa-miR-378a-5p	0.114397	-0.801159	3.66114	-0.218828	0.826784
hsa-mir-130a	0.103075	-0.799411	3.66124	-0.218344	0.827161
hsa-miR-493-3p	0.093612	-0.798579	3.66131	-0.218113	0.827341
hsa-mir-153-1	0.0715864	-0.792586	3.66182	-0.216446	0.82864
hsa-miR-132-3p	11.4565	-0.224569	1.04071	-0.215785	0.829156
hsa-miR-1289	0.187662	-0.786837	3.66173	-0.214881	0.82986
hsa-miR-136-5p	0.122939	-0.782483	3.66069	-0.213753	0.83074
hsa-miR-3912-3p	0.229638	-0.773625	3.66114	-0.211307	0.832647
hsa-mir-501	0.0919569	-0.773268	3.66192	-0.211164	0.832759
hsa-miR-3614-5p	0.0884389	-0.772017	3.66241	-0.210795	0.833048
hsa-miR-219a-1-3p	0.172727	-0.77147	3.66013	-0.210777	0.833062
hsa-mir-7-1	0.0281185	-0.771479	3.66271	-0.210631	0.833176
hsa-let-7e	2.47644	-0.193701	0.926163	-0.209143	0.834336
hsa-miR-1306-3p	0.0859246	-0.76363	3.66139	-0.208563	0.83479
hsa-mir-1275	0.119589	0.751616	3.65798	0.205473	0.837202
hsa-miR-31-3p	0.254331	-0.752196	3.66097	-0.205464	0.83721
hsa-miR-7-5p	15.7061	0.142869	0.708977	0.201515	0.840296
hsa-miR-6724-5p	0.801168	-0.588404	2.92229	-0.20135	0.840425
hsa-miR-4511	0.120292	0.735502	3.65785	0.201075	0.84064
hsa-mir-744	0.0850003	-0.736054	3.66135	-0.201033	0.840672
hsa-mir-877	0.218361	-0.661432	3.29647	-0.200649	0.840973
hsa-miR-6513-3p	0.720245	-0.586319	2.92978	-0.200124	0.841384
hsa-miR-934	4.43176	0.245447	1.24449	0.197227	0.84365
hsa-mir-210	0.0153615	-0.72197	3.66282	-0.197107	0.843743
hsa-miR-6511a-3p	2.59282	0.363675	1.87815	0.193635	0.846462
hsa-miR-449c-5p	1.26277	0.485954	2.61004	0.186187	0.852299
hsa-mir-590	0.0747011	-0.680804	3.66146	-0.185938	0.852494
hsa-miR-6832-5p	0.0530449	-0.677867	3.6621	-0.185103	0.853148
hsa-miR-4500	0.0500859	-0.669306	3.66211	-0.182765	0.854982
hsa-miR-1255a	0.49638	0.608795	3.35722	0.181339	0.856101
hsa-miR-514a-3p	1.60018	-0.499115	2.77197	-0.180058	0.857107
hsa-miR-629-5p	12.2179	-0.190905	1.06157	-0.179833	0.857284
hsa-miR-873-5p	0.106195	-0.6563	3.66177	-0.17923	0.857757
hsa-miR-1260b	8.46506	0.164647	0.920958	0.178778	0.858112
hsa-miR-24-1-5p	0.267587	0.646569	3.65319	0.176988	0.859518
hsa-miR-509-3-5p	4.21699	-0.262894	1.49706	-0.175607	0.860603
hsa-mir-23a	0.165058	-0.637586	3.66045	-0.174183	0.861722
hsa-miR-625-3p	13.7784	-0.138818	0.802852	-0.172906	0.862726
hsa-miR-34a-5p	21.4317	0.1242	0.720288	0.172431	0.863099
hsa-miR-147b	0.00626599	-0.627182	3.66295	-0.171223	0.864048
hsa-miR-18a-3p	0.163482	-0.617657	3.66103	-0.168711	0.866024
hsa-miR-6873-3p	0.0564693	-0.617721	3.66186	-0.168691	0.86604
hsa-miR-4742-3p	0.0678845	-0.616012	3.66149	-0.168241	0.866394
hsa-mir-374b	0.0212889	-0.614841	3.66297	-0.167853	0.866699
hsa-miR-4461	0.00398448	-0.60014	3.66299	-0.163839	0.869858
hsa-mir-1307	11.042	-0.153671	0.943401	-0.16289	0.870605
hsa-miR-513b-5p	0.114145	-0.590811	3.66242	-0.161317	0.871844
hsa-miR-1254	0.0446	-0.585597	3.66214	-0.159905	0.872956
hsa-miR-190b	0.199462	-0.581344	3.66052	-0.158815	0.873815
hsa-miR-138-1-3p	1.31197	0.280732	1.78527	0.157248	0.875049
hsa-miR-7113-5p	0.0015665	-0.570543	3.66302	-0.155758	0.876224
hsa-mir-653	7.4306	-0.17114	1.10189	-0.155316	0.876572
hsa-miR-188-3p	0.124801	-0.568598	3.66235	-0.155255	0.87662
hsa-miR-141-5p	4.54734	-0.222513	1.43376	-0.155195	0.876667
hsa-miR-203b-3p	0.387719	0.56573	3.65055	0.154971	0.876844
hsa-miR-3605-5p	1.97385	0.353488	2.29779	0.153838	0.877737
hsa-miR-4677-3p	2.97551	0.199878	1.30877	0.152722	0.878618
hsa-mir-423	21.274	-0.114068	0.748587	-0.152377	0.878889
hsa-miR-216b-5p	0.0870897	-0.552767	3.66171	-0.150959	0.880008
hsa-miR-877-3p	1.90152	0.380247	2.51971	0.150909	0.880048
hsa-mir-148a	10.0769	-0.0879575	0.584879	-0.150386	0.88046
hsa-miR-1307-3p	26.7946	-0.0862929	0.60567	-0.142475	0.886705
hsa-mir-324	1.58522	-0.302882	2.13158	-0.142093	0.887007
hsa-mir-200a	5.10204	-0.134438	0.949571	-0.141578	0.887414
hsa-miR-1275	6.21185	-0.134203	0.961513	-0.139575	0.888996
hsa-miR-577	10.2973	0.121235	0.87477	0.13859	0.889774
hsa-miR-628-5p	0.292357	-0.490629	3.56281	-0.137708	0.890471
hsa-miR-4707-3p	0.0542562	-0.498622	3.66164	-0.136175	0.891683
hsa-miR-134-5p	0.174023	-0.496533	3.66033	-0.135652	0.892096
hsa-mir-664a	0.0749589	-0.486478	3.66171	-0.132856	0.894308
hsa-miR-877-5p	7.79821	0.154276	1.17355	0.131461	0.895411
hsa-mir-4758	0.0643911	-0.471391	3.66141	-0.128746	0.897559
hsa-miR-30c-1-3p	3.9274	0.157398	1.23642	0.127301	0.898702
hsa-miR-330-3p	0.698396	-0.311174	2.50241	-0.12435	0.901038
hsa-miR-449a	2.01221	-0.201595	1.62807	-0.123825	0.901454
hsa-mir-1262	0.416539	0.448359	3.65603	0.122636	0.902396
hsa-miR-374c-5p	0.229891	-0.336648	2.772	-0.121446	0.903338
hsa-miR-106b-3p	36.9368	-0.0591745	0.488265	-0.121193	0.903538
hsa-miR-4429	0.368733	-0.121712	1.00512	-0.121093	0.903618
hsa-miR-33b-3p	0.0870504	-0.430341	3.66286	-0.117488	0.906474
hsa-mir-505	2.67138	0.206119	1.76502	0.11678	0.907034
hsa-miR-548ab	0.130846	-0.423813	3.65988	-0.1158	0.907811
hsa-miR-382-3p	0.102912	-0.421159	3.66191	-0.115011	0.908437
hsa-miR-5009-5p	0.0112678	-0.420265	3.66253	-0.114747	0.908646
hsa-miR-32-3p	0.318539	0.288016	2.51766	0.114398	0.908922
hsa-miR-1236-5p	0.0058479	-0.411126	3.66263	-0.112249	0.910626
hsa-miR-194-3p	2.33702	-0.161101	1.45522	-0.110706	0.911849
hsa-mir-320a	54.165	0.0503679	0.463873	0.108581	0.913535
hsa-miR-766-5p	0.0943839	-0.38877	3.66043	-0.106209	0.915417
hsa-miR-378i	0.114958	-0.165745	1.58069	-0.104856	0.91649
hsa-miR-1303	0.23442	-0.364517	3.6611	-0.0995647	0.92069
hsa-miR-615-3p	8.06881	-0.0960158	0.97209	-0.0987726	0.921319
hsa-miR-891a-5p	50.5116	-0.0821809	0.833982	-0.0985403	0.921503
hsa-miR-200a-5p	61.5193	-0.0337378	0.343185	-0.098308	0.921688
hsa-miR-2355-5p	0.0672571	-0.347639	3.66093	-0.0949592	0.924347
hsa-mir-147b	1.5253	0.211209	2.23018	0.094705	0.924549
hsa-mir-7641-2	41.7008	0.0603615	0.646501	0.0933664	0.925613
hsa-mir-106a	0.0777537	-0.341255	3.66067	-0.093222	0.925727
hsa-miR-3187-3p	0.0790651	0.341046	3.66119	0.0931517	0.925783
hsa-mir-19a	0.0491917	-0.337384	3.66146	-0.0921447	0.926583
hsa-miR-369-5p	0.0838341	-0.329988	3.66052	-0.0901478	0.92817
hsa-miR-6732-5p	0.59688	0.239092	2.74447	0.0871176	0.930578
hsa-mir-2110	3.90935	0.108255	1.28207	0.0844382	0.932708
hsa-miR-193a-5p	6.8855	-0.080885	0.984785	-0.0821347	0.93454
hsa-mir-30b	0.0284868	-0.294579	3.66192	-0.0804439	0.935884
hsa-miR-195-3p	1.78438	-0.114608	1.46529	-0.0782154	0.937657
hsa-mir-4485	0.389093	0.2842	3.65226	0.0778149	0.937975
hsa-miR-550a-3p	0.00443885	-0.283845	3.66266	-0.077497	0.938228
hsa-miR-589-5p	8.38406	-0.0755231	0.985981	-0.0765969	0.938944
hsa-miR-3168	0.495802	0.0781061	1.0359	0.0753996	0.939897
hsa-miR-6819-3p	0.168599	-0.265013	3.66202	-0.0723679	0.942309
hsa-miR-212-3p	0.201345	0.264511	3.65751	0.07232	0.942347
hsa-mir-1270	1.79263	-0.144812	2.03165	-0.0712781	0.943176
hsa-miR-6810-3p	0.103841	-0.256586	3.66126	-0.0700813	0.944129
hsa-mir-1277	2.23514	0.12789	1.8418	0.0694372	0.944642
hsa-miR-497-5p	0.245158	-0.217378	3.21403	-0.0676341	0.946077
hsa-mir-363	1.70929	0.111127	1.71478	0.0648054	0.948329
hsa-miR-760	3.45678	-0.090428	1.40519	-0.064353	0.948689
hsa-miR-361-3p	8.68116	0.0548216	0.86196	0.063601	0.949288
hsa-miR-888-5p	15.7091	-0.0576187	0.927456	-0.0621255	0.950463
hsa-mir-548q	0.81413	0.214717	3.64977	0.0588304	0.953087
hsa-mir-660	0.024452	-0.204986	3.66201	-0.0559765	0.955361
hsa-mir-199b	0.808991	-0.141216	2.56004	-0.0551618	0.95601
hsa-mir-199a-1	0.808991	-0.141216	2.56004	-0.0551618	0.95601
hsa-mir-199a-2	0.808991	-0.141216	2.56004	-0.0551618	0.95601
hsa-miR-4775	0.352164	-0.178858	3.65438	-0.0489433	0.960964
hsa-mir-3615	0.0360235	-0.176458	3.66209	-0.0481852	0.961569
hsa-miR-618	0.165481	0.174921	3.65764	0.0478234	0.961857
hsa-miR-6505-5p	0.0613586	-0.1703	3.66277	-0.0464949	0.962916
hsa-miR-449b-5p	0.0699314	-0.167362	3.66173	-0.0457057	0.963545
hsa-mir-4525	0.0736177	0.159886	3.6601	0.0436836	0.965157
hsa-miR-3064-5p	0.116718	-0.151698	3.65958	-0.0414523	0.966935
hsa-mir-31	0.10015	0.151329	3.66022	0.0413442	0.967022
hsa-miR-17-3p	0.174077	-0.151002	3.66068	-0.0412496	0.967097
hsa-miR-421	33.119	0.0244126	0.60971	0.0400398	0.968061
hsa-miR-93-3p	3.40871	0.0542433	1.39202	0.0389674	0.968916
hsa-miR-224-5p	2.21936	0.0632105	1.64809	0.0383538	0.969406
hsa-mir-141	5.49843	0.0429103	1.13055	0.0379551	0.969723
hsa-mir-320e	0.0172363	-0.136562	3.66229	-0.0372886	0.970255
hsa-mir-7641-1	0.331937	-0.114914	3.57994	-0.0320994	0.974393
hsa-mir-218-1	0.823019	0.0600667	1.96953	0.030498	0.97567
hsa-mir-95	1.27216	-0.0765418	2.59255	-0.0295238	0.976447
hsa-let-7b-3p	34.8414	-0.0134974	0.46404	-0.0290868	0.976795
hsa-miR-542-3p	9.91276	-0.0247551	0.892757	-0.0277288	0.977878
hsa-miR-502-5p	0.33365	0.0920364	3.66003	0.0251464	0.979938
hsa-miR-92b-5p	14.0034	0.0289433	1.21035	0.0239132	0.980922
hsa-miR-193b-5p	3.81095	-0.0328511	1.40609	-0.0233635	0.98136
hsa-let-7a-3p	13.4642	0.0175469	0.790307	0.0222026	0.982286
hsa-mir-887	0.0124112	-0.0757149	3.66221	-0.0206746	0.983505
hsa-miR-5187-5p	1.15289	-0.0455418	2.33895	-0.0194711	0.984465
hsa-miR-505-5p	1.25147	0.0455648	2.5723	0.0177136	0.985867
hsa-miR-378d	0.936961	-0.0244203	1.39855	-0.0174611	0.986069
hsa-miR-509-5p	0.0139482	0.0563513	3.66215	0.0153875	0.987723
hsa-mir-3155a	0.0403233	0.0563513	3.66215	0.0153875	0.987723
hsa-mir-215	0.894821	0.0101039	0.694931	0.0145395	0.9884
hsa-miR-345-5p	47.1255	0.00478434	0.361444	0.0132367	0.989439
hsa-miR-940	0.0195825	-0.0466628	3.66212	-0.012742	0.989834
hsa-miR-199a-3p	4.8944	0.0179993	1.47512	0.0122019	0.990265
hsa-miR-199b-3p	4.8944	0.0179993	1.47512	0.0122019	0.990265
hsa-miR-7977	0.0786776	-0.0401237	3.66139	-0.0109586	0.991256
hsa-miR-296-3p	3.29446	-0.013267	1.45302	-0.00913062	0.992715
hsa-miR-18b-5p	0.263724	-0.0283517	3.60785	-0.00785834	0.99373
hsa-miR-197-5p	0.283453	0.0275215	3.65523	0.00752934	0.993993
hsa-miR-874-5p	2.44404	-0.0117067	2.18475	-0.00535837	0.995725
hsa-miR-374a-3p	23.0898	0.0010957	0.624755	0.0017538	0.998601
hsa-miR-486-3p	0.0147256	-0.00197976	3.66211	-0.000540607	0.999569
hsa-miR-103a-2-5p	0.0142489	0.00196995	3.66219	0.000537917	0.999571
hsa-miR-338-3p	1.97079	-1.35058	1.71042	-0.789618
hsa-mir-149	0.466644	0.0298393	3.6548	0.00816442
hsa-mir-146b	28.6941	1.16925	0.677901	1.72481
hsa-mir-335	0.333902	1.35883	3.45109	0.393738
hsa-miR-659-5p	1.09345	-1.01187	2.84445	-0.355734
hsa-mir-142	0.977847	-1.76596	2.09042	-0.84479
hsa-mir-146a	0.828468	1.58383	1.28871	1.229
hsa-miR-501-5p	0.741349	0.483004	2.18173	0.221386
hsa-miR-370-3p	0.479312	-1.42029	3.6545	-0.388642
hsa-mir-509-2	1.7427	0.895117	2.10319	0.425601
hsa-mir-509-1	1.7427	0.895117	2.10319	0.425601
hsa-mir-509-3	1.7427	0.895117	2.10319	0.425601
hsa-miR-362-3p	0.589425	-1.8293	3.28082	-0.557572
hsa-mir-6087	1.04837	0.279647	2.45229	0.114035
hsa-miR-1269b	1.76714	-3.17106	2.32927	-1.3614
hsa-miR-664b-5p	1.41308	-0.645189	2.22779	-0.289609
hsa-miR-625-5p	0.541071	0.4968	2.4503	0.202751
hsa-miR-1296-5p	0.551287	-0.831511	2.93418	-0.283388
hsa-mir-182	0.787444	2.51049	1.31274	1.9124
hsa-miR-144-5p	0.180514	-0.108775	3.65705	-0.0297438
hsa-mir-92a-2	0.359237	0.98118	3.09508	0.317013
hsa-mir-340	0.0925417	1.15445	3.6583	0.315571
hsa-miR-190a-3p	0.871988	-1.66874	2.83918	-0.587752
hsa-miR-15b-3p	0.339516	1.66916	3.65205	0.457048
hsa-miR-23b-5p	0.37107	0.592376	3.65397	0.162118
hsa-mir-6511a-2	1.34665	0.89306	3.4064	0.262171
hsa-mir-6511a-1	1.34665	0.89306	3.4064	0.262171
hsa-mir-6511a-4	1.34665	0.89306	3.4064	0.262171
hsa-mir-6511a-3	1.34665	0.89306	3.4064	0.262171
hsa-miR-3913-5p	0.165993	0.472523	3.65777	0.129183
hsa-miR-27a-5p	0.304017	1.37584	3.65318	0.376615
hsa-miR-136-3p	0.0800944	0.165506	3.66013	0.0452187
hsa-miR-369-3p	0.341275	-1.20027	3.65615	-0.328287
hsa-mir-942	0.0612896	0.329972	3.66074	0.090138
hsa-miR-548ba	0.874608	0.602771	2.21231	0.272462
hsa-miR-548e-3p	0.519433	-0.640924	2.68655	-0.238568
hsa-miR-95-5p	0.222773	-0.481255	3.65908	-0.131524
hsa-mir-138-1	0.106705	-0.234308	3.65997	-0.0640193
hsa-mir-9-3	0.14967	1.12732	3.65648	0.308308
hsa-mir-9-2	0.14967	1.12732	3.65648	0.308308
hsa-mir-9-1	0.14967	1.12732	3.65648	0.308308
hsa-miR-132-5p	0.147129	-0.00893108	3.6597	-0.00244038
hsa-miR-16-2-3p	0.386717	1.43064	3.40382	0.420306
hsa-miR-24-2-5p	0.250893	-0.656937	3.63558	-0.180696
hsa-mir-19b-2	0.366464	2.04906	3.65091	0.561245
hsa-mir-4508	0.156835	1.18144	3.65618	0.323136

## Sheet: Supplementary table S3c
Supplementary Table S3c: Differential expression analysis of T1D male discovery cohort. DEseq2 results from analyzing microalbuminuria vs normoalbuminuria groups.
Gene ID	Average expression	Log2 foldchange	Log2FC SE	B statistic	P-value	Adjusted p-value
hsa-miR-146b-3p	2.88188	-21.3515	2.07815	-10.2743	9.20401e-25	9.94033e-22
hsa-miR-6513-3p	0.720245	-20.3847	3.04202	-6.70103	2.06961e-11	1.11759e-08
hsa-let-7g-5p	2573.79	-0.690652	0.175393	-3.93773	8.22556e-05	0.022209
hsa-miR-143-3p	65.569	1.65282	0.568751	2.90605	0.00366029	0.790622
hsa-miR-641	4.03873	-4.09921	1.45694	-2.81357	0.00489951	0.881911
hsa-miR-221-3p	292.469	-0.793026	0.312942	-2.5341	0.0112737	1
hsa-mir-23b	10.0245	2.07009	0.817163	2.53326	0.0113006	1
hsa-mir-7641-2	41.7008	-1.54208	0.674072	-2.28771	0.0221546	1
hsa-miR-451a	3.67537	4.27366	1.90672	2.24137	0.0250023	1
hsa-miR-106b-3p	36.9368	-1.11806	0.508502	-2.19873	0.0278974	1
hsa-miR-30e-5p	1231.02	-0.295138	0.136975	-2.15468	0.0311865	1
hsa-miR-93-3p	3.40871	2.98892	1.40342	2.12974	0.0331928	1
hsa-miR-489-3p	13.5361	-1.36767	0.650098	-2.10379	0.0353965	1
hsa-miR-4516	3.40561	2.78383	1.35434	2.05549	0.0398316	1
hsa-let-7d-5p	887.223	-0.255499	0.124757	-2.04798	0.0405619	1
hsa-miR-19a-3p	10.5823	-2.23122	1.09682	-2.03427	0.0419244	1
hsa-mir-1277	2.23514	-3.88815	1.94997	-1.99395	0.046157	1
hsa-miR-1268a	4.1521	-3.13531	1.58902	-1.97311	0.048483	1
hsa-mir-98	1.61207	-4.06014	2.07927	-1.95267	0.0508585	1
hsa-mir-192	1878.85	0.485637	0.250561	1.9382	0.0525991	1
hsa-miR-548az-5p	1.70443	-3.42179	1.80292	-1.89792	0.0577067	1
hsa-miR-193a-5p	6.8855	-1.91826	1.04177	-1.84135	0.0655697	1
hsa-miR-129-5p	3.41704	-3.02559	1.66313	-1.81921	0.0688796	1
hsa-let-7a-5p	79242.2	-0.256633	0.142693	-1.7985	0.0720977	1
hsa-miR-320d	8.89757	-1.14652	0.642745	-1.78379	0.074458	1
hsa-mir-29c	3.2695	-2.63303	1.48405	-1.77422	0.0760263	1
hsa-miR-503-5p	26.6918	1.37518	0.776901	1.77008	0.0767131	1
hsa-let-7a-1	42.9149	0.901451	0.511369	1.76282	0.0779311	1
hsa-miR-96-5p	9.81221	-2.0811	1.18146	-1.76147	0.0781593	1
hsa-miR-378g	1.05358	-2.65755	1.51297	-1.75652	0.0789998	1
hsa-miR-26b-5p	2302.25	-0.216725	0.125592	-1.72562	0.0844151	1
hsa-mir-455	1.88614	-3.66052	2.14962	-1.70287	0.088593	1
hsa-mir-429	4.66617	-2.87331	1.70203	-1.68817	0.0913795	1
hsa-miR-98-5p	716.235	-0.22809	0.135557	-1.6826	0.0924516	1
hsa-mir-1307	11.042	-1.64339	0.98753	-1.66414	0.096084	1
hsa-miR-500a-5p	2.10019	3.31803	1.99859	1.66019	0.0968772	1
hsa-miR-500b-5p	2.10019	3.31803	1.99859	1.66019	0.0968772	1
hsa-miR-500a-3p	35.6632	0.851003	0.513691	1.65665	0.0975911	1
hsa-miR-23a-3p	48.9084	0.588552	0.356271	1.65198	0.0985393	1
hsa-miR-184	79.8399	0.982123	0.599433	1.63842	0.101334	1
hsa-miR-192-5p	8198.83	0.383845	0.234634	1.63593	0.101854	1
hsa-miR-378c	6.48668	-1.70899	1.06409	-1.60606	0.108261	1
hsa-miR-1269a	9.26249	1.75431	1.11485	1.57359	0.115582	1
hsa-mir-375	28.3245	-1.25005	0.802103	-1.55846	0.119124	1
hsa-miR-381-3p	1.76893	-3.06491	1.97264	-1.55371	0.120254	1
hsa-miR-1-3p	28.3559	1.7048	1.09831	1.55221	0.120612	1
hsa-miR-203a-3p	566.066	-0.355178	0.230361	-1.54183	0.123115	1
hsa-miR-301a-3p	8.50462	-1.40837	0.917328	-1.53529	0.124712	1
hsa-miR-30d-5p	7712.81	-0.146405	0.0974364	-1.50257	0.13295	1
hsa-miR-1268b	4.22344	-2.33442	1.55926	-1.49714	0.134358	1
hsa-miR-874-5p	2.44404	-3.41698	2.28266	-1.49693	0.134412	1
hsa-miR-191-3p	2.25966	-3.15494	2.11938	-1.48862	0.136588	1
hsa-miR-101-3p	533.648	-0.211569	0.142148	-1.48837	0.136652	1
hsa-miR-450a-2-3p	1.48262	-3.87217	2.61185	-1.48254	0.138197	1
hsa-mir-181c	5.56509	1.99425	1.34867	1.47867	0.139227	1
hsa-miR-92a-3p	2757.46	-0.16689	0.113297	-1.47302	0.140745	1
hsa-mir-342	5.91516	1.96004	1.33774	1.46519	0.142869	1
hsa-miR-92a-2-5p	7.62927	-1.79613	1.22787	-1.4628	0.143522	1
hsa-miR-193b-3p	5.14664	-1.85873	1.2731	-1.46	0.144289	1
hsa-miR-146b-5p	1588.55	0.204643	0.141181	1.44951	0.147195	1
hsa-let-7f-5p	48044.3	-0.114713	0.0801093	-1.43195	0.152157	1
hsa-mir-27b	15.6929	1.04658	0.738283	1.41758	0.156313	1
hsa-miR-20b-5p	11.5159	-1.36698	0.964793	-1.41687	0.156522	1
hsa-miR-25-5p	4.07574	-2.25447	1.59373	-1.41459	0.157188	1
hsa-miR-4466	3.76979	-2.24116	1.60179	-1.39916	0.161766	1
hsa-mir-26a-2	2.68232	-1.78286	1.28566	-1.38673	0.165524	1
hsa-miR-223-3p	1.69052	-2.42373	1.76815	-1.37077	0.170446	1
hsa-miR-320a	1964.58	-0.18609	0.137628	-1.35212	0.176336	1
hsa-miR-205-5p	113.501	-0.585963	0.435924	-1.34419	0.178888	1
hsa-miR-148b-3p	56.1862	-0.568018	0.423073	-1.3426	0.179402	1
hsa-miR-339-3p	11.6162	-1.27141	0.947079	-1.34245	0.179449	1
hsa-miR-374a-3p	23.0898	0.859505	0.641722	1.33937	0.180449	1
hsa-miR-877-3p	1.90152	3.43055	2.59748	1.32072	0.186594	1
hsa-miR-20a-5p	32.9499	-0.860565	0.658526	-1.30681	0.191279	1
hsa-let-7a-2	30.5255	0.753334	0.576996	1.30561	0.191684	1
hsa-miR-1307-5p	41.1113	0.683288	0.525399	1.30051	0.193425	1
hsa-miR-125b-1-3p	4.42697	-1.85513	1.43317	-1.29443	0.195518	1
hsa-let-7g	3.4395	-1.60162	1.2408	-1.29079	0.196776	1
hsa-miR-221-5p	3.90635	-2.70121	2.09743	-1.28786	0.197793	1
hsa-miR-23b-3p	179.659	0.271097	0.21119	1.28366	0.19926	1
hsa-miR-1260b	8.46506	-1.23689	0.964277	-1.28271	0.199592	1
hsa-miR-598-3p	28.9631	0.78209	0.615952	1.26973	0.204182	1
hsa-mir-505	2.67138	-2.34802	1.8585	-1.26339	0.206448	1
hsa-miR-582-3p	5.15075	1.64403	1.30435	1.26042	0.207519	1
hsa-mir-33b	0.971621	-3.39599	2.69764	-1.25888	0.208075	1
hsa-miR-95-3p	97.6185	0.503744	0.402805	1.25059	0.211084	1
hsa-miR-324-5p	6.03791	-1.30792	1.04926	-1.24651	0.212577	1
hsa-miR-4259	2.95875	2.93188	2.38358	1.23003	0.218686	1
hsa-mir-423	21.274	-0.954316	0.77805	-1.22655	0.219992	1
hsa-miR-429	177.354	-0.319391	0.261614	-1.22085	0.222143	1
hsa-miR-27b-3p	2810.8	0.162004	0.132755	1.22032	0.222343	1
hsa-mir-140	87.5499	0.405201	0.332204	1.21973	0.222566	1
hsa-miR-455-5p	2.28055	-2.22711	1.8328	-1.21514	0.224313	1
hsa-miR-3065-5p	12.6744	-1.19013	0.979466	-1.21509	0.224333	1
hsa-miR-877-5p	7.79821	1.46505	1.20712	1.21367	0.224873	1
hsa-mir-320a	54.165	-0.577418	0.481084	-1.20024	0.230045	1
hsa-mir-324	1.58522	-2.66232	2.2283	-1.19478	0.232174	1
hsa-mir-95	1.27216	-3.23522	2.71231	-1.19279	0.232951	1
hsa-miR-1270	5.18407	1.72098	1.44366	1.1921	0.233222	1
hsa-miR-769-5p	42.5398	-0.567882	0.478986	-1.18559	0.235784	1
hsa-miR-107	88.1296	0.374943	0.31713	1.1823	0.237086	1
hsa-miR-222-3p	415.831	-0.294182	0.249864	-1.17737	0.239049	1
hsa-miR-200b-3p	1451.72	-0.181216	0.155672	-1.16409	0.244389	1
hsa-mir-141	5.49843	-1.3738	1.18497	-1.15935	0.246312	1
hsa-miR-152-3p	97.1611	0.366589	0.316935	1.15667	0.247407	1
hsa-miR-30c-1-3p	3.9274	1.45133	1.25996	1.15188	0.24937	1
hsa-mir-26a-1	2.30083	-1.48624	1.31728	-1.12827	0.259207	1
hsa-miR-664a-5p	21.1738	0.681629	0.605477	1.12577	0.260262	1
hsa-miR-411-5p	6.16478	-1.86157	1.65741	-1.12318	0.261359	1
hsa-mir-203a	96.4453	0.3345	0.300843	1.11188	0.266191	1
hsa-miR-3909	4.40619	-1.5393	1.38706	-1.10976	0.267104	1
hsa-miR-654-3p	2.07407	-2.3512	2.11989	-1.10912	0.26738	1
hsa-miR-17-5p	28.4226	-0.724572	0.658078	-1.10104	0.270878	1
hsa-mir-652	1.56306	-2.33378	2.15236	-1.08429	0.278236	1
hsa-miR-125b-5p	172.079	0.295006	0.272903	1.08099	0.2797	1
hsa-miR-194-5p	110.42	-0.414253	0.385433	-1.07477	0.282476	1
hsa-miR-200a-3p	2108.69	-0.101199	0.0952413	-1.06256	0.287983	1
hsa-miR-3679-5p	2.40838	2.19788	2.08158	1.05587	0.291027	1
hsa-miR-505-5p	1.25147	2.77882	2.63546	1.05439	0.291702	1
hsa-miR-10a-5p	145276	-0.208832	0.198238	-1.05344	0.29214	1
hsa-miR-146a-5p	218.599	-0.314902	0.301818	-1.04335	0.296786	1
hsa-miR-449c-5p	1.26277	-2.81655	2.72195	-1.03475	0.300784	1
hsa-miR-450b-5p	5.85016	1.19644	1.16476	1.0272	0.304326	1
hsa-miR-4446-3p	3.63023	-1.49423	1.456	-1.02625	0.304773	1
hsa-miR-3127-5p	2.89868	-1.61226	1.57871	-1.02125	0.307137	1
hsa-miR-30a-3p	3554.75	0.195441	0.191495	1.02061	0.307441	1
hsa-let-7b	73.271	-0.471528	0.46251	-1.0195	0.307967	1
hsa-miR-582-5p	2.19132	-1.98646	1.95248	-1.01741	0.30896	1
hsa-miR-186-5p	458.278	0.186763	0.18441	1.01276	0.311174	1
hsa-miR-218-5p	6.75673	-1.298	1.29351	-1.00347	0.315633	1
hsa-miR-29a-3p	60.53	-0.451848	0.454649	-0.993838	0.320302	1
hsa-miR-888-5p	15.7091	-0.959598	0.965987	-0.993386	0.320522	1
hsa-miR-6087	1.1323	-2.67373	2.69734	-0.991245	0.321566	1
hsa-miR-889-3p	0.748981	-3.2362	3.27674	-0.987629	0.323335	1
hsa-miR-29c-3p	47.8351	0.518608	0.52704	0.984001	0.325115	1
hsa-mir-200b	213.234	-0.277921	0.285063	-0.974943	0.329589	1
hsa-miR-504-5p	2.65483	-1.77427	1.82004	-0.974852	0.329634	1
hsa-mir-653	7.4306	1.099	1.12933	0.973136	0.330486	1
hsa-miR-181a-3p	18.0717	0.696783	0.717714	0.970837	0.331629	1
hsa-miR-193b-5p	3.81095	-1.42132	1.47284	-0.965026	0.334532	1
hsa-miR-324-3p	2.16882	1.82578	1.89536	0.963286	0.335404	1
hsa-mir-28	44.3182	-0.382099	0.397424	-0.96144	0.336331	1
hsa-miR-151b	64.9713	0.285562	0.297424	0.960118	0.336996	1
hsa-miR-378a-3p	689.426	0.207265	0.216018	0.959481	0.337317	1
hsa-miR-484	51.4644	0.44549	0.464448	0.95918	0.337468	1
hsa-miR-6724-5p	0.801168	-2.9087	3.04098	-0.956502	0.338819	1
hsa-miR-335-5p	52.3692	-0.488472	0.511327	-0.955303	0.339425	1
hsa-miR-509-3-5p	4.21699	-1.47831	1.56734	-0.943197	0.34558	1
hsa-mir-181a-1	5.85072	-1.14015	1.20986	-0.942382	0.345997	1
hsa-miR-760	3.45678	-1.38921	1.47542	-0.941569	0.346413	1
hsa-miR-195-3p	1.78438	1.39524	1.48954	0.936694	0.348916	1
hsa-miR-1307-3p	26.7946	-0.58784	0.62861	-0.935142	0.349715	1
hsa-miR-30a-5p	53683.5	0.108903	0.116691	0.933263	0.350684	1
hsa-miR-589-5p	8.38406	0.941785	1.01122	0.931335	0.35168	1
hsa-let-7d-3p	75.7964	0.327693	0.353636	0.926641	0.354113	1
hsa-miR-31-5p	83.5607	-0.336993	0.36412	-0.9255	0.354706	1
hsa-miR-149-5p	37.8452	-0.477785	0.521582	-0.916031	0.359651	1
hsa-mir-378a	1.13583	2.10848	2.3055	0.914543	0.360431	1
hsa-miR-26b-3p	12.3447	0.801917	0.87722	0.914158	0.360634	1
hsa-miR-891a-5p	50.5116	-0.790677	0.865551	-0.913496	0.360982	1
hsa-miR-450a-5p	1.47642	1.68984	1.85129	0.912791	0.361353	1
hsa-miR-138-1-3p	1.31197	1.65966	1.82951	0.907162	0.364321	1
hsa-miR-153-3p	1.32276	-2.52756	2.78713	-0.906871	0.364475	1
hsa-let-7d	1.04469	-0.710299	0.78713	-0.902391	0.366849	1
hsa-miR-7704	1.64169	1.4519	1.609	0.90236	0.366866	1
hsa-mir-24-1	6.97401	-0.953566	1.05762	-0.901615	0.367261	1
hsa-miR-135a-5p	4.08798	1.27089	1.41741	0.896624	0.369919	1
hsa-mir-186	2.67739	-1.24073	1.38399	-0.896487	0.369993	1
hsa-miR-130b-5p	11.3332	0.798937	0.897332	0.890347	0.37328	1
hsa-miR-130a-3p	38.0946	-0.569174	0.643277	-0.884803	0.376263	1
hsa-mir-4449	0.585679	-2.67276	3.02566	-0.883365	0.377039	1
hsa-miR-140-5p	3.1192	-1.15444	1.3089	-0.88199	0.377782	1
hsa-let-7a-3	217.579	0.244078	0.278091	0.877692	0.380111	1
hsa-miR-29b-1-5p	2.80471	-1.68365	1.92212	-0.875934	0.381066	1
hsa-miR-576-3p	1.33278	-1.86486	2.1313	-0.874988	0.38158	1
hsa-miR-3125	0.823961	-3.27321	3.78571	-0.864621	0.387247	1
hsa-miR-182-5p	3273.97	-0.132513	0.153973	-0.860628	0.389443	1
hsa-miR-29a-5p	0.487833	-2.64994	3.08076	-0.860158	0.389702	1
hsa-mir-10a	2957.26	-0.184048	0.214635	-0.857494	0.391172	1
hsa-miR-21-5p	3184.88	-0.111036	0.13009	-0.853536	0.393362	1
hsa-mir-152	1.15717	2.03034	2.37927	0.853348	0.393466	1
hsa-miR-642a-5p	0.804076	-2.10653	2.47153	-0.852318	0.394038	1
hsa-miR-4749-5p	0.895086	-3.21729	3.78435	-0.850158	0.395237	1
hsa-miR-1299	29.8611	-0.723062	0.853947	-0.846729	0.397146	1
hsa-miR-215-5p	22.3878	0.274033	0.324685	0.843997	0.398671	1
hsa-mir-424	5.06512	-1.12045	1.33363	-0.84015	0.400824	1
hsa-miR-122-5p	1.27579	-2.27067	2.72599	-0.832971	0.404861	1
hsa-miR-616-5p	0.823985	2.9753	3.60549	0.825213	0.409251	1
hsa-miR-4677-3p	2.97551	-1.1291	1.37259	-0.822607	0.410732	1
hsa-miR-1287-5p	3.59847	-1.02905	1.25194	-0.821962	0.411099	1
hsa-miR-204-3p	79.2256	-0.328001	0.399839	-0.820332	0.412027	1
hsa-miR-140-3p	53.9605	0.325052	0.396326	0.820162	0.412124	1
hsa-mir-26b	10.9415	-0.471552	0.575865	-0.818858	0.412867	1
hsa-miR-3613-5p	0.597114	-2.17091	2.66468	-0.814696	0.415247	1
hsa-miR-1262	0.984073	-1.99067	2.45431	-0.811094	0.417312	1
hsa-mir-3138	0.781211	2.36847	2.9208	0.810898	0.417424	1
hsa-miR-483-5p	0.680583	-3.06538	3.78561	-0.809745	0.418087	1
hsa-let-7f-1	1.30422	0.811178	1.01804	0.796806	0.425563	1
hsa-miR-1249-3p	3.48342	1.13088	1.42937	0.791171	0.428844	1
hsa-miR-296-3p	3.29446	-1.19971	1.51877	-0.789919	0.429575	1
hsa-miR-18a-5p	0.861773	-1.7255	2.18917	-0.788198	0.430581	1
hsa-miR-128-3p	55.0547	-0.355318	0.4514	-0.787146	0.431196	1
hsa-miR-151a-3p	691.784	0.1049	0.13346	0.786009	0.431862	1
hsa-miR-6803-3p	1.50215	1.31761	1.69851	0.775742	0.437901	1
hsa-miR-628-3p	1.00423	2.13443	2.75918	0.773574	0.439183	1
hsa-miR-548o-3p	0.440766	-2.14695	2.79075	-0.76931	0.441709	1
hsa-let-7e-3p	2.00392	1.18561	1.54119	0.769283	0.441725	1
hsa-miR-181d-5p	19.9828	0.546606	0.71297	0.766659	0.443284	1
hsa-miR-454-5p	4.27334	1.08358	1.41601	0.765237	0.444131	1
hsa-mir-548az	1.05234	-2.24301	2.93844	-0.763333	0.445265	1
hsa-miR-660-5p	49.1501	-0.390021	0.511321	-0.762771	0.4456	1
hsa-miR-424-3p	45.5744	0.39095	0.529492	0.738349	0.460302	1
hsa-mir-181b-2	5.04447	-0.850517	1.15229	-0.738107	0.460449	1
hsa-mir-183	16.0199	0.616339	0.846995	0.727678	0.466811	1
hsa-miR-548l	1.07061	-2.7522	3.78261	-0.727593	0.466863	1
hsa-miR-125a-5p	2015.8	0.115352	0.159	0.725481	0.468157	1
hsa-miR-382-5p	0.833753	-2.35144	3.24722	-0.724138	0.468981	1
hsa-miR-532-3p	13.5481	-0.620537	0.858784	-0.722576	0.46994	1
hsa-mir-194-2	0.779822	1.10134	1.53223	0.718782	0.472275	1
hsa-miR-204-5p	11422.7	0.114701	0.160618	0.714119	0.475153	1
hsa-miR-1468-5p	11.9459	-0.565423	0.791854	-0.71405	0.475197	1
hsa-mir-92a-1	7.70989	-0.878072	1.23367	-0.711756	0.476616	1
hsa-miR-651-5p	0.509235	-2.67674	3.78719	-0.706786	0.479699	1
hsa-mir-101-2	173.629	0.151296	0.217167	0.696679	0.486004	1
hsa-miR-196a-5p	597.374	0.122145	0.176312	0.692775	0.488451	1
hsa-miR-92a-1-5p	17.1659	-0.547782	0.798075	-0.68638	0.492474	1
hsa-mir-135a-2	24.2723	0.506643	0.738687	0.685869	0.492796	1
hsa-mir-17	1.60648	-1.12842	1.6458	-0.685638	0.492941	1
hsa-let-7c	66.1037	-0.301803	0.441846	-0.68305	0.494575	1
hsa-miR-331-3p	5.08909	0.880199	1.29783	0.678206	0.497641	1
hsa-miR-590-3p	4.47216	-0.986754	1.46423	-0.673904	0.500372	1
hsa-miR-365b-5p	7.91784	0.826475	1.23581	0.668774	0.50364	1
hsa-miR-1275	6.21185	0.653823	0.983607	0.664719	0.50623	1
hsa-miR-1908-5p	0.852813	1.71647	2.59718	0.660897	0.508678	1
hsa-miR-671-5p	0.904085	1.80072	2.75879	0.652722	0.513936	1
hsa-miR-10b-5p	680834	-0.122338	0.187644	-0.65197	0.51442	1
hsa-miR-126-5p	3.06321	0.935657	1.43866	0.650369	0.515454	1
hsa-miR-6515-5p	0.824561	-1.57597	2.4258	-0.649669	0.515906	1
hsa-mir-671	0.860428	-2.45254	3.78791	-0.647466	0.51733	1
hsa-mir-181b-1	4.57422	-0.767903	1.20263	-0.638521	0.523134	1
hsa-mir-125b-2	150.395	0.186731	0.293404	0.636428	0.524497	1
hsa-mir-204	14.3813	-0.20475	0.321894	-0.63608	0.524724	1
hsa-miR-34c-5p	0.685239	-1.62325	2.55428	-0.635502	0.525101	1
hsa-mir-328	0.784373	-2.08479	3.30015	-0.631727	0.527565	1
hsa-miR-29c-5p	0.732531	1.41214	2.2439	0.629325	0.529137	1
hsa-miR-3168	0.495802	-0.667858	1.06801	-0.625327	0.531756	1
hsa-miR-6786-3p	0.433738	-2.36778	3.78777	-0.625112	0.531897	1
hsa-miR-744-3p	0.44246	-2.36337	3.78829	-0.623862	0.532718	1
hsa-mir-106b	22.0524	-0.518693	0.832319	-0.623191	0.533159	1
hsa-mir-484	0.34834	-2.35723	3.78836	-0.62223	0.53379	1
hsa-mir-760	0.832464	-2.07631	3.34328	-0.62104	0.534573	1
hsa-miR-200a-5p	61.5193	-0.220087	0.355126	-0.619745	0.535426	1
hsa-miR-29b-2-5p	1.77183	-1.30145	2.10664	-0.617786	0.536717	1
hsa-miR-1288-3p	0.306583	2.32546	3.77517	0.61599	0.537901	1
hsa-miR-6793-5p	0.557643	-2.33084	3.78508	-0.615796	0.538029	1
hsa-miR-99a-5p	200.488	-0.19326	0.314125	-0.615231	0.538402	1
hsa-miR-19b-3p	90.9586	-0.212382	0.34554	-0.614639	0.538793	1
hsa-miR-885-5p	0.216389	2.31882	3.77623	0.614056	0.539178	1
hsa-mir-574	2.84965	-1.07968	1.76046	-0.613296	0.539681	1
hsa-miR-493-5p	0.543118	-1.73685	2.84005	-0.611555	0.540833	1
hsa-miR-340-5p	32.2692	0.325285	0.534109	0.609024	0.542509	1
hsa-miR-766-3p	3.29028	1.02168	1.68284	0.607115	0.543775	1
hsa-miR-15b-5p	19.3473	-0.472636	0.785476	-0.601718	0.547362	1
hsa-mir-200c	3.02882	-0.881131	1.46612	-0.600995	0.547843	1
hsa-miR-7706	7.4784	-0.840209	1.40233	-0.59915	0.549073	1
hsa-mir-101-1	173.861	0.131429	0.219379	0.599096	0.549109	1
hsa-miR-99b-3p	20.5219	0.393014	0.657891	0.597384	0.550251	1
hsa-miR-20b-3p	0.817696	-1.29363	2.1712	-0.595813	0.5513	1
hsa-miR-615-5p	0.493898	-2.24898	3.78549	-0.594107	0.552441	1
hsa-miR-3158-3p	2.64981	1.19326	2.01878	0.591082	0.554466	1
hsa-miR-542-5p	2.33546	1.14379	1.94204	0.588962	0.555887	1
hsa-miR-4525	0.407104	2.19748	3.77092	0.582744	0.560066	1
hsa-mir-2116	1.95516	-1.38349	2.38203	-0.580804	0.561373	1
hsa-miR-939-5p	0.951469	-2.10471	3.67225	-0.573138	0.566551	1
hsa-miR-425-5p	33.0287	0.272124	0.479023	0.568081	0.56998	1
hsa-miR-200c-3p	2484.91	-0.0756899	0.133338	-0.567653	0.570271	1
hsa-miR-181a-5p	1920.67	0.074053	0.130934	0.565576	0.571682	1
hsa-mir-7703	0.3981	-2.0363	3.60437	-0.564953	0.572106	1
hsa-miR-181a-2-3p	170.484	-0.11126	0.197364	-0.56373	0.572938	1
hsa-miR-548b-5p	0.415235	-2.13392	3.78609	-0.563621	0.573012	1
hsa-mir-2110	3.90935	0.741716	1.31781	0.56284	0.573544	1
hsa-miR-3173-5p	0.333711	-2.12934	3.78907	-0.56197	0.574137	1
hsa-miR-128-2-5p	0.400412	-2.10935	3.78623	-0.55711	0.577452	1
hsa-miR-181c-5p	33.5909	-0.312515	0.562049	-0.556027	0.578192	1
hsa-miR-1180-3p	49.0437	0.250309	0.450203	0.555992	0.578216	1
hsa-miR-6741-3p	0.260134	-2.09403	3.78905	-0.552654	0.5805	1
hsa-miR-629-3p	0.265812	-2.08568	3.78925	-0.550421	0.582031	1
hsa-miR-29b-3p	11.4583	0.512945	0.932972	0.549797	0.582459	1
hsa-mir-199b	0.808991	1.44595	2.63093	0.549597	0.582596	1
hsa-mir-199a-1	0.808991	1.44595	2.63093	0.549597	0.582596	1
hsa-mir-199a-2	0.808991	1.44595	2.63093	0.549597	0.582596	1
hsa-mir-937	0.30725	2.07526	3.7779	0.549316	0.582789	1
hsa-let-7e	2.47644	-0.530491	0.96731	-0.548419	0.583404	1
hsa-miR-421	33.119	-0.345493	0.631406	-0.54718	0.584255	1
hsa-mir-6882	0.443715	-2.05924	3.78906	-0.543469	0.586807	1
hsa-mir-181a-2	6.33286	-0.60907	1.12542	-0.541195	0.588373	1
hsa-miR-33b-5p	0.738632	-1.44765	2.67948	-0.540273	0.589009	1
hsa-miR-4286	0.438198	-2.04443	3.78911	-0.539554	0.589505	1
hsa-let-7f-2	9.51243	-0.259394	0.488996	-0.530463	0.595791	1
hsa-miR-320c	17.3341	0.313746	0.594051	0.528146	0.597398	1
hsa-miR-224-5p	2.21936	-0.89549	1.71492	-0.522175	0.601548	1
hsa-miR-548j-5p	0.324567	-1.97438	3.78701	-0.521355	0.60212	1
hsa-mir-103a-1	0.37565	-1.96664	3.78935	-0.518991	0.603767	1
hsa-miR-3174	0.320149	-1.96074	3.78709	-0.517744	0.604637	1
hsa-mir-3605	0.653706	-1.37402	2.68142	-0.512422	0.608356	1
hsa-miR-323a-3p	1.10161	-1.14981	2.25277	-0.510397	0.609774	1
hsa-miR-505-3p	1.29813	-0.892681	1.74966	-0.510202	0.60991	1
hsa-miR-34a-5p	21.4317	0.378336	0.742989	0.509209	0.610606	1
hsa-mir-6805	0.304546	-1.92625	3.78722	-0.508618	0.61102	1
hsa-miR-1251-5p	0.380729	-1.91986	3.78596	-0.507099	0.612085	1
hsa-miR-128-1-5p	1.72833	-1.32227	2.60835	-0.506936	0.6122	1
hsa-mir-548ac	0.311894	-1.91792	3.78983	-0.506071	0.612807	1
hsa-mir-6858	1.82214	-1.07185	2.12453	-0.504511	0.613903	1
hsa-miR-664b-3p	0.292818	-1.90936	3.7874	-0.504134	0.614167	1
hsa-mir-215	0.894821	0.341564	0.684066	0.499315	0.617558	1
hsa-miR-561-5p	0.389968	-1.88563	3.78959	-0.497582	0.618779	1
hsa-miR-616-3p	0.305915	-1.88223	3.78699	-0.497027	0.61917	1
hsa-miR-4775	0.352164	-1.88214	3.78835	-0.496824	0.619313	1
hsa-miR-1255a	0.49638	-1.69633	3.48339	-0.486977	0.626275	1
hsa-miR-485-3p	0.500498	-1.8413	3.78448	-0.48654	0.626584	1
hsa-miR-653-3p	0.216107	-1.83896	3.78899	-0.485343	0.627433	1
hsa-miR-335-3p	20.9997	0.364829	0.757823	0.481417	0.63022	1
hsa-miR-101-5p	0.254109	-1.82283	3.78794	-0.481218	0.630361	1
hsa-mir-1253	0.315491	-1.82064	3.78668	-0.480801	0.630658	1
hsa-miR-342-5p	14.8338	0.431546	0.898292	0.480408	0.630938	1
hsa-miR-345-5p	47.1255	-0.179224	0.373373	-0.480014	0.631218	1
hsa-miR-328-5p	0.208783	-1.81818	3.79015	-0.479713	0.631432	1
hsa-miR-22-5p	2.91022	-0.911979	1.91009	-0.477453	0.63304	1
hsa-miR-4647	0.277968	-1.80629	3.78726	-0.476939	0.633406	1
hsa-miR-3934-5p	0.283774	-1.80367	3.78713	-0.476264	0.633887	1
hsa-mir-409	0.303497	-1.56765	3.30157	-0.47482	0.634915	1
hsa-miR-6858-5p	1.72822	-1.04746	2.2208	-0.471661	0.637169	1
hsa-miR-378e	0.166468	1.78144	3.78056	0.471211	0.63749	1
hsa-mir-708	0.23436	-1.77638	3.78824	-0.46892	0.639127	1
hsa-mir-4485	0.389093	-1.77336	3.78805	-0.468145	0.639681	1
hsa-miR-33a-5p	0.250664	-1.76828	3.78777	-0.466839	0.640615	1
hsa-miR-4728-3p	5.31881	0.541575	1.16029	0.466759	0.640673	1
hsa-let-7b-3p	34.8414	0.223036	0.478573	0.466043	0.641185	1
hsa-miR-30b-5p	1396.71	-0.0634192	0.136679	-0.464001	0.642647	1
hsa-miR-944	0.25594	-1.74656	3.78755	-0.461132	0.644704	1
hsa-mir-190a	0.219441	-1.74325	3.78845	-0.460149	0.645409	1
hsa-miR-187-3p	2.18261	-0.816172	1.77717	-0.459255	0.646051	1
hsa-mir-421	0.254191	-1.73107	3.79026	-0.456714	0.647877	1
hsa-let-7a-3p	13.4642	-0.37067	0.816926	-0.453738	0.650018	1
hsa-mir-337	0.215802	-1.71071	3.78859	-0.451543	0.651598	1
hsa-miR-22-3p	2289.31	0.063117	0.139902	0.451151	0.651881	1
hsa-miR-203b-3p	0.387719	-1.70851	3.78955	-0.450847	0.6521	1
hsa-miR-2110	10.7024	-0.519252	1.15211	-0.450695	0.652209	1
hsa-miR-92b-3p	653.46	-0.0797917	0.177755	-0.448885	0.653514	1
hsa-miR-30c-2-3p	273.639	-0.0859378	0.191847	-0.44795	0.654189	1
hsa-miR-6824-3p	0.200973	-1.69338	3.78867	-0.44696	0.654904	1
hsa-miR-26a-5p	14509.3	0.0409768	0.0917697	0.446518	0.655223	1
hsa-miR-660-3p	0.194188	-1.69042	3.7904	-0.445973	0.655617	1
hsa-miR-151a-5p	947.952	0.0507267	0.114674	0.442355	0.658232	1
hsa-mir-24-2	6.54229	-0.484653	1.0971	-0.44176	0.658663	1
hsa-mir-452	0.221879	-1.67379	3.79034	-0.441592	0.658785	1
hsa-miR-30b-3p	9.54161	0.403817	0.919152	0.439337	0.660417	1
hsa-mir-193b	0.187148	-1.65473	3.78884	-0.436737	0.662302	1
hsa-miR-6875-5p	0.330143	-1.65364	3.79033	-0.436279	0.662634	1
hsa-mir-16-2	3.15323	0.596979	1.36884	0.436122	0.662748	1
hsa-mir-221	0.832175	-1.43219	3.29788	-0.434275	0.664089	1
hsa-miR-708-3p	0.525318	-1.64217	3.78465	-0.433903	0.664359	1
hsa-miR-3605-5p	1.97385	-1.03237	2.38857	-0.432213	0.665586	1
hsa-mir-203b	0.222175	-1.63648	3.78793	-0.432024	0.665724	1
hsa-miR-6863	0.502703	-1.62967	3.79051	-0.429934	0.667244	1
hsa-miR-28-3p	847.74	0.0583125	0.135707	0.429694	0.667418	1
hsa-miR-551b-5p	0.18152	-1.62554	3.78898	-0.429019	0.667909	1
hsa-miR-4662a-5p	6.21344	-0.436767	1.02093	-0.427813	0.668787	1
hsa-miR-5588-3p	0.240555	-1.61733	3.78746	-0.427022	0.669363	1
hsa-miR-197-3p	76.1605	-0.18677	0.43818	-0.42624	0.669933	1
hsa-mir-10b	9610.32	-0.0849273	0.200597	-0.423373	0.672023	1
hsa-miR-627-3p	0.170666	-1.60173	3.78908	-0.422722	0.672498	1
hsa-miR-100-5p	344.48	0.121786	0.288312	0.42241	0.672726	1
hsa-miR-320b	112.76	-0.114066	0.270236	-0.422097	0.672954	1
hsa-mir-191	8.64834	0.452853	1.0785	0.419891	0.674565	1
hsa-miR-628-5p	0.292357	-1.54451	3.68793	-0.418801	0.675362	1
hsa-let-7f-1-3p	2.31216	-0.689269	1.64743	-0.418391	0.675661	1
hsa-miR-455-3p	6.52058	-0.566624	1.35645	-0.417727	0.676147	1
hsa-miR-21-3p	7.33282	0.533643	1.27944	0.417092	0.676611	1
hsa-miR-3691-5p	0.162731	-1.57414	3.78919	-0.41543	0.677827	1
hsa-miR-26a-2-3p	0.234033	-1.56793	3.78749	-0.413976	0.678892	1
hsa-mir-34b	0.158494	-1.5616	3.78923	-0.412114	0.680256	1
hsa-mir-320b-2	5.84586	-0.436642	1.06106	-0.411514	0.680696	1
hsa-miR-185-5p	11.6091	0.383822	0.932819	0.411464	0.680732	1
hsa-mir-30c-1	24.3424	-0.150055	0.365539	-0.410502	0.681437	1
hsa-mir-30d	15.2486	-0.146058	0.357461	-0.408598	0.682835	1
hsa-miR-516a-5p	0.289187	-1.54266	3.78615	-0.407449	0.683679	1
hsa-miR-942-5p	1.1693	-0.958848	2.35464	-0.407217	0.683849	1
hsa-miR-502-5p	0.33365	1.53239	3.77739	0.405674	0.684982	1
hsa-mir-93	0.246214	-1.20294	2.98695	-0.402733	0.687145	1
hsa-miR-9-3p	0.364476	1.51444	3.77678	0.400988	0.688429	1
hsa-miR-6780a-5p	0.145745	-1.51418	3.7894	-0.399584	0.689463	1
hsa-miR-148a-5p	72.0518	-0.125463	0.314542	-0.398875	0.689985	1
hsa-miR-664a-3p	22.8623	-0.216327	0.544085	-0.397598	0.690926	1
hsa-miR-708-5p	2.12002	0.717077	1.81029	0.396111	0.692023	1
hsa-miR-6761-5p	0.141073	-1.4971	3.78946	-0.395069	0.692792	1
hsa-miR-548k	4.9186	0.522746	1.32325	0.395048	0.692807	1
hsa-miR-106b-5p	8.45659	0.50235	1.27683	0.393435	0.693998	1
hsa-miR-454-3p	8.34888	0.401665	1.02095	0.393424	0.694006	1
hsa-miR-142-5p	0.14246	-1.48757	3.7908	-0.392415	0.694752	1
hsa-miR-744-5p	161.084	0.0927028	0.236704	0.39164	0.695324	1
hsa-mir-30c-2	24.4751	-0.141671	0.363231	-0.390031	0.696514	1
hsa-miR-1226-5p	1.97622	-0.800058	2.05503	-0.389317	0.697042	1
hsa-miR-550a-5p	0.194916	1.4571	3.78153	0.38532	0.7	1
hsa-miR-6795-5p	0.156455	-1.45765	3.7891	-0.384696	0.700463	1
hsa-miR-3127-3p	0.0967225	1.45066	3.78305	0.383463	0.701377	1
hsa-mir-187	0.132224	-1.44878	3.78971	-0.382292	0.702245	1
hsa-miR-340-3p	12.0613	-0.38291	1.00283	-0.381829	0.702588	1
hsa-miR-361-5p	72.8728	0.145677	0.382395	0.380959	0.703234	1
hsa-miR-30d-3p	5.52715	0.334687	0.880335	0.380181	0.703811	1
hsa-mir-1273c	0.127106	-1.43793	3.78967	-0.379434	0.704365	1
hsa-miR-6802-5p	0.119109	-1.43155	3.79105	-0.377613	0.705718	1
hsa-miR-491-5p	0.135325	-1.40359	3.78951	-0.370388	0.711093	1
hsa-miR-99b-5p	1202.73	-0.0840323	0.22716	-0.369925	0.711439	1
hsa-mir-361	1.8884	0.530423	1.43466	0.369719	0.711592	1
hsa-miR-432-5p	5.47252	-0.507473	1.37513	-0.369036	0.712101	1
hsa-mir-20b	0.119086	-1.39611	3.78982	-0.368383	0.712588	1
hsa-miR-6810-5p	0.116095	-1.39345	3.78983	-0.367681	0.713111	1
hsa-miR-1297	0.146186	-0.70605	1.93553	-0.364784	0.715273	1
hsa-miR-6842-3p	0.11388	-1.38016	3.78988	-0.364169	0.715732	1
hsa-miR-127-3p	6.65836	-0.417569	1.14822	-0.363667	0.716107	1
hsa-miR-132-3p	11.4565	-0.391336	1.07779	-0.363091	0.716537	1
hsa-miR-6852-5p	0.0902205	1.36797	3.78361	0.361552	0.717687	1
hsa-mir-30e	103.707	-0.155401	0.429901	-0.361481	0.71774	1
hsa-miR-363-5p	0.10727	-1.35206	3.78998	-0.356746	0.721282	1
hsa-miR-1910-5p	1.3028	1.09294	3.06627	0.356439	0.721512	1
hsa-miR-18b-5p	0.263724	-1.32664	3.73599	-0.355098	0.722516	1
hsa-miR-28-5p	44.759	0.168236	0.474138	0.354826	0.72272	1
hsa-mir-641	0.125473	-1.34392	3.78962	-0.354632	0.722866	1
hsa-miR-129-1-3p	0.105748	-1.34266	3.79046	-0.354222	0.723173	1
hsa-mir-8072	0.182301	1.32464	3.78265	0.350189	0.726197	1
hsa-miR-627-5p	0.100807	-1.31992	3.7901	-0.348255	0.727649	1
hsa-miR-6819-3p	0.168599	1.31577	3.78155	0.347944	0.727882	1
hsa-mir-92b	0.117381	-1.30381	3.78975	-0.344036	0.73082	1
hsa-miR-1247-5p	0.10533	-1.2974	3.79123	-0.34221	0.732193	1
hsa-miR-374a-5p	18.106	0.2421	0.708597	0.341661	0.732606	1
hsa-miR-136-5p	0.122939	-1.286	3.78959	-0.33935	0.734346	1
hsa-miR-6821-5p	0.227463	-1.27327	3.78714	-0.336208	0.736714	1
hsa-mir-616	0.100374	-1.26391	3.79005	-0.33348	0.738772	1
hsa-miR-106a-3p	0.0881391	-1.2573	3.79031	-0.331715	0.740104	1
hsa-miR-135b-5p	1.13008	-0.822249	2.49155	-0.330015	0.741388	1
hsa-miR-425-3p	7.79229	-0.317045	0.9608	-0.32998	0.741415	1
hsa-mir-6780a	0.187404	-1.24583	3.78754	-0.328929	0.742209	1
hsa-miR-378i	0.114958	-0.537559	1.63842	-0.328097	0.742838	1
hsa-miR-497-5p	0.245158	-1.08826	3.32661	-0.327137	0.743565	1
hsa-mir-7641-1	0.331937	-1.21187	3.70649	-0.326959	0.743699	1
hsa-miR-615-3p	8.06881	0.326821	1.0001	0.326789	0.743827	1
hsa-mir-382	0.0842388	-1.23471	3.79039	-0.325748	0.744615	1
hsa-miR-7-5p	15.7061	-0.239133	0.734379	-0.325627	0.744707	1
hsa-mir-6777	0.114538	-1.23008	3.79165	-0.324419	0.745621	1
hsa-miR-1303	0.23442	1.22022	3.77976	0.322831	0.746823	1
hsa-miR-6500-3p	0.464908	-1.21569	3.78566	-0.321131	0.748111	1
hsa-miR-191-5p	2006.08	0.0441714	0.137957	0.320182	0.748831	1
hsa-miR-15a-5p	5.8013	-0.331692	1.04312	-0.317981	0.7505	1
hsa-miR-548ab	0.130846	-1.19366	3.78935	-0.315005	0.752758	1
hsa-let-7c-5p	12224.2	-0.0511774	0.163041	-0.313893	0.753602	1
hsa-mir-147b	1.5253	-0.723435	2.3057	-0.313759	0.753704	1
hsa-mir-6730	0.075599	-1.18274	3.79057	-0.312021	0.755025	1
hsa-miR-493-3p	0.093612	-1.18105	3.79014	-0.311611	0.755336	1
hsa-mir-34a	0.0784247	-1.17751	3.7907	-0.310631	0.756081	1
hsa-miR-155-5p	65.103	-0.179487	0.578245	-0.3104	0.756257	1
hsa-miR-141-5p	4.54734	-0.460199	1.48323	-0.310268	0.756357	1
hsa-miR-3615	14.4081	0.252061	0.817195	0.308446	0.757743	1
hsa-miR-138-5p	2.58423	-0.54495	1.76853	-0.308137	0.757978	1
hsa-mir-6732	0.111741	1.15879	3.78499	0.306155	0.759486	1
hsa-miR-361-3p	8.68116	0.270618	0.88484	0.305838	0.759728	1
hsa-miR-6887-3p	1.0466	0.804407	2.63256	0.30556	0.759939	1
hsa-mir-29b-2	4.67685	-0.376699	1.24017	-0.303749	0.761319	1
hsa-miR-449a	2.01221	-0.510083	1.68043	-0.303544	0.761476	1
hsa-miR-676-3p	0.0695101	-1.1493	3.79069	-0.30319	0.761745	1
hsa-mir-6761	0.0682449	-1.14257	3.79071	-0.301413	0.7631	1
hsa-miR-6721-5p	0.0869835	-1.14267	3.79153	-0.301374	0.763129	1
hsa-miR-1306-3p	0.0859246	-1.14077	3.79026	-0.300975	0.763434	1
hsa-miR-3074-5p	0.843852	-0.889533	2.97753	-0.298748	0.765132	1
hsa-miR-6734-3p	0.0719922	1.1288	3.78493	0.298235	0.765523	1
hsa-mir-744	0.0850003	-1.1297	3.79027	-0.298052	0.765663	1
hsa-miR-199a-3p	4.8944	-0.455462	1.5282	-0.298038	0.765674	1
hsa-miR-199b-3p	4.8944	-0.455462	1.5282	-0.298038	0.765674	1
hsa-miR-365a-5p	2.76505	0.588023	1.9821	0.296666	0.766721	1
hsa-miR-4492	0.685793	-0.967565	3.26172	-0.296643	0.766739	1
hsa-miR-548ah-5p	0.0655161	-1.12346	3.79078	-0.296367	0.76695	1
hsa-miR-181c-3p	0.244231	0.857215	2.92483	0.293082	0.769459	1
hsa-miR-1238-3p	0.0637517	-1.11065	3.79083	-0.292984	0.769534	1
hsa-miR-1323	0.0658854	-1.10875	3.79075	-0.292489	0.769912	1
hsa-let-7b-5p	38027.4	0.0279276	0.0956734	0.291906	0.770359	1
hsa-let-7c-3p	2.65602	0.420816	1.44794	0.290631	0.771334	1
hsa-miR-3656	0.061368	-1.09544	3.79089	-0.288967	0.772607	1
hsa-mir-504	0.438317	-0.720636	2.50961	-0.287151	0.773997	1
hsa-miR-212-3p	0.201345	-1.08766	3.78801	-0.287133	0.77401	1
hsa-miR-6894-3p	0.102815	1.08457	3.78354	0.286654	0.774377	1
hsa-mir-153-1	0.0715864	-1.08376	3.79055	-0.285911	0.774946	1
hsa-miR-3064-5p	0.116718	-1.0831	3.79005	-0.285775	0.775051	1
hsa-mir-7705	0.0582148	-1.07215	3.79098	-0.282815	0.777318	1
hsa-mir-590	0.0747011	-1.06794	3.79046	-0.281746	0.778139	1
hsa-miR-217	0.150596	1.06529	3.78161	0.281702	0.778172	1
hsa-miR-766-5p	0.0943839	-1.06237	3.79012	-0.2803	0.779247	1
hsa-miR-210-3p	4.36491	-0.289306	1.03842	-0.278603	0.78055	1
hsa-miR-33b-3p	0.0870504	1.05418	3.78418	0.278574	0.780572	1
hsa-miR-1226-3p	0.680678	-1.04378	3.77738	-0.276324	0.782299	1
hsa-let-7g-3p	0.108715	-1.04394	3.78871	-0.27554	0.782901	1
hsa-miR-574-3p	39.4931	0.156602	0.570191	0.274648	0.783586	1
hsa-mir-320b-1	5.47477	-0.298111	1.09058	-0.27335	0.784584	1
hsa-miR-6825-5p	0.0528297	-1.03612	3.79112	-0.273301	0.784622	1
hsa-miR-203a-5p	0.389817	-1.02997	3.78227	-0.272316	0.785379	1
hsa-miR-3613-3p	0.805336	-0.892189	3.27932	-0.272065	0.785572	1
hsa-miR-1292-5p	0.0518724	-1.0297	3.79114	-0.271606	0.785925	1
hsa-mir-3976	0.655054	-1.02233	3.7919	-0.269609	0.787461	1
hsa-miR-4742-3p	0.0678845	-1.0163	3.7906	-0.26811	0.788614	1
hsa-miR-4781-3p	0.287852	1.00712	3.77854	0.266537	0.789826	1
hsa-mir-6511b-1	0.830576	-0.805947	3.02828	-0.26614	0.790131	1
hsa-mir-6511b-2	0.830576	-0.805947	3.02828	-0.26614	0.790131	1
hsa-let-7e-5p	5923.31	-0.0231819	0.0876104	-0.264603	0.791316	1
hsa-miR-369-5p	0.0838341	-1.00207	3.79029	-0.264379	0.791488	1
hsa-miR-873-5p	0.106195	-0.996273	3.79113	-0.26279	0.792712	1
hsa-miR-6770-5p	0.0478138	-0.995311	3.79128	-0.262526	0.792916	1
hsa-mir-106a	0.0777537	-0.97676	3.79041	-0.257692	0.796644	1
hsa-miR-16-5p	333.608	-0.04195	0.16302	-0.25733	0.796924	1
hsa-mir-615	0.0446606	-0.967955	3.79139	-0.255303	0.798489	1
hsa-miR-326	0.0439548	-0.966759	3.7914	-0.254988	0.798733	1
hsa-miR-365a-3p	10.7814	0.208565	0.826493	0.252349	0.800771	1
hsa-miR-365b-3p	10.7814	0.208565	0.826493	0.252349	0.800771	1
hsa-miR-943	0.0426262	-0.955639	3.79144	-0.252051	0.801001	1
hsa-miR-6873-3p	0.0564693	-0.953895	3.7909	-0.251628	0.801329	1
hsa-miR-6832-5p	0.0530449	-0.950602	3.79101	-0.250752	0.802006	1
hsa-miR-3936	0.205731	-0.946381	3.7854	-0.250008	0.802581	1
hsa-mir-23a	0.165058	-0.942621	3.78785	-0.248854	0.803474	1
hsa-miR-31-3p	0.254331	0.94031	3.77941	0.248798	0.803517	1
hsa-miR-188-3p	0.124801	0.939958	3.78281	0.248481	0.803762	1
hsa-miR-6762-3p	0.0526244	-0.940499	3.79151	-0.248054	0.804093	1
hsa-miR-181b-5p	272.99	-0.052649	0.212561	-0.247689	0.804375	1
hsa-miR-363-3p	76.5236	-0.11236	0.45369	-0.247659	0.804398	1
hsa-mir-130a	0.103075	-0.932118	3.78866	-0.246028	0.80566	1
hsa-miR-2355-5p	0.0672571	-0.929721	3.79063	-0.245268	0.806249	1
hsa-miR-320e	0.105304	-0.711962	2.90585	-0.24501	0.806449	1
hsa-mir-584	0.0398448	-0.928787	3.79156	-0.244962	0.806486	1
hsa-miR-27b-5p	23.4022	-0.139702	0.570857	-0.244723	0.806671	1
hsa-miR-769-3p	2.1898	-0.556151	2.2803	-0.243894	0.807313	1
hsa-mir-4640	0.468508	-0.912596	3.78082	-0.241375	0.809264	1
hsa-miR-4707-3p	0.0542562	-0.907337	3.79095	-0.239343	0.81084	1
hsa-mir-7-2	0.0639789	-0.905664	3.79001	-0.238961	0.811136	1
hsa-miR-30c-5p	7001.28	-0.0294674	0.123807	-0.238011	0.811873	1
hsa-miR-6505-5p	0.0613586	0.89942	3.7859	0.237571	0.812214	1
hsa-mir-502	0.0920318	-0.899484	3.78925	-0.237378	0.812364	1
hsa-miR-409-3p	18.3962	0.200269	0.845778	0.236787	0.812822	1
hsa-miR-106a-5p	15.6726	-0.220356	0.932471	-0.236314	0.813189	1
hsa-miR-141-3p	2200.91	-0.0314433	0.133982	-0.234683	0.814454	1
hsa-miR-504-3p	0.0345223	-0.88433	3.79173	-0.233226	0.815586	1
hsa-miR-6805-5p	0.113205	0.88229	3.78658	0.233004	0.815758	1
hsa-miR-1254	0.0446	-0.87238	3.79127	-0.230102	0.818012	1
hsa-miR-4500	0.0500859	-0.870282	3.79184	-0.229515	0.818469	1
hsa-mir-1262	0.416539	0.863642	3.77791	0.228603	0.819177	1
hsa-miR-7705	0.253463	-0.863794	3.78797	-0.228036	0.819618	1
hsa-miR-934	4.43176	0.289722	1.28521	0.225428	0.821647	1
hsa-mir-148b	0.515071	0.488193	2.17836	0.22411	0.822671	1
hsa-mir-5689	0.493629	-0.847275	3.7867	-0.22375	0.822952	1
hsa-mir-320d-1	0.102247	0.83925	3.78654	0.22164	0.824594	1
hsa-mir-320d-2	0.102247	0.83925	3.78654	0.22164	0.824594	1
hsa-miR-486-5p	174.562	0.0679364	0.306522	0.221636	0.824597	1
hsa-miR-532-5p	128.529	0.0644369	0.291882	0.220763	0.825277	1
hsa-miR-6793-3p	0.531207	-0.757722	3.44686	-0.219829	0.826004	1
hsa-mir-19a	0.0491917	-0.825944	3.79112	-0.217863	0.827536	1
hsa-mir-34c	0.0287509	-0.825058	3.79193	-0.217583	0.827754	1
hsa-miR-148b-5p	7.33372	-0.254501	1.17167	-0.217213	0.828043	1
hsa-miR-513b-5p	0.114145	0.820886	3.78352	0.216963	0.828237	1
hsa-mir-18b	0.0280749	-0.818992	3.79195	-0.215982	0.829002	1
hsa-miR-3605-3p	7.0162	-0.265042	1.23352	-0.214867	0.829871	1
hsa-miR-4488	0.458052	0.592282	2.78909	0.212356	0.831829	1
hsa-miR-551b-3p	0.0267861	-0.804147	3.79199	-0.212065	0.832056	1
hsa-miR-219a-1-3p	0.172727	-0.800286	3.78664	-0.211345	0.832618	1
hsa-mir-330	4.73493	-0.332837	1.5818	-0.210417	0.833342	1
hsa-miR-200b-5p	18.6246	-0.142114	0.684922	-0.207489	0.835628	1
hsa-mir-629	0.0243976	-0.780172	3.79204	-0.205739	0.836995	1
hsa-mir-873	0.202399	0.778608	3.78689	0.205606	0.837099	1
hsa-miR-301a-5p	0.232223	0.775513	3.78242	0.205031	0.837548	1
hsa-miR-9-5p	88.0459	-0.0864323	0.427472	-0.202194	0.839765	1
hsa-miR-3912-3p	0.229638	0.758298	3.7805	0.200581	0.841026	1
hsa-mir-1270	1.79263	0.414027	2.08635	0.198446	0.842696	1
hsa-miR-618	0.165481	-0.748901	3.79142	-0.197525	0.843417	1
hsa-mir-449c	0.265027	-0.736751	3.78556	-0.194621	0.845689	1
hsa-mir-4758	0.0643911	-0.735112	3.78983	-0.19397	0.8462	1
hsa-miR-629-5p	12.2179	-0.212493	1.09916	-0.193323	0.846706	1
hsa-miR-301b-3p	0.481209	-0.728871	3.77984	-0.192831	0.847091	1
hsa-mir-151a	97.7024	0.0595707	0.310576	0.191807	0.847893	1
hsa-miR-374c-5p	0.229891	-0.545252	2.86898	-0.190051	0.849269	1
hsa-mir-363	1.70929	-0.328496	1.77873	-0.18468	0.85348	1
hsa-miR-27a-3p	82.1008	0.0662298	0.366574	0.180673	0.856625	1
hsa-miR-330-5p	0.556945	0.501575	2.77919	0.180475	0.85678	1
hsa-miR-6732-3p	0.304192	-0.656572	3.68552	-0.178149	0.858606	1
hsa-mir-365a	0.0519226	-0.675545	3.79268	-0.178118	0.85863	1
hsa-mir-210	0.0153615	-0.672208	3.7923	-0.177256	0.859307	1
hsa-miR-514a-3p	1.60018	-0.506654	2.85975	-0.177167	0.859377	1
hsa-miR-2116-3p	0.543034	0.546411	3.1129	0.175531	0.860662	1
hsa-miR-449b-5p	0.0699314	-0.664166	3.79169	-0.175164	0.860951	1
hsa-mir-31	0.10015	-0.662977	3.79247	-0.174814	0.861226	1
hsa-miR-501-3p	33.1477	0.106306	0.611064	0.173968	0.86189	1
hsa-miR-584-5p	16.5221	0.149062	0.867933	0.171744	0.863639	1
hsa-miR-4429	0.368733	-0.178179	1.03759	-0.171724	0.863655	1
hsa-mir-222	1.33687	-0.212203	1.23935	-0.171221	0.86405	1
hsa-miR-125b-2-3p	37.0442	-0.0823287	0.482716	-0.170553	0.864575	1
hsa-miR-5010-5p	1.99818	0.32146	1.90147	0.169059	0.865751	1
hsa-mir-320c-1	0.174649	0.590025	3.5236	0.167449	0.867017	1
hsa-miR-671-3p	9.32014	-0.160795	0.975082	-0.164904	0.86902	1
hsa-miR-10a-3p	13.5311	0.146456	0.891462	0.164287	0.869505	1
hsa-miR-92b-5p	14.0034	0.204626	1.25144	0.163513	0.870115	1
hsa-miR-579-5p	0.0621446	-0.608885	3.79027	-0.160644	0.872374	1
hsa-miR-149-3p	7.2578	-0.191285	1.19107	-0.160599	0.872409	1
hsa-miR-5187-5p	1.15289	0.385712	2.41461	0.159741	0.873085	1
hsa-mir-4525	0.0736177	-0.598932	3.78994	-0.158032	0.874431	1
hsa-miR-126-3p	3.84902	0.261827	1.66458	0.157293	0.875014	1
hsa-mir-30b	0.0284868	-0.588773	3.79259	-0.155243	0.87663	1
hsa-mir-7-1	0.0281185	-0.58355	3.79106	-0.153928	0.877667	1
hsa-miR-6777-5p	0.715779	-0.52734	3.44211	-0.153202	0.878239	1
hsa-mir-660	0.024452	-0.577044	3.79243	-0.152157	0.879063	1
hsa-miR-574-5p	158.205	0.0437499	0.289347	0.151202	0.879816	1
hsa-miR-576-5p	0.574678	-0.415507	2.7646	-0.150296	0.880531	1
hsa-miR-652-3p	7.56032	-0.177231	1.18443	-0.149634	0.881054	1
hsa-miR-6837-3p	0.366599	0.533241	3.60857	0.147771	0.882524	1
hsa-miR-874-3p	5.35198	0.215636	1.46618	0.147074	0.883074	1
hsa-miR-887-3p	2.15151	-0.244358	1.6832	-0.145175	0.884573	1
hsa-miR-147b	0.00626599	-0.54565	3.79257	-0.143873	0.8856	1
hsa-miR-30e-3p	478.152	0.025264	0.175958	0.14358	0.885832	1
hsa-miR-767-5p	0.196496	-0.541194	3.78461	-0.142998	0.886291	1
hsa-mir-3615	0.0360235	-0.541153	3.79247	-0.142691	0.886534	1
hsa-mir-374b	0.0212889	-0.529171	3.7926	-0.139527	0.889033	1
hsa-miR-577	10.2973	-0.125262	0.90483	-0.138437	0.889895	1
hsa-mir-200a	5.10204	0.134324	0.975796	0.137655	0.890513	1
hsa-miR-362-5p	2.23004	0.241079	1.758	0.137133	0.890926	1
hsa-miR-6734-5p	0.729709	-0.423892	3.09156	-0.137113	0.890942	1
hsa-mir-425	16.5366	0.102741	0.750902	0.136824	0.89117	1
hsa-miR-937-3p	0.677659	0.339617	2.48581	0.136622	0.891329	1
hsa-mir-130b	0.224377	-0.517961	3.79285	-0.136563	0.891377	1
hsa-miR-4461	0.00398448	-0.509542	3.79263	-0.13435	0.893126	1
hsa-miR-25-3p	364.115	-0.0219554	0.165156	-0.132937	0.894243	1
hsa-miR-940	0.0195825	-0.502118	3.79226	-0.132406	0.894663	1
hsa-mir-320e	0.0172363	-0.501003	3.7924	-0.132107	0.894899	1
hsa-miR-941	45.8836	-0.0658818	0.526037	-0.125242	0.900332	1
hsa-mir-99a	6.58633	-0.144612	1.16372	-0.124267	0.901104	1
hsa-miR-190b	0.199462	0.469594	3.78298	0.124133	0.90121	1
hsa-miR-423-5p	1066.39	0.0172756	0.139222	0.124087	0.901246	1
hsa-miR-7113-5p	0.0015665	-0.470022	3.79271	-0.123928	0.901372	1
hsa-mir-29a	9.48216	0.112777	0.912535	0.123586	0.901643	1
hsa-mir-664a	0.0749589	-0.465737	3.78969	-0.122896	0.90219	1
hsa-mir-532	0.2537	-0.459317	3.76142	-0.122113	0.90281	1
hsa-mir-6887	0.147642	-0.450902	3.78536	-0.119117	0.905182	1
hsa-miR-892a	6.05406	0.201537	1.70317	0.11833	0.905806	1
hsa-miR-375	6238.77	0.0374784	0.321287	0.116651	0.907137	1
hsa-miR-6810-3p	0.103841	0.433206	3.78463	0.114464	0.90887	1
hsa-miR-1246	1.50428	-0.225196	1.97472	-0.11404	0.909206	1
hsa-miR-7977	0.0786776	0.430784	3.78703	0.113752	0.909434	1
hsa-miR-210-5p	5.07681	-0.131071	1.15639	-0.113345	0.909757	1
hsa-miR-32-3p	0.318539	0.293648	2.59974	0.112953	0.910068	1
hsa-miR-323b-3p	2.49283	-0.2567	2.28587	-0.112298	0.910587	1
hsa-miR-3065-3p	7.06114	-0.110855	0.991755	-0.111776	0.911001	1
hsa-mir-21	7.3296	0.080495	0.723005	0.111334	0.911351	1
hsa-miR-1289	0.187662	0.414732	3.78336	0.10962	0.912711	1
hsa-miR-183-5p	77.7468	-0.0391121	0.357561	-0.109386	0.912896	1
hsa-miR-103a-3p	423.831	0.0182337	0.176499	0.103308	0.917719	1
hsa-miR-93-5p	146.427	-0.0283379	0.274955	-0.103064	0.917912	1
hsa-miR-3131	0.0205343	0.385637	3.78883	0.101783	0.918929	1
hsa-mir-29b-1	3.66891	0.131169	1.29275	0.101465	0.919181	1
hsa-miR-5680	0.639911	-0.297837	2.99515	-0.0994397	0.920789	1
hsa-miR-17-3p	0.174077	0.374949	3.78428	0.0990808	0.921074	1
hsa-mir-148a	10.0769	-0.0571444	0.60132	-0.0950316	0.92429	1
hsa-miR-378a-5p	0.114397	-0.359243	3.78659	-0.0948723	0.924416	1
hsa-miR-339-5p	9.04806	-0.0939464	0.994301	-0.0944849	0.924724	1
hsa-mir-5696	0.0755105	0.352743	3.78793	0.0931229	0.925806	1
hsa-let-7f-2-3p	3.31789	-0.139961	1.51697	-0.092263	0.926489	1
hsa-miR-24-3p	397.498	0.0229523	0.252746	0.0908117	0.927642	1
hsa-mir-320c-2	0.162328	0.333801	3.78412	0.088211	0.929709	1
hsa-miR-2277-5p	0.161838	-0.327408	3.78454	-0.086512	0.931059	1
hsa-miR-18a-3p	0.163482	0.317761	3.78295	0.0839984	0.933058	1
hsa-miR-374b-5p	35.9559	0.0473566	0.575617	0.082271	0.934431	1
hsa-miR-452-5p	0.991993	-0.189786	2.37232	-0.0800002	0.936237	1
hsa-miR-410-3p	0.196835	-0.297359	3.78358	-0.0785919	0.937357	1
hsa-miR-6732-5p	0.59688	0.22085	2.83563	0.0778839	0.93792	1
hsa-miR-10b-3p	14.5107	-0.05963	0.769373	-0.0775047	0.938222	1
hsa-miR-4800-3p	0.918521	-0.197407	2.55643	-0.0772197	0.938449	1
hsa-miR-509-3p	12.4325	-0.0735128	0.971223	-0.075691	0.939665	1
hsa-miR-6511b-3p	2.98196	0.135918	1.80012	0.0755049	0.939813	1
hsa-miR-194-3p	2.33702	0.111895	1.4982	0.0746864	0.940464	1
hsa-miR-196b-5p	207.418	0.0167886	0.226449	0.0741386	0.9409	1
hsa-miR-152-5p	0.493413	-0.274797	3.78173	-0.0726644	0.942073	1
hsa-mir-218-1	0.823019	0.142081	2.02616	0.0701237	0.944095	1
hsa-miR-7-1-3p	0.390214	-0.214261	3.12817	-0.0684941	0.945392	1
hsa-miR-125a-3p	13.1105	-0.0467703	0.695755	-0.0672224	0.946405	1
hsa-miR-374b-3p	0.109054	-0.252007	3.78591	-0.0665643	0.946929	1
hsa-miR-487b-3p	1.30667	0.209084	3.17678	0.0658164	0.947524	1
hsa-mir-1269a	0.229294	-0.245118	3.78322	-0.0647907	0.948341	1
hsa-mir-196a-2	1.14065	0.0558326	0.87026	0.0641562	0.948846	1
hsa-miR-508-3p	1.2733	0.149642	2.37109	0.063111	0.949678	1
hsa-miR-502-3p	12.7992	-0.0613249	0.982789	-0.0623989	0.950245	1
hsa-miR-342-3p	63.1089	0.0273474	0.441433	0.0619513	0.950602	1
hsa-miR-873-3p	0.501647	0.183358	3.05697	0.0599801	0.952171	1
hsa-miR-3928-3p	0.164169	0.218563	3.78402	0.0577594	0.95394	1
hsa-mir-500a	11.4561	-0.0616445	1.08264	-0.0569389	0.954594	1
hsa-mir-6738	0.807327	-0.182348	3.21696	-0.0566834	0.954797	1
hsa-miR-211-5p	4.64817	0.0632819	1.14442	0.0552961	0.955903	1
hsa-miR-512-3p	0.218654	0.207774	3.78161	0.0549432	0.956184	1
hsa-miR-6758-5p	0.130655	-0.178268	3.7858	-0.0470886	0.962443	1
hsa-miR-508-5p	0.273905	0.172661	3.7838	0.0456317	0.963604	1
hsa-miR-338-5p	0.0132322	0.171648	3.79005	0.0452891	0.963877	1
hsa-miR-542-3p	9.91276	0.0406266	0.920884	0.0441169	0.964811	1
hsa-mir-877	0.218361	0.149503	3.4042	0.0439173	0.96497	1
hsa-miR-328-3p	38.3895	-0.0238264	0.556005	-0.0428527	0.965819	1
hsa-miR-513c-5p	2.53106	-0.0865927	2.13509	-0.0405569	0.967649	1
hsa-mir-501	0.0919569	-0.152862	3.78649	-0.0403704	0.967798	1
hsa-miR-98-3p	7.60932	-0.0395242	0.98427	-0.0401558	0.967969	1
hsa-miR-423-3p	366.163	-0.00797235	0.204856	-0.0389169	0.968957	1
hsa-miR-195-5p	13.5518	-0.0334885	0.885252	-0.0378294	0.969824	1
hsa-mir-548q	0.81413	-0.135509	3.77581	-0.0358888	0.971371	1
hsa-miR-1301-3p	0.51757	-0.0891395	2.74101	-0.0325207	0.974057	1
hsa-miR-3614-5p	0.0884389	0.120108	3.786	0.0317241	0.974692	1
hsa-miR-378d	0.936961	0.0439975	1.42962	0.0307756	0.975449	1
hsa-mir-30a	1143.23	0.00413862	0.138083	0.029972	0.976089	1
hsa-miR-24-1-5p	0.267587	0.10749	3.78181	0.0284228	0.977325	1
hsa-miR-32-5p	5.43515	-0.0311511	1.1746	-0.0265206	0.978842	1
hsa-miR-148a-3p	1938.57	-0.00363432	0.154412	-0.0235365	0.981222	1
hsa-miR-206	24.7086	0.0185091	0.794953	0.0232833	0.981424	1
hsa-let-7i-5p	973.299	0.00310019	0.139045	0.0222963	0.982212	1
hsa-miR-190a-5p	13.5231	0.0180536	0.943445	0.0191358	0.984733	1
hsa-miR-100-3p	0.53322	0.0548847	3.06173	0.017926	0.985698	1
hsa-miR-99a-3p	5.15726	-0.0224394	1.25236	-0.0179178	0.985704	1
hsa-mir-664b	0.123652	0.0670897	3.78582	0.0177213	0.985861	1
hsa-miR-330-3p	0.698396	-0.0438705	2.58466	-0.0169734	0.986458	1
hsa-mir-934	1.19137	-0.0276268	1.73009	-0.0159685	0.98726	1
hsa-miR-134-5p	0.174023	-0.0527463	3.78363	-0.0139407	0.988877	1
hsa-miR-424-5p	11.7015	0.0111597	0.948987	0.0117596	0.990617	1
hsa-miR-625-3p	13.7784	0.00850879	0.830232	0.0102487	0.991823	1
hsa-miR-216b-5p	0.0870897	-0.0353569	3.78627	-0.00933818	0.992549	1
hsa-miR-6511a-3p	2.59282	-0.0161512	1.9457	-0.00830096	0.993377	1
hsa-miR-1306-5p	0.839872	0.0198537	3.05783	0.00649273	0.99482	1
hsa-miR-130b-3p	1.87518	0.00692061	1.89708	0.00364804	0.997089	1
hsa-mir-7854	0.0235021	0.0105043	3.79019	0.00277145	0.997789	1
hsa-mir-196a-1	0.239954	-0.00516653	3.78161	-0.00136622	0.99891	1
hsa-miR-338-3p	1.97079	-1.02025	1.75654	-0.580832
hsa-mir-149	0.466644	-0.516091	3.78264	-0.136437
hsa-mir-146b	28.6941	1.67815	0.696825	2.40829
hsa-mir-335	0.333902	-0.790196	3.57929	-0.220769
hsa-miR-659-5p	1.09345	-3.41715	2.95962	-1.15459
hsa-mir-142	0.977847	-2.73261	2.16906	-1.25982
hsa-mir-146a	0.828468	-0.972384	1.3706	-0.70946
hsa-miR-501-5p	0.741349	-0.616204	2.25767	-0.272939
hsa-miR-370-3p	0.479312	-2.22041	3.78882	-0.586043
hsa-mir-509-2	1.7427	-1.3356	2.19153	-0.609436
hsa-mir-509-1	1.7427	-1.3356	2.19153	-0.609436
hsa-mir-509-3	1.7427	-1.3356	2.19153	-0.609436
hsa-miR-362-3p	0.589425	-19.3938	3.40251	-5.69985
hsa-mir-6087	1.04837	-20.1041	2.56837	-7.82756
hsa-miR-1269b	1.76714	-2.60668	2.40023	-1.08601
hsa-miR-664b-5p	1.41308	-2.24145	2.32933	-0.962271
hsa-miR-625-5p	0.541071	1.41799	2.52178	0.562299
hsa-miR-1296-5p	0.551287	-0.938312	3.03093	-0.309579
hsa-mir-182	0.787444	1.11418	1.37478	0.810441
hsa-miR-144-5p	0.180514	-1.37068	3.79091	-0.36157
hsa-mir-92a-2	0.359237	-0.798055	3.20965	-0.248643
hsa-miR-190a-3p	0.871988	-2.92392	2.941	-0.994192
hsa-miR-23b-5p	0.37107	-1.21754	3.78618	-0.321576
hsa-mir-6511a-2	1.34665	-1.02165	3.52934	-0.289475
hsa-mir-6511a-1	1.34665	-1.02165	3.52934	-0.289475
hsa-mir-6511a-4	1.34665	-1.02165	3.52934	-0.289475
hsa-mir-6511a-3	1.34665	-1.02165	3.52934	-0.289475
hsa-miR-3913-5p	0.165993	-0.918155	3.78883	-0.242332
hsa-miR-27a-5p	0.304017	-0.731017	3.78803	-0.192981
hsa-miR-136-3p	0.0800944	-0.474146	3.7897	-0.125114
hsa-miR-369-3p	0.341275	-2.04005	3.78946	-0.538348
hsa-mir-942	0.0612896	-0.488675	3.79215	-0.128865
hsa-miR-548ba	0.874608	0.891511	2.27937	0.391122
hsa-miR-548e-3p	0.519433	-0.429615	2.77305	-0.154925
hsa-miR-95-5p	0.222773	0.135606	3.78272	0.0358489
hsa-mir-138-1	0.106705	-1.05538	3.78987	-0.278475
hsa-miR-132-5p	0.147129	-0.062885	3.78497	-0.0166144
hsa-miR-16-2-3p	0.386717	-0.822033	3.53101	-0.232804
hsa-miR-24-2-5p	0.250893	-1.53302	3.76297	-0.407398

## Sheet: Supplementary table S3d
Supplementary Table S3d: Differential expression analysis of T1D male discovery cohort. DEseq2 results from analyzing albuminuria (microalbuminuria and macroalbuminuria groups combined) vs normoalbuminuria groups.
Gene ID	Average expression	Log2 foldchange	Log2FC SE	B statistic	P-value	Adjusted p-value
hsa-miR-143-3p	65.569	2.27552	0.458372	4.96436	6.89293e-07	0.00076994
hsa-let-7b	55.0054	1.08868	0.312234	3.48675	0.000488926	0.261842
hsa-mir-23b	10.0245	2.21106	0.654818	3.3766	0.000733883	0.261842
hsa-miR-101-3p	533.648	-0.384967	0.116354	-3.30859	0.000937663	0.261842
hsa-mir-192	1878.85	0.607129	0.199406	3.04469	0.00232922	0.520347
hsa-miR-30e-5p	1231.02	-0.318945	0.10862	-2.93634	0.00332107	0.52936
hsa-miR-222-3p	415.831	-0.600552	0.204606	-2.93516	0.00333376	0.52936
hsa-miR-23b-3p	179.659	0.493626	0.170906	2.88828	0.0038735	0.52936
hsa-miR-192-5p	8198.83	0.535013	0.187208	2.85785	0.00426521	0.52936
hsa-miR-10a-5p	145276	-0.449299	0.161864	-2.77579	0.00550683	0.615113
hsa-miR-221-3p	292.469	-0.662517	0.248597	-2.66503	0.00769823	0.781721
hsa-miR-92a-3p	2757.46	-0.228127	0.0903116	-2.526	0.011537	0.999254
hsa-miR-146b-5p	1588.55	0.282926	0.112529	2.51425	0.0119284	0.999254
hsa-miR-182-5p	3273.97	-0.309647	0.125499	-2.46734	0.0136122	0.999254
hsa-miR-196b-5p	207.418	0.451778	0.18953	2.38367	0.0171409	0.999254
hsa-miR-30d-5p	7712.81	-0.181476	0.0773562	-2.34598	0.0189771	0.999254
hsa-mir-10a	2957.26	-0.401423	0.173658	-2.31157	0.0208013	0.999254
hsa-miR-378a-3p	689.426	0.394877	0.173516	2.27574	0.0228613	0.999254
hsa-miR-200a-3p	2108.69	-0.17167	0.0763739	-2.24776	0.0245914	0.999254
hsa-miR-107	88.1296	0.564534	0.253574	2.22631	0.0259935	0.999254
hsa-let-7g-5p	2573.79	-0.325752	0.147886	-2.20273	0.0276138	0.999254
hsa-miR-486-5p	174.562	0.550414	0.250536	2.19695	0.028024	0.999254
hsa-miR-203a-3p	566.066	-0.397581	0.182732	-2.17576	0.0295734	0.999254
hsa-miR-22-3p	2289.31	0.246874	0.114265	2.16054	0.0307309	0.999254
hsa-miR-484	51.4644	0.800486	0.371928	2.15226	0.0313768	0.999254
hsa-miR-574-5p	158.205	0.511516	0.238953	2.14065	0.0323021	0.999254
hsa-miR-95-3p	97.6185	0.684576	0.320594	2.13534	0.0327334	0.999254
hsa-miR-191-3p	2.25966	-3.5046	1.64241	-2.13382	0.0328576	0.999254
hsa-miR-1269a	9.26249	1.8367	0.883845	2.07807	0.0377026	0.999254
hsa-miR-339-3p	11.6162	-1.5018	0.74881	-2.00559	0.0449005	0.999254
hsa-miR-106b-5p	8.45659	2.02792	1.03466	1.95998	0.0499983	0.999254
hsa-miR-10b-5p	680834	-0.296312	0.151221	-1.95947	0.0500583	0.999254
hsa-miR-641	4.03873	-2.2263	1.14614	-1.94243	0.0520852	0.999254
hsa-mir-342	5.91516	2.05213	1.05722	1.94106	0.0522516	0.999254
hsa-miR-215-5p	22.3878	0.500854	0.26036	1.9237	0.0543926	0.999254
hsa-miR-92b-3p	653.46	-0.27241	0.144326	-1.88746	0.059099	0.999254
hsa-miR-27b-3p	2810.8	0.196604	0.105312	1.86687	0.0619192	0.999254
hsa-mir-142	0.88907	-3.22017	1.72855	-1.86293	0.0624715	0.999254
hsa-miR-130a-3p	38.0946	-0.949736	0.513793	-1.84848	0.064533	0.999254
hsa-let-7b-5p	38027.4	0.143414	0.0778116	1.8431	0.0653148	0.999254
hsa-miR-378c	6.48668	-1.49115	0.834033	-1.78788	0.073796	0.999254
hsa-mir-135a-2	24.2723	1.05053	0.590433	1.77926	0.0751976	0.999254
hsa-mir-652	1.56306	-2.97196	1.6708	-1.77876	0.0752793	0.999254
hsa-mir-146b	22.9045	0.9675	0.545586	1.77332	0.0761754	0.999254
hsa-miR-450b-5p	5.85016	1.64567	0.930133	1.76928	0.0768472	0.999254
hsa-miR-24-3p	397.498	0.364562	0.206117	1.76871	0.0769422	0.999254
hsa-miR-126-3p	3.84902	2.38188	1.34674	1.76863	0.0769553	0.999254
hsa-miR-500a-5p	2.10019	2.78681	1.57653	1.76769	0.0771128	0.999254
hsa-miR-500b-5p	2.10019	2.78681	1.57653	1.76769	0.0771128	0.999254
hsa-miR-504-5p	2.65483	-2.51622	1.44615	-1.73994	0.0818697	0.999254
hsa-miR-598-3p	28.9631	0.848231	0.488609	1.73601	0.0825617	0.999254
hsa-miR-186-5p	458.278	0.253031	0.146516	1.72698	0.0841712	0.999254
hsa-miR-130b-5p	11.3332	1.2222	0.712738	1.7148	0.086382	0.999254
hsa-mir-98	0.940784	-2.86439	1.68737	-1.69754	0.0895944	0.999254
hsa-let-7c-3p	2.65602	1.9476	1.15826	1.68149	0.0926686	0.999254
hsa-miR-93-5p	146.427	0.376944	0.225857	1.66895	0.0951273	0.999254
hsa-let-7e-5p	5923.31	0.121481	0.0728782	1.66691	0.095532	0.999254
hsa-miR-4516	3.40561	1.84104	1.10522	1.66577	0.0957599	0.999254
hsa-mir-24-1	6.97401	-1.38586	0.840476	-1.6489	0.0991687	0.999254
hsa-miR-146a-5p	218.599	0.419377	0.255213	1.64324	0.100333	0.999254
hsa-miR-503-5p	26.6918	1.00711	0.620083	1.62415	0.104343	0.999254
hsa-miR-146b-3p	2.88188	-2.64543	1.63061	-1.62236	0.104726	0.999254
hsa-miR-30e-3p	478.152	-0.23256	0.145848	-1.59453	0.110816	0.999254
hsa-mir-194-2	0.779822	1.90271	1.19789	1.58839	0.112199	0.999254
hsa-miR-29b-1-5p	2.80471	-2.39439	1.52019	-1.57506	0.115242	0.999254
hsa-miR-500a-3p	35.6632	0.640247	0.408184	1.56853	0.116758	0.999254
hsa-mir-181a-1	5.85072	-1.47386	0.955152	-1.54306	0.122815	0.999254
hsa-let-7a-1	42.9149	0.630695	0.408736	1.54304	0.122822	0.999254
hsa-miR-126-5p	3.06321	1.72527	1.13747	1.51676	0.129327	0.999254
hsa-let-7d	1.04469	0.997894	0.657949	1.51667	0.129349	0.999254
hsa-miR-181a-3p	18.0717	0.857506	0.570107	1.50411	0.132552	0.999254
hsa-let-7g	3.4395	-1.45778	0.969478	-1.50368	0.132664	0.999254
hsa-mir-181c	5.56509	1.58603	1.07119	1.48063	0.138706	0.999254
hsa-mir-10b	9610.32	-0.237269	0.160741	-1.47609	0.139918	0.999254
hsa-miR-28-5p	44.759	0.539148	0.379484	1.42074	0.155393	0.999254
hsa-miR-450a-2-3p	1.48262	-2.83693	2.00701	-1.41351	0.157506	0.999254
hsa-miR-582-5p	2.19132	-2.1167	1.5145	-1.39763	0.162225	0.999254
hsa-miR-489-3p	13.5361	-0.720276	0.515909	-1.39613	0.162675	0.999254
hsa-miR-205-5p	113.501	-0.478696	0.345582	-1.38519	0.165995	0.999254
hsa-mir-191	8.64834	1.19073	0.86032	1.38405	0.166343	0.999254
hsa-miR-320b	112.76	-0.3	0.216805	-1.38374	0.16644	0.999254
hsa-mir-29c	3.2695	-1.59032	1.15476	-1.37719	0.168455	0.999254
hsa-miR-320d	8.89757	-0.684966	0.505954	-1.35381	0.175797	0.999254
hsa-miR-542-5p	2.33546	2.05677	1.5205	1.35269	0.176154	0.999254
hsa-miR-223-3p	1.69052	-1.82639	1.36024	-1.34269	0.179372	0.999254
hsa-miR-335-3p	20.9997	0.80748	0.60318	1.33871	0.180667	0.999254
hsa-let-7a-3	217.579	0.294056	0.220599	1.33299	0.182536	0.999254
hsa-miR-323b-3p	2.49283	2.42848	1.82194	1.33291	0.182561	0.999254
hsa-mir-24-2	6.54229	-1.17877	0.884782	-1.33227	0.182772	0.999254
hsa-miR-1-3p	28.3559	1.17277	0.88073	1.33159	0.182996	0.999254
hsa-miR-30b-5p	1396.71	-0.14504	0.109156	-1.32874	0.183935	0.999254
hsa-miR-25-5p	4.07574	-1.64653	1.24067	-1.32713	0.184465	0.999254
hsa-miR-301a-3p	8.50462	-0.957603	0.721568	-1.32711	0.184471	0.999254
hsa-miR-190a-5p	13.5231	1.00387	0.757362	1.32548	0.185011	0.999254
hsa-miR-1307-5p	41.1113	0.553166	0.41764	1.32451	0.185335	0.999254
hsa-miR-365a-5p	2.76505	2.06031	1.56065	1.32016	0.186781	0.999254
hsa-miR-889-3p	0.748981	-3.2339	2.46567	-1.31157	0.189665	0.999254
hsa-miR-196a-5p	597.374	0.182304	0.140101	1.30124	0.193176	0.999254
hsa-miR-7704	1.64169	1.62986	1.25545	1.29822	0.194211	0.999254
hsa-miR-335-5p	52.3692	0.547529	0.421973	1.29754	0.194444	0.999254
hsa-mir-181a-2	6.33286	-1.15218	0.897592	-1.28363	0.19927	0.999254
hsa-let-7d-3p	75.7964	0.359931	0.2805	1.28317	0.199431	0.999254
hsa-miR-365a-3p	10.7814	0.847091	0.660754	1.28201	0.19984	0.999254
hsa-miR-365b-3p	10.7814	0.847091	0.660754	1.28201	0.19984	0.999254
hsa-miR-218-5p	6.75673	-1.29377	1.01615	-1.2732	0.202945	0.999254
hsa-mir-27b	15.6929	0.746925	0.588471	1.26926	0.204347	0.999254
hsa-miR-411-5p	6.16478	-1.64137	1.29497	-1.2675	0.204978	0.999254
hsa-mir-455	1.88614	-2.11369	1.68147	-1.25705	0.208737	0.999254
hsa-mir-33b	0.971621	-2.59333	2.06668	-1.25483	0.209541	0.999254
hsa-miR-664a-5p	21.1738	0.600879	0.480694	1.25002	0.211291	0.999254
hsa-miR-190a-3p	0.790187	-3.06466	2.45199	-1.24987	0.211348	0.999254
hsa-miR-6803-3p	1.50215	1.64206	1.3241	1.24013	0.214926	0.999254
hsa-miR-135a-5p	4.08798	1.37599	1.1165	1.23241	0.217796	0.999254
hsa-miR-181d-5p	19.9828	0.696393	0.565571	1.23131	0.218208	0.999254
hsa-miR-23a-3p	48.9084	0.35203	0.286488	1.22878	0.219156	0.999254
hsa-miR-197-3p	76.1605	-0.427338	0.349731	-1.22191	0.221743	0.999254
hsa-miR-152-3p	97.1611	0.302818	0.251518	1.20396	0.228605	0.999254
hsa-miR-92a-1-5p	17.1659	-0.760329	0.63251	-1.20208	0.229332	0.999254
hsa-miR-628-3p	0.812785	2.67497	2.23583	1.19641	0.231535	0.999254
hsa-miR-320c	17.3341	0.562364	0.472484	1.19023	0.233956	0.999254
hsa-miR-3909	4.40619	-1.27688	1.08346	-1.17852	0.238589	0.999254
hsa-mir-3605	1.04988	-2.24495	1.90818	-1.17649	0.2394	0.999254
hsa-let-7f-1	1.30422	0.947916	0.80628	1.17567	0.239729	0.999254
hsa-mir-429	4.66617	-1.56983	1.33919	-1.17222	0.241108	0.999254
hsa-miR-151a-5p	947.952	0.106797	0.0913328	1.16932	0.242276	0.999254
hsa-miR-106b-3p	36.9368	-0.474569	0.4087	-1.16117	0.245574	0.999254
hsa-miR-576-3p	1.33278	-1.90117	1.63773	-1.16085	0.245702	0.999254
hsa-miR-6887-3p	1.0466	2.35414	2.04026	1.15384	0.248565	0.999254
hsa-miR-181a-2-3p	170.484	-0.181243	0.157084	-1.1538	0.248584	0.999254
hsa-miR-200b-3p	1451.72	-0.140721	0.12355	-1.13898	0.254713	0.999254
hsa-miR-155-5p	65.103	0.530382	0.466903	1.13596	0.255974	0.999254
hsa-miR-424-5p	11.7015	0.847719	0.755489	1.12208	0.261829	0.999254
hsa-miR-1468-5p	11.9459	-0.701347	0.626184	-1.12003	0.2627	0.999254
hsa-miR-125b-1-3p	4.42697	-1.24529	1.11921	-1.11265	0.265859	0.999254
hsa-miR-574-3p	39.4931	0.505101	0.454443	1.11147	0.266365	0.999254
hsa-miR-505-5p	1.60215	2.11226	1.9067	1.10781	0.267946	0.999254
hsa-miR-19a-3p	10.5823	-0.93704	0.86845	-1.07898	0.280597	0.999254
hsa-mir-140	87.5499	0.284521	0.264269	1.07663	0.281644	0.999254
hsa-miR-449c-5p	0.921085	-2.32075	2.16874	-1.07009	0.284577	0.999254
hsa-mir-320b-2	5.84586	-0.898388	0.844836	-1.06339	0.287606	0.999254
hsa-miR-451a	1.43418	1.70773	1.60697	1.0627	0.287918	0.999254
hsa-miR-99b-3p	20.5219	0.549708	0.522353	1.05237	0.29263	0.999254
hsa-miR-100-5p	344.48	0.239183	0.229158	1.04375	0.296602	0.999254
hsa-mir-548az	1.05234	-2.32877	2.23589	-1.04154	0.297625	0.999254
hsa-miR-3679-5p	1.65179	1.76853	1.71967	1.02841	0.303757	0.999254
hsa-mir-182	0.428709	1.13681	1.11525	1.01934	0.308044	0.999254
hsa-mir-200b	213.234	-0.230402	0.226052	-1.01924	0.308087	0.999254
hsa-miR-184	52.2886	-0.452669	0.444385	-1.01864	0.308373	0.999254
hsa-miR-151b	64.9713	0.240258	0.236436	1.01616	0.309551	0.999254
hsa-mir-425	16.5366	0.607294	0.597934	1.01565	0.309794	0.999254
hsa-miR-654-3p	2.07407	-1.66248	1.64021	-1.01358	0.310785	0.999254
hsa-miR-375	6238.77	0.258738	0.256596	1.00835	0.313288	0.999254
hsa-miR-1262	0.758021	-2.09219	2.07514	-1.00822	0.313351	0.999254
hsa-miR-424-3p	45.5744	0.422455	0.419872	1.00615	0.314343	0.999254
hsa-miR-129-5p	4.0196	-1.2469	1.26304	-0.987226	0.323532	0.999254
hsa-miR-1226-3p	0.587207	-2.97146	3.01355	-0.986032	0.324118	0.999254
hsa-let-7f-1-3p	2.31216	1.3018	1.32811	0.980186	0.326994	0.999254
hsa-miR-342-5p	14.8338	0.693362	0.711702	0.974231	0.329942	0.999254
hsa-mir-186	2.67739	-1.046	1.08001	-0.968517	0.332786	0.999254
hsa-miR-362-3p	0.551378	-2.68923	2.81494	-0.955341	0.339405	0.999254
hsa-mir-574	2.84965	1.35814	1.42785	0.951181	0.341513	0.999254
hsa-mir-181b-2	5.04447	0.874935	0.92041	0.950592	0.341811	0.999254
hsa-miR-29c-5p	0.732531	1.63276	1.71981	0.949386	0.342424	0.999254
hsa-miR-193a-5p	6.8855	-0.775278	0.817325	-0.948555	0.342847	0.999254
hsa-mir-7641-2	41.7008	-0.514866	0.5445	-0.945577	0.344364	0.999254
hsa-miR-4662a-5p	6.21344	0.770158	0.814765	0.945252	0.34453	0.999254
hsa-mir-760	0.832464	-2.38783	2.53188	-0.943105	0.345627	0.999254
hsa-miR-6515-5p	0.824561	-1.73736	1.85301	-0.937584	0.348458	0.999254
hsa-miR-374a-3p	23.0898	0.478188	0.516115	0.926514	0.354179	0.999254
hsa-mir-203a	96.4453	0.220604	0.239867	0.919693	0.357733	0.999254
hsa-miR-26b-3p	12.3447	0.639635	0.695737	0.919364	0.357905	0.999254
hsa-mir-1307	11.042	-0.713748	0.78391	-0.910497	0.36256	0.999254
hsa-miR-659-5p	1.05015	-2.05749	2.27578	-0.90408	0.365953	0.999254
hsa-miR-342-3p	63.1089	0.317654	0.351822	0.902884	0.366587	0.999254
hsa-mir-1262	1.18164	2.24	2.49048	0.899425	0.368426	0.999254
hsa-miR-4728-3p	5.31881	-0.876431	0.980734	-0.893648	0.37151	0.999254
hsa-miR-210-3p	4.36491	-0.732546	0.82717	-0.885605	0.37583	0.999254
hsa-miR-30a-3p	3554.75	0.133574	0.152048	0.878495	0.379675	0.999254
hsa-miR-30a-5p	53683.5	0.0806347	0.0925063	0.871668	0.38339	0.999254
hsa-let-7a-2	20.7269	0.340358	0.39238	0.867418	0.385713	0.999254
hsa-miR-365b-5p	7.91784	0.844526	0.974218	0.866875	0.38601	0.999254
hsa-miR-20a-5p	32.9499	-0.453227	0.523313	-0.866074	0.38645	0.999254
hsa-miR-509-3p	12.4325	0.669725	0.773901	0.865389	0.386825	0.999254
hsa-mir-320b-1	5.47477	-0.750843	0.867732	-0.865294	0.386878	0.999254
hsa-miR-30c-1-3p	3.9274	0.871527	1.00973	0.863125	0.388069	0.999254
hsa-miR-2110	10.7024	-0.785957	0.910629	-0.863093	0.388086	0.999254
hsa-miR-708-5p	2.12002	1.21545	1.41477	0.859116	0.390277	0.999254
hsa-mir-181b-1	4.57422	0.816726	0.956464	0.853902	0.393159	0.999254
hsa-miR-877-5p	7.79821	0.818723	0.965138	0.848296	0.396273	0.999254
hsa-miR-887-3p	2.15151	-1.12866	1.33697	-0.844196	0.39856	0.999254
hsa-miR-744-3p	0.44246	-2.52065	3.0152	-0.835981	0.403165	0.999254
hsa-miR-6724-5p	0.592812	-2.1529	2.57793	-0.835129	0.403645	0.999254
hsa-miR-483-5p	0.770339	-2.38888	2.86431	-0.834016	0.404272	0.999254
hsa-miR-664b-5p	1.38962	-1.60088	1.92904	-0.829882	0.406606	0.999254
hsa-mir-6087	0.806603	-1.6289	1.96398	-0.829384	0.406887	0.999254
hsa-miR-1287-5p	3.59847	-0.807426	0.983739	-0.820773	0.411776	0.999254
hsa-miR-125b-5p	172.079	0.177142	0.217333	0.815073	0.415031	0.999254
hsa-miR-450a-5p	1.47642	1.17481	1.44946	0.810512	0.417646	0.999254
hsa-miR-29c-3p	47.8351	0.339728	0.419265	0.810293	0.417772	0.999254
hsa-miR-4749-5p	0.895086	-2.43034	3.01052	-0.807283	0.419504	0.999254
hsa-miR-548l	1.07061	-2.41342	2.9953	-0.805735	0.420396	0.999254
hsa-miR-3065-5p	12.6744	-0.622298	0.773969	-0.804034	0.421377	0.999254
hsa-let-7f-2-3p	3.31789	-0.968664	1.20522	-0.803724	0.421556	0.999254
hsa-miR-874-5p	2.44404	-1.45398	1.81712	-0.800156	0.42362	0.999254
hsa-miR-10a-3p	13.5311	-0.581449	0.727507	-0.799235	0.424154	0.999254
hsa-miR-3613-5p	0.597114	-1.61744	2.03098	-0.796387	0.425807	0.999254
hsa-miR-25-3p	364.115	0.104961	0.132284	0.793449	0.427516	0.999254
hsa-miR-877-3p	1.22018	1.77104	2.23779	0.791423	0.428697	0.999254
hsa-miR-651-5p	0.509235	-2.30538	2.92092	-0.789266	0.429956	0.999254
hsa-miR-29a-5p	0.538638	-1.66571	2.11384	-0.788001	0.430696	0.999254
hsa-miR-660-5p	49.1501	-0.316005	0.404677	-0.780884	0.434871	0.999254
hsa-miR-6511b-3p	2.19116	1.11948	1.45112	0.771457	0.440436	0.999254
hsa-mir-6882	0.443715	-2.30348	3.01592	-0.763775	0.445002	0.999254
hsa-miR-29a-3p	60.53	-0.275291	0.360609	-0.763406	0.445221	0.999254
hsa-miR-153-3p	0.920944	-1.78292	2.33852	-0.762417	0.445811	0.999254
hsa-miR-99a-5p	200.488	-0.189416	0.249	-0.760707	0.446832	0.999254
hsa-miR-370-3p	0.45902	-2.28382	3.01554	-0.75735	0.44884	0.999254
hsa-mir-92a-1	7.70989	-0.727432	0.970941	-0.749203	0.453735	0.999254
hsa-miR-18a-5p	0.861773	-1.25342	1.68358	-0.744498	0.456575	0.999254
hsa-mir-423	21.274	-0.458535	0.617157	-0.742979	0.457494	0.999254
hsa-miR-31-5p	83.5607	-0.21397	0.289121	-0.740069	0.459258	0.999254
hsa-miR-22-5p	2.91022	-1.09524	1.48818	-0.735965	0.461752	0.999254
hsa-miR-429	177.354	-0.152617	0.208796	-0.730937	0.464818	0.999254
hsa-miR-16-5p	333.608	-0.0944024	0.129629	-0.728249	0.466461	0.999254
hsa-miR-34c-5p	0.685239	-1.41319	1.946	-0.726203	0.467714	0.999254
hsa-miR-369-3p	0.312739	-2.16165	3.01683	-0.716532	0.473663	0.999254
hsa-miR-340-3p	12.0613	-0.56802	0.792948	-0.71634	0.473782	0.999254
hsa-miR-888-5p	15.7091	-0.545169	0.763654	-0.713895	0.475292	0.999254
hsa-mir-141	5.49843	-0.659138	0.926596	-0.711354	0.476865	0.999254
hsa-miR-891a-5p	50.5116	-0.487478	0.686355	-0.710242	0.477554	0.999254
hsa-miR-629-3p	0.265812	-2.14055	3.01723	-0.709443	0.47805	0.999254
hsa-mir-671	0.376218	-2.13456	3.01665	-0.707593	0.479198	0.999254
hsa-miR-1226-5p	1.97622	-1.1285	1.59667	-0.706787	0.479699	0.999254
hsa-miR-140-3p	53.9605	0.221886	0.314678	0.705123	0.480734	0.999254
hsa-miR-19b-3p	90.9586	-0.189788	0.273649	-0.693544	0.487968	0.999254
hsa-miR-615-5p	0.493898	-2.0736	3.01533	-0.687687	0.49165	0.999254
hsa-mir-29b-2	4.67685	-0.671739	0.978655	-0.686389	0.492468	0.999254
hsa-miR-106a-5p	15.6726	0.510727	0.744534	0.685968	0.492733	0.999254
hsa-miR-338-3p	1.97079	-0.93399	1.36178	-0.685859	0.492802	0.999254
hsa-miR-183-5p	77.7468	-0.194381	0.284735	-0.682674	0.494813	0.999254
hsa-miR-1270	5.18407	0.794415	1.16385	0.682577	0.494874	0.999254
hsa-miR-1908-5p	0.852813	1.34752	1.98354	0.679352	0.496915	0.999254
hsa-miR-27a-3p	82.1008	0.197197	0.291216	0.67715	0.498311	0.999254
hsa-mir-2116	2.26315	1.18349	1.76135	0.671922	0.501634	0.999254
hsa-mir-21	7.3296	0.385336	0.573926	0.671404	0.501963	0.999254
hsa-miR-93-3p	1.7117	0.722121	1.08568	0.66513	0.505967	0.999254
hsa-miR-138-5p	2.58423	0.921691	1.39672	0.659898	0.50932	0.999254
hsa-miR-1268b	3.36419	0.808139	1.23288	0.655488	0.512154	0.999254
hsa-miR-211-5p	4.64817	-0.602382	0.921798	-0.653486	0.513443	0.999254
hsa-miR-324-3p	2.16882	1.00677	1.54296	0.652492	0.514084	0.999254
hsa-miR-6786-3p	0.433738	-1.96543	3.01474	-0.651941	0.514439	0.999254
hsa-miR-501-3p	33.1477	-0.31931	0.491038	-0.650275	0.515514	0.999254
hsa-miR-128-2-5p	0.400412	-1.94903	3.01598	-0.646233	0.518128	0.999254
hsa-miR-1249-3p	3.48342	0.726399	1.12838	0.643755	0.519734	0.999254
hsa-miR-1307-3p	26.7946	-0.319538	0.498126	-0.64148	0.521211	0.999254
hsa-miR-195-3p	1.78438	0.76295	1.19107	0.640559	0.521809	0.999254
hsa-miR-363-3p	76.5236	0.232425	0.36294	0.640394	0.521917	0.999254
hsa-miR-5187-5p	0.896083	1.25513	1.97501	0.635507	0.525098	0.999254
hsa-miR-6875-5p	0.330143	-1.91769	3.01761	-0.635498	0.525104	0.999254
hsa-miR-328-5p	0.208783	-1.90289	3.01813	-0.630487	0.528376	0.999254
hsa-miR-148a-5p	72.0518	0.159148	0.252758	0.629646	0.528926	0.999254
hsa-miR-149-5p	37.8452	0.26357	0.422513	0.623816	0.532748	0.999254
hsa-miR-328-3p	38.3895	0.275147	0.442295	0.622088	0.533884	0.999254
hsa-miR-141-3p	2200.91	-0.0660777	0.106294	-0.621649	0.534172	0.999254
hsa-miR-4488	0.458052	1.30549	2.11696	0.616681	0.537445	0.999254
hsa-miR-210-5p	5.07681	-0.565021	0.917776	-0.615642	0.538131	0.999254
hsa-miR-505-3p	1.29813	-0.832502	1.35427	-0.614723	0.538737	0.999254
hsa-miR-589-5p	8.38406	0.496725	0.808321	0.614515	0.538875	0.999254
hsa-miR-187-3p	2.18261	-0.849759	1.38413	-0.613932	0.53926	0.999254
hsa-miR-454-3p	8.34888	0.490967	0.806717	0.608599	0.54279	0.999254
hsa-miR-99b-5p	1202.73	-0.109481	0.180123	-0.607815	0.54331	0.999254
hsa-miR-548j-5p	0.324567	-1.82936	3.01666	-0.606419	0.544237	0.999254
hsa-miR-937-3p	0.887108	1.02402	1.71076	0.598577	0.549455	0.999254
hsa-let-7f-5p	48044.3	-0.038513	0.0645297	-0.596826	0.550623	0.999254
hsa-mir-653	7.4306	0.534749	0.905298	0.590689	0.554729	0.999254
hsa-mir-6805	0.304546	-1.77461	3.01684	-0.588234	0.556375	0.999254
hsa-let-7i-5p	973.299	0.064893	0.110572	0.586883	0.557283	0.999254
hsa-let-7c	66.1037	-0.205348	0.350258	-0.586276	0.55769	0.999254
hsa-mir-409	0.303497	-1.44681	2.47421	-0.584759	0.55871	0.999254
hsa-miR-423-5p	1066.39	-0.0649054	0.111151	-0.58394	0.559261	0.999254
hsa-miR-1246	1.50428	0.902528	1.5481	0.582989	0.5599	0.999254
hsa-miR-99a-3p	5.15726	-0.581966	0.999933	-0.582005	0.560563	0.999254
hsa-mir-148b	0.515071	0.964827	1.67269	0.576812	0.564067	0.999254
hsa-miR-181c-5p	33.5909	-0.256585	0.445041	-0.576542	0.564249	0.999254
hsa-miR-148b-3p	56.1862	-0.194921	0.338106	-0.57651	0.56427	0.999254
hsa-miR-339-5p	9.04806	0.453686	0.787912	0.575807	0.564745	0.999254
hsa-miR-3125	0.317741	-1.72769	3.01665	-0.572717	0.566836	0.999254
hsa-miR-140-5p	3.1192	0.596102	1.04417	0.570887	0.568076	0.999254
hsa-let-7f-2	9.51243	0.222723	0.390163	0.570846	0.568104	0.999254
hsa-miR-1303	0.420075	1.35657	2.39359	0.566748	0.570885	0.999254
hsa-mir-6858	1.3612	0.983689	1.73939	0.565535	0.57171	0.999254
hsa-mir-95	0.772122	-1.59996	2.83462	-0.564435	0.572458	0.999254
hsa-miR-653-3p	0.216107	-1.62985	2.89279	-0.563417	0.573151	0.999254
hsa-miR-20b-3p	0.817696	-0.939309	1.66762	-0.563264	0.573255	0.999254
hsa-miR-493-5p	0.482877	-1.34164	2.38297	-0.56301	0.573428	0.999254
hsa-miR-1260b	8.46506	-0.426282	0.763391	-0.558406	0.576567	0.999254
hsa-mir-421	0.254191	-1.67522	3.01782	-0.555109	0.57882	0.999254
hsa-mir-504	0.438317	-1.058	1.90721	-0.554738	0.579074	0.999254
hsa-miR-664a-3p	22.8623	-0.23849	0.430554	-0.553915	0.579637	0.999254
hsa-mir-320a	54.165	-0.211099	0.383686	-0.550186	0.582192	0.999254
hsa-miR-6793-5p	0.237055	-1.65867	3.01764	-0.549659	0.582553	0.999254
hsa-mir-708	0.23436	-1.65194	3.01768	-0.547421	0.584089	0.999254
hsa-miR-616-3p	0.305915	-1.64919	3.01664	-0.546695	0.584588	0.999254
hsa-miR-29b-2-5p	1.77183	-0.884913	1.62934	-0.543113	0.587052	0.999254
hsa-mir-190a	0.219441	-1.62287	3.01784	-0.53776	0.590743	0.999254
hsa-miR-561-5p	0.389968	-1.60754	3.01567	-0.53306	0.593992	0.999254
hsa-miR-5010-5p	1.62647	-0.820271	1.54361	-0.531397	0.595144	0.999254
hsa-mir-193b	0.187148	-1.5506	2.92812	-0.529555	0.596421	0.999254
hsa-mir-337	0.215802	-1.59403	3.01799	-0.528174	0.597378	0.999254
hsa-miR-200c-3p	2484.91	-0.055634	0.105694	-0.526367	0.598633	0.999254
hsa-miR-1299	29.8611	0.36141	0.68751	0.52568	0.599111	0.999254
hsa-mir-99a	6.58633	-0.483644	0.921803	-0.524672	0.599811	0.999254
hsa-miR-6824-3p	0.200973	-1.5818	3.01806	-0.524112	0.6002	0.999254
hsa-miR-7706	7.4784	0.577206	1.11033	0.51985	0.603168	0.999254
hsa-miR-33a-5p	0.250664	-1.56351	3.01725	-0.518191	0.604325	0.999254
hsa-miR-4647	0.277968	-1.54997	3.01683	-0.513774	0.60741	0.999254
hsa-mir-30e	103.707	-0.174728	0.340664	-0.512903	0.608019	0.999254
hsa-miR-516a-5p	0.289187	-1.54521	3.01683	-0.512197	0.608513	0.999254
hsa-miR-660-3p	0.194188	-1.5449	3.01827	-0.511847	0.608758	0.999254
hsa-miR-204-5p	11422.7	-0.0667525	0.130557	-0.511288	0.609149	0.999254
hsa-mir-1277	2.23514	-0.80179	1.57124	-0.51029	0.609848	0.999254
hsa-miR-576-5p	0.574678	1.08657	2.13186	0.509679	0.610276	0.999254
hsa-miR-760	3.45678	-0.584803	1.15335	-0.507046	0.612123	0.999254
hsa-miR-3934-5p	0.283774	-1.52086	3.01672	-0.504144	0.61416	0.999254
hsa-miR-1251-5p	0.380729	-1.51702	3.01579	-0.503027	0.614946	0.999254
hsa-mir-330	3.06258	0.627091	1.25003	0.501659	0.615907	0.999254
hsa-miR-627-3p	0.170666	-1.50659	3.01849	-0.499121	0.617694	0.999254
hsa-miR-3127-5p	2.89868	0.630097	1.26538	0.497951	0.618519	0.999254
hsa-miR-6802-5p	0.119109	-1.49934	3.01961	-0.496536	0.619516	0.999254
hsa-mir-26b	10.9415	0.228448	0.460278	0.496326	0.619664	0.999254
hsa-mir-484	0.173726	-1.491	3.01841	-0.493969	0.621328	0.999254
hsa-miR-652-3p	7.56032	-0.462784	0.937371	-0.493704	0.621515	0.999254
hsa-miR-3615	14.4081	-0.324249	0.658882	-0.492119	0.622635	0.999254
hsa-miR-944	0.25594	-1.48419	3.01705	-0.491933	0.622766	0.999254
hsa-miR-3691-5p	0.162731	-1.48311	3.0186	-0.491325	0.623196	0.999254
hsa-miR-1297	0.146186	-0.72075	1.47246	-0.489486	0.624498	0.999254
hsa-mir-34b	0.158494	-1.47261	3.01865	-0.487836	0.625666	0.999254
hsa-mir-1253	0.315491	-1.46625	3.01634	-0.486102	0.626895	0.999254
hsa-mir-152	0.566426	1.16062	2.3936	0.484885	0.627758	0.999254
hsa-miR-769-5p	42.5398	0.188835	0.391174	0.48274	0.629281	0.999254
hsa-miR-125a-3p	13.1105	-0.26342	0.551858	-0.477333	0.633125	0.999254
hsa-let-7e-3p	2.00392	0.587855	1.23296	0.476784	0.633516	0.999254
hsa-miR-6780a-5p	0.145745	-1.43124	3.01881	-0.474107	0.635424	0.999254
hsa-miR-497-5p	0.179844	-1.39548	2.94693	-0.473536	0.635831	0.999254
hsa-miR-6863	0.502703	-1.42371	3.01841	-0.471677	0.637157	0.999254
hsa-miR-939-5p	0.439117	1.41382	3.01257	0.469307	0.638851	0.999254
hsa-miR-6761-5p	0.141073	-1.41627	3.01887	-0.469138	0.638971	0.999254
hsa-mir-6511a-2	0.544659	-1.39683	3.01416	-0.463422	0.643062	0.999254
hsa-mir-6511a-1	0.544659	-1.39683	3.01416	-0.463422	0.643062	0.999254
hsa-mir-6511a-4	0.544659	-1.39683	3.01416	-0.463422	0.643062	0.999254
hsa-mir-6511a-3	0.544659	-1.39683	3.01416	-0.463422	0.643062	0.999254
hsa-miR-193b-5p	3.81095	-0.529881	1.15109	-0.46033	0.645279	0.999254
hsa-miR-548b-5p	0.131638	-1.38036	3.01901	-0.457223	0.647511	0.999254
hsa-miR-1268a	3.29286	0.579694	1.27333	0.455259	0.648923	0.999254
hsa-miR-4800-3p	0.918521	-0.897133	1.97271	-0.454772	0.649274	0.999254
hsa-miR-382-5p	0.930281	-1.01016	2.22288	-0.454436	0.649515	0.999254
hsa-mir-1273c	0.127106	-1.36479	3.01907	-0.452058	0.651227	0.999254
hsa-mir-6777	0.114538	-1.36413	3.02002	-0.451694	0.65149	0.999254
hsa-miR-501-5p	0.45436	-0.870114	1.92642	-0.451673	0.651504	0.999254
hsa-miR-584-5p	16.5221	-0.312706	0.694293	-0.450395	0.652426	0.999254
hsa-miR-206	24.7086	-0.284511	0.632131	-0.450081	0.652652	0.999254
hsa-miR-4446-3p	3.63023	0.520346	1.16517	0.446584	0.655175	0.999254
hsa-mir-30c-2	24.4751	0.129378	0.289892	0.446298	0.655382	0.999254
hsa-miR-26a-5p	14509.3	0.0321339	0.0726704	0.442186	0.658354	0.999254
hsa-miR-142-5p	0.14246	-1.3346	3.01903	-0.442062	0.658444	0.999254
hsa-mir-203b	0.222175	-1.3337	3.0173	-0.442018	0.658476	0.999254
hsa-miR-191-5p	2006.08	0.0481687	0.109315	0.44064	0.659473	0.999254
hsa-mir-20b	0.119086	-1.32856	3.01921	-0.440036	0.659911	0.999254
hsa-miR-6810-5p	0.116095	-1.32628	3.01922	-0.439279	0.660459	0.999254
hsa-let-7e	2.47644	-0.332408	0.759055	-0.437923	0.661442	0.999254
hsa-mir-378a	1.13583	0.779301	1.78695	0.436106	0.66276	0.999254
hsa-mir-505	1.08164	-0.645532	1.48114	-0.435835	0.662957	0.999254
hsa-miR-129-1-3p	0.105748	-1.3159	3.01963	-0.435781	0.662996	0.999254
hsa-miR-6842-3p	0.11388	-1.31476	3.01926	-0.435458	0.66323	0.999254
hsa-miR-200a-5p	61.5193	-0.122597	0.281708	-0.435192	0.663423	0.999254
hsa-miR-3613-3p	0.805336	-1.07614	2.47782	-0.434309	0.664064	0.999254
hsa-miR-125b-2-3p	37.0442	-0.16502	0.383184	-0.430655	0.666719	0.999254
hsa-mir-6780a	0.187404	-1.29394	3.01818	-0.428717	0.668129	0.999254
hsa-mir-149	1.19455	1.0775	2.51499	0.428433	0.668336	0.999254
hsa-mir-92a-2	0.129646	-1.29264	3.01935	-0.42812	0.668564	0.999254
hsa-let-7d-5p	887.223	0.0461767	0.108027	0.427456	0.669047	0.999254
hsa-miR-363-5p	0.10727	-1.29044	3.01936	-0.42739	0.669096	0.999254
hsa-mir-328	0.784373	-1.0731	2.51337	-0.426955	0.669412	0.999254
hsa-mir-449c	0.265027	-1.28675	3.01705	-0.426492	0.669749	0.999254
hsa-miR-204-3p	79.2256	-0.135395	0.317783	-0.426061	0.670063	0.999254
hsa-miR-98-5p	716.235	-0.0466906	0.110739	-0.421628	0.673296	0.999254
hsa-miR-744-5p	161.084	0.0788523	0.18776	0.419963	0.674513	0.999254
hsa-miR-20b-5p	11.5159	-0.321507	0.766673	-0.419354	0.674957	0.999254
hsa-miR-627-5p	0.100807	-1.26267	3.01947	-0.418175	0.675819	0.999254
hsa-mir-93	0.246214	-0.940045	2.24963	-0.417867	0.676044	0.999254
hsa-miR-485-3p	0.500498	-1.2266	2.94651	-0.416287	0.6772	0.999254
hsa-miR-203a-5p	0.389817	-1.24928	3.01535	-0.414308	0.678648	0.999254
hsa-miR-34a-5p	21.4317	0.243749	0.589451	0.413519	0.679226	0.999254
hsa-miR-454-5p	2.8034	-0.455619	1.10237	-0.413309	0.67938	0.999254
hsa-miR-514a-3p	0.575479	1.04023	2.5405	0.40946	0.682202	0.999254
hsa-miR-128-1-5p	1.31129	-0.857928	2.12174	-0.40435	0.685955	0.999254
hsa-mir-2110	3.90935	0.420617	1.04089	0.404092	0.686145	0.999254
hsa-mir-452	0.221879	-1.21898	3.01774	-0.403939	0.686257	0.999254
hsa-miR-92a-2-5p	7.62927	-0.392199	0.971496	-0.403706	0.686429	0.999254
hsa-mir-199b	0.808991	0.81705	2.02787	0.40291	0.687015	0.999254
hsa-mir-199a-1	0.808991	0.81705	2.02787	0.40291	0.687015	0.999254
hsa-mir-199a-2	0.808991	0.81705	2.02787	0.40291	0.687015	0.999254
hsa-mir-30d	15.2486	-0.114014	0.284139	-0.401261	0.688228	0.999254
hsa-miR-491-5p	0.135325	-1.21074	3.01873	-0.401078	0.688363	0.999254
hsa-miR-106a-3p	0.0881391	-1.20824	3.01967	-0.400124	0.689065	0.999254
hsa-miR-502-3p	12.7992	-0.310799	0.779602	-0.398664	0.690141	0.999254
hsa-miR-5588-3p	0.240555	-1.19982	3.01689	-0.397702	0.69085	0.999254
hsa-miR-6795-5p	0.156455	-1.19977	3.01822	-0.397509	0.690992	0.999254
hsa-mir-3976	0.0967881	-1.19979	3.02052	-0.397213	0.691211	0.999254
hsa-miR-181b-5p	272.99	-0.0664657	0.168471	-0.394523	0.693195	0.999254
hsa-miR-1296-5p	1.18535	0.778106	1.97692	0.393595	0.69388	0.999254
hsa-miR-30c-5p	7001.28	0.0388005	0.0985807	0.393591	0.693883	0.999254
hsa-mir-382	0.0842388	-1.1885	3.01974	-0.393577	0.693893	0.999254
hsa-miR-193b-3p	5.14664	-0.394624	1.00366	-0.393183	0.694184	0.999254
hsa-miR-26a-2-3p	0.234033	-1.09725	2.82394	-0.388553	0.697607	0.999254
hsa-miR-1247-5p	0.10533	-1.17279	3.01971	-0.388379	0.697735	0.999254
hsa-miR-1269b	2.13559	-0.689116	1.77584	-0.388051	0.697978	0.999254
hsa-miR-21-5p	3184.88	0.0407081	0.105613	0.385447	0.699906	0.999254
hsa-miR-1275	6.21185	0.298651	0.785165	0.380367	0.703673	0.999254
hsa-mir-138-1	0.0749986	-1.14339	3.0199	-0.378618	0.704972	0.999254
hsa-mir-6730	0.075599	-1.1431	3.0199	-0.378521	0.705043	0.999254
hsa-mir-4640	0.468508	-1.10912	2.95414	-0.375445	0.70733	0.999254
hsa-miR-6793-3p	0.531207	-0.959567	2.59065	-0.370397	0.711087	0.999254
hsa-mir-616	0.100374	-1.115	3.01938	-0.36928	0.711919	0.999254
hsa-miR-3173-5p	0.0695965	-1.11508	3.02	-0.369231	0.711956	0.999254
hsa-miR-676-3p	0.0695101	-1.1139	3.02001	-0.368839	0.712247	0.999254
hsa-miR-3936	0.205731	-1.11183	3.01727	-0.368489	0.712509	0.999254
hsa-let-7g-3p	0.108715	-1.11068	3.0192	-0.367873	0.712968	0.999254
hsa-miR-6821-5p	0.227463	-1.10672	3.01736	-0.366785	0.713779	0.999254
hsa-mir-641	0.125473	-1.1071	3.01873	-0.366744	0.71381	0.999254
hsa-miR-4492	0.324562	1.09573	3.01451	0.363485	0.716243	0.999254
hsa-miR-766-3p	2.41427	0.513112	1.41566	0.362455	0.717012	0.999254
hsa-miR-378g	0.399771	-0.414257	1.14366	-0.362221	0.717187	0.999254
hsa-mir-30c-1	24.3424	0.105462	0.291486	0.361806	0.717497	0.999254
hsa-miR-548ah-5p	0.0655161	-1.09134	3.02009	-0.36136	0.717831	0.999254
hsa-miR-892a	6.05406	0.482932	1.33763	0.361035	0.718073	0.999254
hsa-miR-1301-3p	0.446443	-0.84595	2.34548	-0.360672	0.718344	0.999254
hsa-miR-1238-3p	0.0637517	-1.08015	3.02013	-0.357651	0.720605	0.999254
hsa-miR-6741-3p	0.33291	-1.07778	3.0151	-0.357461	0.720747	0.999254
hsa-mir-196a-2	0.708308	-0.233127	0.652507	-0.357278	0.720883	0.999254
hsa-mir-4449	0.861809	-0.752233	2.11172	-0.356218	0.721677	0.999254
hsa-miR-769-3p	1.56593	0.647986	1.82467	0.355125	0.722496	0.999254
hsa-mir-92b	0.117381	-1.07135	3.01889	-0.354882	0.722678	0.999254
hsa-miR-16-2-3p	0.0786295	-1.06884	3.01977	-0.353946	0.723379	0.999254
hsa-miR-3656	0.061368	-1.06687	3.02019	-0.353247	0.723903	0.999254
hsa-miR-148b-5p	7.33372	0.326809	0.9263	0.352812	0.72423	0.999254
hsa-miR-362-5p	2.23004	0.479294	1.37304	0.349076	0.727032	0.999254
hsa-miR-33b-5p	0.470464	0.832432	2.38981	0.348325	0.727596	0.999254
hsa-miR-301b-3p	0.481209	-1.04972	3.01432	-0.348245	0.727656	0.999254
hsa-mir-34a	0.0784247	-1.04843	3.01976	-0.347189	0.72845	0.999254
hsa-mir-7705	0.0582148	-1.04654	3.02027	-0.346505	0.728964	0.999254
hsa-miR-1323	0.0658854	-1.04547	3.02004	-0.346177	0.72921	0.999254
hsa-miR-132-3p	11.4565	-0.292861	0.850293	-0.344423	0.730528	0.999254
hsa-miR-664b-3p	0.056453	-1.03769	3.0203	-0.343572	0.731168	0.999254
hsa-mir-500a	11.4561	-0.291735	0.857571	-0.340188	0.733715	0.999254
hsa-miR-127-3p	6.65836	0.308245	0.908207	0.339399	0.734309	0.999254
hsa-miR-149-3p	7.2578	-0.318531	0.939613	-0.339002	0.734608	0.999254
hsa-miR-6825-5p	0.0528297	-1.01502	3.02039	-0.336056	0.736828	0.999254
hsa-miR-1292-5p	0.0518724	-1.00947	3.02041	-0.334214	0.738218	0.999254
hsa-miR-6732-3p	0.304192	-0.917288	2.74591	-0.334056	0.738337	0.999254
hsa-miR-24-2-5p	0.250893	-0.936735	2.80638	-0.333788	0.73854	0.999254
hsa-mir-502	0.0920318	-0.992636	3.01966	-0.328725	0.742364	0.999254
hsa-miR-320e	0.105304	-0.711674	2.16543	-0.328653	0.742418	0.999254
hsa-miR-6858-5p	1.55808	-0.593575	1.80899	-0.328125	0.742817	0.999254
hsa-miR-6770-5p	0.0478138	-0.979679	3.02053	-0.32434	0.745681	0.999254
hsa-miR-136-5p	0.122939	-0.965542	3.01856	-0.319868	0.749068	0.999254
hsa-mir-215	0.894821	0.172112	0.540288	0.318556	0.750063	0.999254
hsa-mir-7-2	0.0639789	-0.960429	3.02002	-0.31802	0.75047	0.999254
hsa-mir-615	0.0446606	-0.955971	3.02062	-0.316481	0.751637	0.999254
hsa-miR-326	0.0439548	-0.954937	3.02063	-0.316139	0.751897	0.999254
hsa-miR-493-3p	0.093612	-0.949199	3.01931	-0.314377	0.753235	0.999254
hsa-miR-943	0.0426262	-0.945205	3.02067	-0.312913	0.754347	0.999254
hsa-miR-6721-5p	0.0869835	-0.941359	3.01995	-0.311713	0.755258	0.999254
hsa-miR-548o-3p	0.739877	-0.589784	1.90381	-0.309791	0.75672	0.999254
hsa-miR-6762-3p	0.0526244	-0.931919	3.02072	-0.308509	0.757695	0.999254
hsa-miR-502-5p	0.33365	0.924997	3.01413	0.306887	0.75893	0.999254
hsa-miR-3168	0.495802	-0.254842	0.833368	-0.305798	0.759759	0.999254
hsa-mir-584	0.0398448	-0.921689	3.02076	-0.305119	0.760276	0.999254
hsa-miR-103a-3p	423.831	0.0426527	0.140053	0.304546	0.760712	0.999254
hsa-miR-296-3p	3.29446	-0.360705	1.18753	-0.303745	0.761322	0.999254
hsa-miR-17-5p	28.4226	-0.15928	0.525461	-0.303125	0.761795	0.999254
hsa-miR-301a-5p	0.232223	0.855223	2.82545	0.302685	0.76213	0.999254
hsa-miR-1306-5p	0.450533	0.789156	2.6078	0.302614	0.762184	0.999254
hsa-miR-1306-3p	0.0859246	-0.912852	3.01944	-0.302325	0.762405	0.999254
hsa-miR-138-1-3p	0.43644	-0.508452	1.68217	-0.30226	0.762454	0.999254
hsa-miR-548az-5p	1.31001	-0.413279	1.37061	-0.30153	0.76301	0.999254
hsa-mir-153-1	0.0715864	-0.909447	3.01978	-0.301163	0.76329	0.999254
hsa-miR-3065-3p	7.06114	-0.234379	0.784068	-0.298928	0.764995	0.999254
hsa-miR-374b-5p	35.9559	-0.135701	0.457491	-0.296619	0.766757	0.999254
hsa-miR-409-3p	18.3962	0.19844	0.669717	0.296304	0.766998	0.999254
hsa-mir-744	0.0850003	-0.889981	3.01942	-0.294753	0.768183	0.999254
hsa-miR-628-5p	0.292357	-0.808555	2.76167	-0.292777	0.769693	0.999254
hsa-miR-504-3p	0.0345223	-0.882753	3.0209	-0.292215	0.770122	0.999254
hsa-miR-200b-5p	18.6246	-0.157862	0.541743	-0.291397	0.770748	0.999254
hsa-miR-141-5p	4.54734	-0.334398	1.16311	-0.287503	0.773727	0.999254
hsa-let-7b-3p	34.8414	0.109116	0.380244	0.286962	0.774142	0.999254
hsa-miR-195-5p	13.5518	-0.201264	0.701558	-0.286881	0.774204	0.999254
hsa-miR-30c-2-3p	273.639	-0.0435663	0.152148	-0.286341	0.774617	0.999254
hsa-mir-130a	0.103075	-0.856156	3.01888	-0.2836	0.776717	0.999254
hsa-miR-27a-5p	0.060077	-0.854815	3.02002	-0.28305	0.777139	0.999254
hsa-mir-324	1.06287	-0.523862	1.85174	-0.282902	0.777252	0.999254
hsa-miR-378i	0.114958	-0.345885	1.24646	-0.277493	0.781401	0.999254
hsa-mir-590	0.0747011	-0.833727	3.01963	-0.276103	0.782469	0.999254
hsa-miR-128-3p	55.0547	-0.0991601	0.359212	-0.276049	0.782511	0.999254
hsa-miR-125a-5p	2015.8	0.0348627	0.126621	0.275331	0.783062	0.999254
hsa-mir-34c	0.0287509	-0.831188	3.02107	-0.27513	0.783217	0.999254
hsa-miR-449a	2.01221	-0.358954	1.30665	-0.274714	0.783536	0.999254
hsa-miR-224-5p	2.21936	-0.365055	1.33272	-0.273916	0.784149	0.999254
hsa-miR-6511a-3p	1.72089	0.451075	1.64705	0.273867	0.784187	0.999254
hsa-mir-18b	0.0280749	-0.825938	3.02109	-0.27339	0.784553	0.999254
hsa-miR-671-3p	9.32014	-0.209932	0.770075	-0.272613	0.785151	0.999254
hsa-miR-551b-5p	0.0419554	-0.823232	3.0211	-0.272494	0.785242	0.999254
hsa-mir-6738	0.807327	-0.662448	2.44017	-0.271477	0.786024	0.999254
hsa-miR-551b-3p	0.0267861	-0.813065	3.02113	-0.269126	0.787832	0.999254
hsa-miR-345-5p	47.1255	-0.0791969	0.296178	-0.267396	0.789164	0.999254
hsa-miR-6734-5p	0.729709	0.631369	2.36782	0.266646	0.789742	0.999254
hsa-miR-548e-3p	0.519433	-0.560538	2.10264	-0.266588	0.789787	0.999254
hsa-miR-148a-3p	1938.57	0.0326202	0.122495	0.266298	0.79001	0.999254
hsa-miR-4286	0.030046	-0.79691	3.02114	-0.263778	0.791951	0.999254
hsa-miR-671-5p	0.468642	0.634474	2.40658	0.263641	0.792056	0.999254
hsa-miR-934	4.43176	0.265556	1.01203	0.2624	0.793013	0.999254
hsa-mir-629	0.0243976	-0.792319	3.02118	-0.262255	0.793125	0.999254
hsa-miR-873-5p	0.106195	-0.790987	3.02006	-0.261911	0.79339	0.999254
hsa-miR-6832-5p	0.0530449	-0.783887	3.02015	-0.259552	0.795209	0.999254
hsa-mir-103a-1	0.0234975	-0.783156	3.02121	-0.259219	0.795466	0.999254
hsa-miR-219a-1-3p	0.172727	-0.781647	3.0177	-0.259021	0.795619	0.999254
hsa-miR-4742-3p	0.0678845	-0.77312	3.01974	-0.256022	0.797934	0.999254
hsa-miR-421	33.119	-0.127012	0.500598	-0.25372	0.799712	0.999254
hsa-miR-6513-3p	0.720245	-0.595431	2.34921	-0.25346	0.799913	0.999254
hsa-miR-508-3p	1.42919	0.450688	1.78426	0.252591	0.800584	0.999254
hsa-mir-365a	0.0519226	-0.760732	3.02151	-0.251772	0.801218	0.999254
hsa-miR-4500	0.0500859	-0.75809	3.02072	-0.250963	0.801842	0.999254
hsa-miR-136-3p	0.0433153	-0.757253	3.02086	-0.250675	0.802066	0.999254
hsa-mir-4525	0.267302	0.753731	3.01622	0.249892	0.802671	0.999254
hsa-miR-6873-3p	0.0564693	-0.748845	3.02003	-0.24796	0.804166	0.999254
hsa-miR-101-5p	0.0198331	-0.746349	3.0213	-0.247029	0.804886	0.999254
hsa-mir-23a	0.165058	-0.744709	3.01807	-0.24675	0.805102	0.999254
hsa-mir-335	0.0886049	-0.742763	3.01928	-0.246007	0.805677	0.999254
hsa-miR-579-5p	0.0621446	-0.739139	3.02054	-0.244704	0.806685	0.999254
hsa-miR-130b-3p	1.87518	0.357123	1.4757	0.242003	0.808778	0.999254
hsa-mir-6887	0.147642	-0.722985	3.01775	-0.239578	0.810658	0.999254
hsa-miR-1255a	0.290759	0.718517	3.01455	0.238349	0.81161	0.999254
hsa-miR-144-5p	0.0171687	-0.718915	3.02138	-0.237943	0.811926	0.999254
hsa-mir-6761	0.308674	0.715128	3.01435	0.237241	0.81247	0.999254
hsa-miR-98-3p	7.60932	-0.184413	0.779834	-0.236477	0.813063	0.999254
hsa-miR-361-3p	8.68116	0.16574	0.701706	0.236197	0.81328	0.999254
hsa-miR-1180-3p	49.0437	-0.0845489	0.36225	-0.233399	0.815452	0.999254
hsa-miR-340-5p	32.2692	-0.100742	0.432438	-0.232964	0.81579	0.999254
hsa-miR-629-5p	12.2179	-0.201189	0.867184	-0.232003	0.816536	0.999254
hsa-mir-210	0.0153615	-0.698925	3.02143	-0.231322	0.817064	0.999254
hsa-miR-1254	0.0446	-0.696585	3.02035	-0.230631	0.817602	0.999254
hsa-let-7a-3p	13.4642	-0.148711	0.646322	-0.230088	0.818024	0.999254
hsa-miR-122-5p	1.52006	-0.460431	2.0014	-0.230055	0.818049	0.999254
hsa-mir-26a-1	2.30083	0.238474	1.04002	0.229296	0.818639	0.999254
hsa-mir-532	0.2537	-0.639294	2.79204	-0.22897	0.818892	0.999254
hsa-miR-9-5p	88.0459	-0.077061	0.338847	-0.227421	0.820096	0.999254
hsa-miR-4677-3p	2.97551	-0.2433	1.073	-0.226747	0.820621	0.999254
hsa-mir-7-1	0.0281185	-0.68223	3.02096	-0.225832	0.821332	0.999254
hsa-miR-548ab	0.130846	-0.675748	3.01802	-0.223904	0.822832	0.999254
hsa-miR-4707-3p	0.0542562	-0.657067	3.02002	-0.21757	0.827764	0.999254
hsa-mir-934	0.778244	0.297886	1.37344	0.21689	0.828294	0.999254
hsa-miR-3605-3p	7.0162	0.207068	0.972766	0.212866	0.831432	0.999254
hsa-mir-1269a	0.229294	-0.627961	3.01687	-0.20815	0.835112	0.999254
hsa-mir-106b	22.0524	-0.136794	0.659615	-0.207385	0.835709	0.999254
hsa-miR-29b-3p	11.4583	-0.155848	0.753062	-0.206953	0.836047	0.999254
hsa-miR-766-5p	0.0943839	-0.617427	3.01874	-0.204532	0.837938	0.999254
hsa-mir-7703	0.0627238	-0.617648	3.02124	-0.204435	0.838014	0.999254
hsa-miR-374c-5p	0.229891	-0.433773	2.14456	-0.202267	0.839708	0.999254
hsa-miR-5680	0.331824	-0.54507	2.72346	-0.200139	0.841372	0.999254
hsa-miR-32-5p	5.43515	-0.184568	0.927355	-0.199026	0.842242	0.999254
hsa-miR-548k	4.9186	-0.210888	1.06368	-0.198263	0.84284	0.999254
hsa-miR-147b	0.00626599	-0.589483	3.02169	-0.195084	0.845327	0.999254
hsa-mir-183	16.0199	0.130716	0.677318	0.192991	0.846966	0.999254
hsa-miR-423-3p	366.163	0.0313518	0.162502	0.192932	0.847012	0.999254
hsa-miR-508-5p	0.273905	0.577661	3.015	0.191596	0.848059	0.999254
hsa-mir-4758	0.0643911	-0.578217	3.01955	-0.191491	0.848141	0.999254
hsa-mir-26a-2	2.68232	-0.193312	1.01146	-0.191122	0.84843	0.999254
hsa-miR-2277-5p	0.161838	-0.575629	3.0174	-0.19077	0.848706	0.999254
hsa-mir-374b	0.0212889	-0.575469	3.02172	-0.190445	0.848961	0.999254
hsa-miR-30d-3p	5.52715	-0.133129	0.705234	-0.188773	0.850271	0.999254
hsa-mir-106a	0.0777537	-0.561503	3.0191	-0.185984	0.852458	0.999254
hsa-miR-369-5p	0.0838341	-0.55877	3.01891	-0.18509	0.853159	0.999254
hsa-miR-320a	1964.58	0.0209401	0.113162	0.185045	0.853194	0.999254
hsa-miR-4461	0.00398448	-0.558332	3.02175	-0.184771	0.853409	0.999254
hsa-miR-2355-5p	0.0672571	-0.5552	3.01941	-0.183877	0.85411	0.999254
hsa-miR-152-5p	0.493413	0.540415	2.94296	0.18363	0.854304	0.999254
hsa-miR-374b-3p	0.109054	-0.55136	3.01833	-0.182671	0.855057	0.999254
hsa-miR-331-3p	5.08909	-0.192853	1.05579	-0.182663	0.855063	0.999254
hsa-mir-151a	97.7024	0.0446391	0.246151	0.181348	0.856094	0.999254
hsa-miR-4429	0.368733	-0.145561	0.803932	-0.181061	0.85632	0.999254
hsa-mir-147b	1.5253	-0.321685	1.78149	-0.18057	0.856705	0.999254
hsa-miR-410-3p	0.196835	-0.538517	3.0168	-0.178506	0.858326	0.999254
hsa-miR-6758-5p	0.130655	-0.538135	3.0181	-0.178303	0.858485	0.999254
hsa-miR-425-5p	33.0287	-0.0686251	0.385554	-0.177991	0.85873	0.999254
hsa-miR-582-3p	3.37817	-0.181737	1.03904	-0.174908	0.861152	0.999254
hsa-mir-548ac	0.0477795	-0.527107	3.02014	-0.17453	0.861449	0.999254
hsa-miR-7113-5p	0.0015665	-0.523976	3.02182	-0.173398	0.862339	0.999254
hsa-miR-374a-5p	18.106	-0.0977134	0.565794	-0.172701	0.862886	0.999254
hsa-mir-19a	0.0491917	-0.521516	3.02008	-0.172683	0.862901	0.999254
hsa-mir-146a	0.704815	-0.197357	1.14493	-0.172375	0.863143	0.999254
hsa-miR-2116-3p	0.728689	0.371291	2.16813	0.171249	0.864028	0.999254
hsa-miR-548ba	0.538037	-0.332119	1.94577	-0.170688	0.864469	0.999254
hsa-miR-199a-3p	4.8944	-0.20434	1.19821	-0.170537	0.864588	0.999254
hsa-miR-199b-3p	4.8944	-0.20434	1.19821	-0.170537	0.864588	0.999254
hsa-miR-194-5p	110.42	0.0526082	0.31142	0.16893	0.865852	0.999254
hsa-miR-4466	3.76979	0.208247	1.27818	0.162924	0.870578	0.999254
hsa-miR-7705	0.253463	0.488226	3.01509	0.161927	0.871363	0.999254
hsa-miR-24-1-5p	0.267587	0.452676	2.82406	0.160293	0.872651	0.999254
hsa-miR-452-5p	0.991993	0.287187	1.8266	0.157225	0.875068	0.999254
hsa-mir-509-2	1.7427	0.270901	1.72319	0.157209	0.87508	0.999254
hsa-mir-509-1	1.7427	0.270901	1.72319	0.157209	0.87508	0.999254
hsa-mir-509-3	1.7427	0.270901	1.72319	0.157209	0.87508	0.999254
hsa-miR-100-3p	0.53322	-0.363542	2.31718	-0.15689	0.875331	0.999254
hsa-mir-7641-1	0.331937	-0.434455	2.78438	-0.156033	0.876007	0.999254
hsa-mir-130b	0.224377	0.463648	3.01901	0.153576	0.877944	0.999254
hsa-miR-7-1-3p	0.390214	0.361722	2.35771	0.153421	0.878066	0.999254
hsa-miR-33b-3p	0.0870504	0.462313	3.01838	0.153166	0.878267	0.999254
hsa-mir-148a	10.0769	-0.073051	0.47793	-0.152849	0.878517	0.999254
hsa-miR-3064-5p	0.116718	-0.458065	3.01819	-0.151768	0.87937	0.999254
hsa-mir-29a	9.48216	-0.10849	0.724974	-0.149646	0.881044	0.999254
hsa-mir-6511b-1	0.830576	0.343584	2.30982	0.148749	0.881752	0.999254
hsa-mir-6511b-2	0.830576	0.343584	2.30982	0.148749	0.881752	0.999254
hsa-miR-32-3p	0.318539	0.291867	1.96687	0.148391	0.882034	0.999254
hsa-mir-17	1.60648	-0.188188	1.28184	-0.146811	0.883281	0.999254
hsa-mir-222	1.33687	0.139333	0.966397	0.144178	0.88536	0.999254
hsa-mir-196a-1	0.239954	-0.433051	3.01615	-0.143577	0.885834	0.999254
hsa-miR-15b-5p	19.3473	-0.0868909	0.622756	-0.139526	0.889034	0.999254
hsa-mir-501	0.0919569	-0.420908	3.01862	-0.139437	0.889105	0.999254
hsa-mir-30b	0.0284868	-0.420921	3.02119	-0.139323	0.889195	0.999254
hsa-miR-642a-5p	0.804076	0.272474	1.95966	0.139041	0.889418	0.999254
hsa-miR-381-3p	1.91678	0.208514	1.50836	0.138239	0.890051	0.999254
hsa-miR-532-5p	128.529	-0.031912	0.232058	-0.137518	0.890622	0.999254
hsa-mir-101-2	173.629	0.0229304	0.17386	0.13189	0.895071	0.999254
hsa-miR-26b-5p	2302.25	0.0137448	0.105196	0.13066	0.896045	0.999254
hsa-miR-615-3p	8.06881	0.102068	0.79261	0.128775	0.897536	0.999254
hsa-miR-873-3p	0.501647	-0.298978	2.32398	-0.128649	0.897635	0.999254
hsa-miR-23b-5p	0.450664	0.382193	3.01269	0.126861	0.899051	0.999254
hsa-miR-874-3p	5.35198	-0.14593	1.1574	-0.126084	0.899665	0.999254
hsa-miR-151a-3p	691.784	0.0134122	0.107107	0.125222	0.900347	0.999254
hsa-mir-125b-2	150.395	0.0290968	0.234132	0.124275	0.901097	0.999254
hsa-miR-361-5p	72.8728	0.0375134	0.303702	0.12352	0.901695	0.999254
hsa-miR-10b-3p	14.5107	0.0748372	0.608101	0.123067	0.902054	0.999254
hsa-miR-181c-3p	0.244231	0.273121	2.22063	0.122993	0.902113	0.999254
hsa-miR-6505-5p	0.00796952	-0.368631	3.02152	-0.122002	0.902897	0.999254
hsa-miR-487b-3p	0.322688	0.362578	3.0141	0.120294	0.90425	0.999254
hsa-mir-320c-2	0.162328	-0.357743	3.0181	-0.118532	0.905646	0.999254
hsa-miR-188-3p	0.124801	0.354889	3.01747	0.117612	0.906375	0.999254
hsa-miR-96-5p	9.81221	-0.111062	0.947339	-0.117236	0.906673	0.999254
hsa-miR-449b-5p	0.0699314	-0.349643	3.02052	-0.115756	0.907846	0.999254
hsa-mir-4485	0.389093	-0.347284	3.01397	-0.115225	0.908267	0.999254
hsa-mir-660	0.024452	-0.345427	3.02103	-0.114341	0.908968	0.999254
hsa-miR-3928-3p	0.164169	-0.343123	3.01749	-0.113712	0.909466	0.999254
hsa-miR-767-5p	0.116137	-0.340783	3.01813	-0.112912	0.9101	0.999254
hsa-mir-3615	0.0360235	-0.324294	3.02112	-0.107342	0.914518	0.999254
hsa-miR-31-3p	0.254331	0.322258	3.01509	0.106882	0.914883	0.999254
hsa-miR-6732-5p	0.59688	0.227921	2.15623	0.105704	0.915818	0.999254
hsa-mir-16-2	3.15323	0.113613	1.08475	0.104737	0.916584	0.999254
hsa-miR-92b-5p	14.0034	0.0996574	0.988147	0.100853	0.919667	0.999254
hsa-miR-6500-3p	0.464908	0.302894	3.01271	0.100538	0.919917	0.999254
hsa-mir-30a	1143.23	0.0110016	0.109443	0.100523	0.919929	0.999254
hsa-miR-625-5p	0.369858	0.220337	2.20597	0.0998822	0.920438	0.999254
hsa-miR-708-3p	0.279598	0.300998	3.01549	0.0998173	0.920489	0.999254
hsa-miR-625-3p	13.7784	-0.062811	0.656585	-0.0956632	0.923788	0.999254
hsa-miR-216b-5p	0.0870897	-0.278041	3.01854	-0.0921109	0.92661	0.999254
hsa-miR-3614-5p	0.0884389	-0.274378	3.0187	-0.0908928	0.927578	0.999254
hsa-miR-134-5p	0.174023	-0.272078	3.0169	-0.0901846	0.928141	0.999254
hsa-mir-320e	0.0172363	-0.270846	3.0211	-0.0896514	0.928564	0.999254
hsa-miR-513b-5p	0.114145	0.270534	3.01769	0.0896494	0.928566	0.999254
hsa-mir-29b-1	3.66891	-0.0890901	1.0192	-0.0874114	0.930345	0.999254
hsa-miR-455-3p	6.52058	0.0917926	1.06881	0.0858833	0.931559	0.999254
hsa-miR-509-3-5p	2.27248	0.10424	1.23164	0.0846348	0.932552	0.999254
hsa-miR-212-3p	0.201345	-0.254426	3.01682	-0.0843359	0.932789	0.999254
hsa-mir-877	0.218361	-0.214795	2.54723	-0.084325	0.932798	0.999254
hsa-mir-1270	1.79263	0.129105	1.61681	0.0798517	0.936355	0.999254
hsa-mir-361	1.8884	-0.0897458	1.14941	-0.0780796	0.937765	0.999254
hsa-miR-1289	0.187662	-0.234846	3.01787	-0.0778185	0.937972	0.999254
hsa-miR-324-5p	6.03791	0.0644986	0.831377	0.0775805	0.938162	0.999254
hsa-miR-330-3p	0.698396	-0.152209	1.9765	-0.0770093	0.938616	0.999254
hsa-miR-378a-5p	0.0619874	-0.231456	3.01999	-0.0766412	0.938909	0.999254
hsa-miR-221-5p	3.90635	-0.127601	1.67261	-0.0762887	0.939189	0.999254
hsa-mir-31	0.10015	-0.224359	3.02049	-0.0742792	0.940788	0.999254
hsa-miR-28-3p	847.74	0.00800944	0.107891	0.0742367	0.940822	0.999254
hsa-mir-363	1.70929	-0.10168	1.38072	-0.0736428	0.941295	0.999254
hsa-miR-3074-5p	0.324733	-0.202684	2.76708	-0.0732485	0.941608	0.999254
hsa-miR-95-5p	0.222773	-0.220409	3.01618	-0.0730756	0.941746	0.999254
hsa-miR-941	45.8836	0.0299298	0.416851	0.0717998	0.942761	0.999254
hsa-miR-7-5p	15.7061	-0.0416284	0.581074	-0.0716404	0.942888	0.999254
hsa-miR-590-3p	4.47216	0.0822232	1.16366	0.0706591	0.943669	0.999254
hsa-miR-940	0.0195825	-0.209275	3.02091	-0.0692755	0.94477	0.999254
hsa-mir-200c	3.02882	-0.0792049	1.15003	-0.0688722	0.945091	0.999254
hsa-mir-5689	0.225513	0.205953	3.01572	0.0682929	0.945552	0.999254
hsa-mir-101-1	173.861	0.0118193	0.175394	0.0673873	0.946273	0.999254
hsa-miR-7977	0.0786776	0.200001	3.01908	0.0662457	0.947182	0.999254
hsa-miR-203b-3p	0.264902	0.192575	3.01682	0.0638337	0.949103	0.999254
hsa-mir-218-1	0.823019	0.0986734	1.55687	0.0633792	0.949465	0.999254
hsa-miR-618	0.165481	-0.18704	3.01884	-0.0619576	0.950597	0.999254
hsa-miR-181a-5p	1920.67	0.00631413	0.104378	0.0604931	0.951763	0.999254
hsa-miR-6087	0.819897	-0.120196	2.11781	-0.0567546	0.954741	0.999254
hsa-miR-6777-5p	0.510414	-0.170436	3.01207	-0.0565843	0.954876	0.999254
hsa-miR-532-3p	13.5481	0.0376591	0.681218	0.055282	0.955914	0.999254
hsa-miR-4259	0.602468	-0.0939146	2.08365	-0.0450721	0.96405	0.999254
hsa-miR-21-3p	7.33282	0.042549	1.01735	0.0418232	0.96664	0.999254
hsa-mir-320c-1	0.174649	-0.108615	2.65746	-0.0408716	0.967398	0.999254
hsa-miR-6810-3p	0.103841	0.108883	3.01796	0.0360785	0.97122	0.999254
hsa-miR-942-5p	1.70405	-0.0614393	1.72673	-0.0355812	0.971616	0.999254
hsa-miR-4775	0.159045	-0.106115	3.01768	-0.0351643	0.971949	0.999254
hsa-miR-135b-5p	1.13008	0.0646957	1.92566	0.0335967	0.973199	0.999254
hsa-miR-330-5p	0.556945	-0.0713463	2.14479	-0.033265	0.973463	0.999254
hsa-mir-200a	5.10204	0.0249529	0.772362	0.0323073	0.974227	0.999254
hsa-miR-3158-3p	1.27185	0.0553637	1.86619	0.0296667	0.976333	0.999254
hsa-miR-194-3p	2.33702	-0.0347122	1.17472	-0.0295494	0.976426	0.999254
hsa-miR-3913-5p	0.165993	0.086982	3.01685	0.028832	0.976999	0.999254
hsa-miR-18a-3p	0.163482	-0.085271	3.01694	-0.028264	0.977452	0.999254
hsa-miR-30b-3p	9.54161	-0.0197124	0.733564	-0.0268721	0.978562	0.999254
hsa-mir-3138	0.396525	0.073702	2.74874	0.026813	0.978609	0.999254
hsa-miR-577	10.2973	0.0185187	0.714741	0.0259096	0.979329	0.999254
hsa-miR-185-5p	11.6091	-0.0186917	0.743331	-0.0251459	0.979939	0.999254
hsa-miR-513c-5p	1.33888	0.0425172	1.74113	0.0244193	0.980518	0.999254
hsa-miR-455-5p	2.50643	-0.0333233	1.38502	-0.0240599	0.980805	0.999254
hsa-mir-942	0.0612896	0.0651168	3.02016	0.0215607	0.982798	0.999254
hsa-miR-15a-5p	5.8013	0.0164612	0.821511	0.0200377	0.984013	0.999254
hsa-miR-3912-3p	0.229638	0.0556073	3.01638	0.0184351	0.985292	0.999254
hsa-mir-375	28.3245	0.00981905	0.646019	0.0151993	0.987873	0.999254
hsa-miR-432-5p	5.47252	-0.0163806	1.08016	-0.0151649	0.987901	0.999254
hsa-miR-190b	0.199462	0.0394388	3.01694	0.0130724	0.98957	0.999254
hsa-mir-204	14.3813	-0.00272091	0.256886	-0.0105919	0.991549	0.999254
hsa-miR-132-5p	0.147129	-0.0318433	3.01719	-0.010554	0.991579	0.999254
hsa-mir-187	0.101713	-0.0309563	3.01809	-0.0102569	0.991816	0.999254
hsa-miR-378d	0.936961	0.0104835	1.11443	0.00940704	0.992494	0.999254
hsa-let-7c-5p	12224.2	0.00103034	0.129421	0.00796117	0.993648	0.999254
hsa-miR-6837-3p	0.366599	-0.0206792	2.72003	-0.00760256	0.993934	0.999254
hsa-miR-17-3p	0.174077	0.0203845	3.01789	0.00675456	0.994611	0.999254
hsa-miR-542-3p	9.91276	0.00405864	0.728307	0.0055727	0.995554	0.999254
hsa-miR-425-3p	7.79229	-0.00345109	0.758706	-0.00454866	0.996371	0.999254
hsa-miR-18b-5p	0.336544	-0.0087452	2.39674	-0.00364879	0.997089	0.999254
hsa-mir-28	44.3182	-0.00092103	0.318873	-0.00288839	0.997695	0.999254
hsa-let-7a-5p	79242.2	-0.000312202	0.11899	-0.00262376	0.997907	0.999254
hsa-miR-3605-5p	1.97385	0.00422263	1.8523	0.00227967	0.998181	0.999254
hsa-miR-27b-5p	23.4022	-0.00102867	0.452178	-0.00227493	0.998185	0.999254
hsa-miR-323a-3p	0.392101	-0.00307203	2.01327	-0.00152589	0.998783	0.999254
hsa-mir-548q	0.81413	0.00332739	2.86144	0.00116284	0.999072	0.999254
hsa-mir-221	0.142961	0.0034524	3.01771	0.00114405	0.999087	0.999254
hsa-mir-424	5.06512	0.00098441	1.05289	0.000934959	0.999254	0.999254
hsa-miR-3174	0	0	0	0	1

## Sheet: Supplementary table S3e
Supplementary Table S3d: Differential expression analysis of T1D male discovery cohort. DEseq2 results from analyzing microalbuminuria vs macroalbuminuria groups.
Gene ID	Average expression	Log2 foldchange	Log2FC SE	B statistic	P-value	Adjusted p-value
hsa-miR-146a-5p	215.029	-1.17265	0.336063	-3.48938	0.000484135	0.537607
hsa-let-7e-5p	5796.08	-0.342908	0.107747	-3.18254	0.00145991	0.537607
hsa-let-7d-5p	883.413	-0.504724	0.161084	-3.1333	0.00172851	0.537607
hsa-miR-486-5p	170.359	-1.10245	0.354526	-3.10963	0.0018732	0.537607
hsa-miR-196b-5p	204.282	-0.813934	0.274882	-2.96103	0.0030661	0.703976
hsa-let-7a-5p	77830.5	-0.458796	0.1598	-2.87106	0.00409093	0.782732
hsa-miR-93-3p	3.17143	4.45809	1.58596	2.81097	0.0049393	0.810046
hsa-miR-335-5p	50.9285	-1.5358	0.575614	-2.6681	0.00762812	1
hsa-miR-320a	1932.59	-0.40905	0.155563	-2.62949	0.00855138	1
hsa-let-7b	70.7108	-1.35166	0.53725	-2.51589	0.0118732	1
hsa-let-7d	1.00989	-2.48263	0.988669	-2.51108	0.0120362	1
hsa-miR-1268a	3.99981	-4.17493	1.78724	-2.33596	0.0194933	1
hsa-mir-7641-2	40.722	-1.76694	0.757449	-2.33276	0.0196608	1
hsa-miR-708-5p	1.70647	-4.30136	1.8938	-2.27129	0.0231295	1
hsa-let-7b-5p	37675.7	-0.242374	0.108227	-2.23949	0.0251243	1
hsa-miR-101-3p	525.884	0.350051	0.159679	2.19222	0.0283636	1
hsa-let-7a-2	29.2072	-1.33376	0.623511	-2.13912	0.0324263	1
hsa-miR-182-5p	3258.2	0.36971	0.172867	2.13869	0.0324605	1
hsa-miR-3158-3p	2.55032	4.88473	2.28564	2.13714	0.0325869	1
hsa-miR-96-5p	9.9575	-2.71312	1.29778	-2.09058	0.0365653	1
hsa-let-7g-5p	2665.22	-0.483886	0.237934	-2.0337	0.041982	1
hsa-miR-98-5p	705.162	-0.30053	0.15112	-1.98869	0.0467353	1
hsa-miR-4728-3p	5.0852	2.67683	1.35525	1.97516	0.0482498	1
hsa-miR-574-5p	155.008	-0.64621	0.327562	-1.97279	0.0485197	1
hsa-miR-200a-3p	2076.29	0.235729	0.119807	1.96757	0.0491175	1
hsa-mir-26a-2	2.68799	-2.75455	1.40061	-1.96668	0.0492204	1
hsa-miR-1268b	4.06812	-3.4034	1.73848	-1.95769	0.0502667	1
hsa-mir-26a-1	2.32462	-2.73856	1.42265	-1.92497	0.054233	1
hsa-mir-181b-2	5.0478	-2.35822	1.25206	-1.88348	0.0596356	1
hsa-miR-3127-5p	2.8431	-3.18487	1.69665	-1.87715	0.0604969	1
hsa-miR-4466	3.64739	-3.31553	1.79235	-1.84982	0.0643392	1
hsa-miR-10a-3p	13.2187	1.84847	1.00061	1.84733	0.0646987	1
hsa-miR-381-3p	1.69816	-3.99769	2.18822	-1.82691	0.0677128	1
hsa-mir-1277	2.16657	-3.92867	2.17181	-1.80894	0.0704607	1
hsa-miR-129-5p	3.4115	-3.25852	1.82381	-1.78665	0.0739936	1
hsa-miR-24-3p	390.37	-0.508814	0.286488	-1.77604	0.0757267	1
hsa-miR-769-5p	41.8888	-0.960896	0.550285	-1.74618	0.0807797	1
hsa-miR-769-3p	1.99549	-4.71107	2.71278	-1.73662	0.0824536	1
hsa-miR-222-3p	412.186	0.499277	0.289357	1.72547	0.0844431	1
hsa-miR-204-5p	11322.4	0.312997	0.182785	1.71238	0.0868269	1
hsa-mir-26b	11.0074	-1.10057	0.643078	-1.71142	0.0870043	1
hsa-let-7e-3p	1.93952	3.17953	1.86788	1.70221	0.0887154	1
hsa-miR-424-5p	11.572	-1.78465	1.05656	-1.6891	0.0911994	1
hsa-miR-143-3p	70.3439	-1.20479	0.715382	-1.68413	0.0921573	1
hsa-miR-92a-2-5p	7.49023	-2.21721	1.33859	-1.65638	0.0976459	1
hsa-mir-181b-1	4.59246	-2.15607	1.30754	-1.64895	0.0991585	1
hsa-miR-151a-3p	692.694	0.261086	0.158692	1.64523	0.0999215	1
hsa-miR-888-5p	16.0371	-1.80492	1.0995	-1.64159	0.100675	1
hsa-miR-155-5p	67.6541	-1.04211	0.651714	-1.59903	0.109813	1
hsa-miR-221-5p	2.62298	-3.78291	2.37313	-1.59406	0.110922	1
hsa-miR-93-5p	146.405	-0.508762	0.323813	-1.57116	0.116146	1
hsa-miR-641	3.87881	-2.57342	1.64888	-1.56071	0.118593	1
hsa-miR-340-5p	32.937	0.921744	0.597462	1.54277	0.122888	1
hsa-miR-331-3p	5.25865	2.21745	1.4416	1.53819	0.124003	1
hsa-miR-891a-5p	51.5359	-1.53559	1.01073	-1.51929	0.128689	1
hsa-miR-26b-5p	2272.91	-0.252835	0.16784	-1.5064	0.131964	1
hsa-miR-20b-5p	11.5303	-1.58139	1.0679	-1.48084	0.138649	1
hsa-mir-101-2	170.889	0.375482	0.256459	1.4641	0.143167	1
hsa-miR-3605-5p	1.87962	-3.78249	2.59193	-1.45934	0.144472	1
hsa-miR-22-3p	2253.44	-0.24132	0.165544	-1.45774	0.144913	1
hsa-miR-92b-3p	649.418	0.303387	0.212798	1.42571	0.153953	1
hsa-miR-4446-3p	3.4757	-2.32949	1.64967	-1.41209	0.157923	1
hsa-miR-194-5p	115.578	-0.636975	0.454184	-1.40246	0.160777	1
hsa-mir-101-1	171.114	0.363718	0.259522	1.40149	0.161066	1
hsa-miR-582-3p	4.92685	2.06079	1.47918	1.3932	0.16356	1
hsa-miR-29b-3p	11.3552	1.43831	1.04011	1.38284	0.166713	1
hsa-miR-149-5p	39.7092	-0.855997	0.621557	-1.37718	0.168456	1
hsa-miR-181a-5p	1898.24	0.210435	0.154	1.36647	0.171793	1
hsa-mir-146b	21.6857	1.01601	0.75499	1.34573	0.178391	1
hsa-miR-148a-5p	72.8864	-0.467537	0.352646	-1.32579	0.184908	1
hsa-mir-375	27.9377	-1.19287	0.904201	-1.31925	0.187086	1
hsa-mir-24-2	6.30517	1.62776	1.24018	1.31252	0.189346	1
hsa-miR-374a-3p	22.6692	0.965616	0.736792	1.31057	0.190004	1
hsa-miR-1270	5.12988	2.0637	1.57595	1.3095	0.190367	1
hsa-miR-455-5p	2.39971	-2.57279	1.96896	-1.30668	0.191322	1
hsa-miR-4662a-5p	5.9841	-1.50061	1.15155	-1.30312	0.192534	1
hsa-miR-3615	14.162	1.19406	0.918266	1.30034	0.193483	1
hsa-mir-1307	10.7037	-1.42	1.093	-1.29917	0.193884	1
hsa-mir-455	1.90632	-2.98955	2.30506	-1.29695	0.194647	1
hsa-miR-1-3p	28.8058	1.62112	1.25098	1.29588	0.195016	1
hsa-miR-323b-3p	2.3844	-3.28638	2.54026	-1.29372	0.195764	1
hsa-miR-425-5p	35.0539	0.717651	0.556936	1.28857	0.197547	1
hsa-miR-193b-3p	5.7951	-1.81266	1.40709	-1.28823	0.197667	1
hsa-miR-642a-5p	0.838473	-3.24576	2.52408	-1.28592	0.198472	1
hsa-miR-106b-3p	37.0011	-0.745526	0.584462	-1.27558	0.202105	1
hsa-miR-10a-5p	142801	0.316857	0.248611	1.27451	0.202483	1
hsa-mir-146a	0.680658	-2.05254	1.61331	-1.27226	0.203283	1
hsa-miR-664b-5p	1.2713	-3.49022	2.77979	-1.25557	0.209272	1
hsa-miR-99a-3p	4.98775	1.73039	1.39056	1.24439	0.213357	1
hsa-miR-190a-5p	13.178	-1.29624	1.04607	-1.23915	0.215291	1
hsa-mir-199b	0.812841	3.69073	2.99029	1.23424	0.217114	1
hsa-mir-199a-1	0.812841	3.69073	2.99029	1.23424	0.217114	1
hsa-mir-199a-2	0.812841	3.69073	2.99029	1.23424	0.217114	1
hsa-miR-33b-5p	0.706807	-3.64548	2.97369	-1.22591	0.220232	1
hsa-miR-19a-3p	10.5501	-1.48155	1.22012	-1.21427	0.224645	1
hsa-miR-489-3p	13.2865	-0.898234	0.740852	-1.21243	0.225347	1
hsa-miR-877-3p	1.80765	3.69908	3.05576	1.21052	0.226078	1
hsa-miR-30e-3p	474.037	0.278996	0.230985	1.20785	0.227105	1
hsa-mir-574	2.74675	-2.43814	2.02999	-1.20106	0.229726	1
hsa-miR-450a-5p	0.632845	-2.87562	2.41067	-1.19288	0.232918	1
hsa-let-7f-2	9.34762	-0.636843	0.534463	-1.19156	0.233434	1
hsa-miR-23a-3p	49.9333	0.477759	0.401531	1.18984	0.234108	1
hsa-miR-92b-5p	11.144	-1.64112	1.38251	-1.18706	0.235205	1
hsa-mir-1270	1.45979	3.18622	2.68595	1.18625	0.235523	1
hsa-miR-1299	28.6713	-1.15005	0.973105	-1.18184	0.23727	1
hsa-miR-508-3p	1.39556	3.10703	2.63845	1.17759	0.238958	1
hsa-miR-1260b	8.1548	-1.29026	1.09737	-1.17577	0.239685	1
hsa-mir-30c-2	24.2044	-0.473161	0.402648	-1.17513	0.239945	1
hsa-miR-130b-3p	1.3772	2.71512	2.32852	1.16603	0.243604	1
hsa-miR-211-5p	4.63226	1.48621	1.27776	1.16314	0.244771	1
hsa-miR-25-3p	371.009	-0.262551	0.226056	-1.16144	0.245462	1
hsa-miR-4516	3.36468	1.78514	1.5463	1.15446	0.24831	1
hsa-miR-224-5p	1.95654	-2.18488	1.89904	-1.15052	0.24993	1
hsa-mir-28	45.3269	-0.510207	0.449912	-1.13401	0.256788	1
hsa-miR-548k	4.71311	1.70913	1.51112	1.13104	0.25804	1
hsa-mir-423	20.7903	-0.980416	0.868742	-1.12855	0.259089	1
hsa-miR-23b-3p	179.071	-0.308643	0.273664	-1.12782	0.259397	1
hsa-let-7f-1-3p	2.36967	-2.04157	1.8127	-1.12626	0.260057	1
hsa-mir-653	7.46062	1.4076	1.25302	1.12336	0.261283	1
hsa-miR-140-5p	3.0785	-1.62473	1.44775	-1.12224	0.261759	1
hsa-miR-204-3p	78.7786	-0.507851	0.452842	-1.12147	0.262086	1
hsa-miR-145-5p	1.26674	-4.66044	4.17681	-1.11579	0.264513	1
hsa-mir-320a	52.3274	-0.611849	0.54893	-1.11462	0.265012	1
hsa-miR-378a-3p	682.236	-0.272287	0.245048	-1.11116	0.2665	1
hsa-mir-152	1.10731	3.0862	2.78788	1.10701	0.268291	1
hsa-mir-30c-1	24.0716	-0.445155	0.405102	-1.09887	0.271824	1
hsa-miR-760	3.39329	-1.76959	1.61763	-1.09394	0.273981	1
hsa-miR-1180-3p	50.1655	0.565745	0.517519	1.09319	0.274313	1
hsa-miR-589-5p	8.1442	1.22118	1.11888	1.09143	0.275085	1
hsa-mir-2116	1.87999	-2.88413	2.64588	-1.09005	0.275693	1
hsa-miR-30d-5p	7686.67	0.132032	0.12153	1.08642	0.277295	1
hsa-mir-194-2	0.752387	-1.85027	1.71017	-1.08192	0.279288	1
hsa-miR-338-3p	1.47994	2.24056	2.08038	1.07699	0.281483	1
hsa-mir-183	15.4402	1.01986	0.948594	1.07513	0.282316	1
hsa-miR-455-3p	6.48138	-1.59046	1.48324	-1.07229	0.283591	1
hsa-mir-204	14.0342	-0.383216	0.358442	-1.06911	0.285019	1
hsa-mir-191	8.35854	-1.26502	1.18495	-1.06758	0.285711	1
hsa-miR-584-5p	16.088	1.03413	0.968762	1.06747	0.285759	1
hsa-mir-378a	1.09753	2.7248	2.56409	1.06267	0.287929	1
hsa-miR-28-5p	44.2362	-0.5722	0.540565	-1.05852	0.289818	1
hsa-miR-766-3p	3.26386	2.00095	1.90963	1.04782	0.294721	1
hsa-miR-3679-5p	1.63498	-2.39835	2.29937	-1.04305	0.296927	1
hsa-miR-146b-5p	1565.28	-0.164267	0.157577	-1.04246	0.297199	1
hsa-miR-509-3p	12.0722	-1.11429	1.0713	-1.04013	0.29828	1
hsa-miR-4492	0.662432	-3.76062	3.64785	-1.03091	0.302581	1
hsa-miR-141-3p	2174.42	0.162022	0.157993	1.0255	0.305127	1
hsa-miR-629-5p	9.2854	1.18832	1.16309	1.02169	0.306927	1
hsa-mir-424	4.86563	-1.53819	1.50635	-1.02114	0.307188	1
hsa-miR-1307-3p	27.5107	-0.709049	0.701567	-1.01066	0.312177	1
hsa-miR-5187-5p	0.764199	2.79186	2.77897	1.00464	0.315072	1
hsa-miR-1275	6.07972	1.09377	1.09544	0.998472	0.31805	1
hsa-miR-30b-5p	1501.31	0.216135	0.219175	0.986133	0.324068	1
hsa-mir-10a	2912.12	0.264805	0.268863	0.984905	0.324671	1
hsa-miR-616-5p	0.923652	3.61073	3.67078	0.983642	0.325292	1
hsa-miR-324-5p	5.80177	-1.17736	1.19834	-0.982492	0.325858	1
hsa-miR-501-3p	32.4367	0.704043	0.717431	0.981338	0.326426	1
hsa-mir-361	1.83515	1.54514	1.58404	0.975445	0.329339	1
hsa-miR-17-5p	28.1623	-0.730183	0.750809	-0.972527	0.330788	1
hsa-miR-504-5p	2.65731	1.97287	2.03506	0.969443	0.332324	1
hsa-miR-423-3p	363.266	-0.229864	0.237126	-0.969373	0.332359	1
hsa-miR-449c-5p	1.21635	-2.89934	3.00606	-0.964499	0.334796	1
hsa-miR-324-3p	1.1082	2.29036	2.38046	0.962152	0.335973	1
hsa-miR-335-3p	20.6728	-0.809316	0.844409	-0.95844	0.337841	1
hsa-miR-30e-5p	1208.4	0.165054	0.173467	0.951505	0.341348	1
hsa-miR-574-3p	41.4011	-0.608021	0.639954	-0.950101	0.342061	1
hsa-miR-320d	8.58271	-0.677373	0.714002	-0.9487	0.342773	1
hsa-miR-342-3p	61.4658	-0.484469	0.513189	-0.944037	0.345151	1
hsa-miR-30c-1-3p	3.91376	1.3168	1.39627	0.943085	0.345637	1
hsa-miR-146b-3p	2.80107	-2.27854	2.41732	-0.942589	0.345891	1
hsa-miR-548az-5p	1.62258	-1.90021	2.02343	-0.939102	0.347679	1
hsa-mir-425	16.0962	-0.776352	0.831371	-0.933821	0.350396	1
hsa-let-7c	65.0395	-0.460309	0.493342	-0.933043	0.350798	1
hsa-miR-151a-5p	925.43	-0.123055	0.132747	-0.926989	0.353932	1
hsa-mir-99a	6.39268	1.19427	1.29109	0.925009	0.354961	1
hsa-miR-195-3p	1.89423	1.50302	1.63637	0.918512	0.358351	1
hsa-miR-6511b-3p	1.65478	-2.04276	2.23301	-0.914799	0.360297	1
hsa-miR-125b-1-3p	4.3515	-1.43029	1.56432	-0.914319	0.360549	1
hsa-miR-16-5p	346.389	0.195548	0.214665	0.910946	0.362324	1
hsa-miR-126-3p	3.69594	-1.82672	2.00817	-0.909647	0.363009	1
hsa-let-7f-2-3p	6.04607	1.52634	1.6842	0.906271	0.364792	1
hsa-miR-4259	0.594435	-2.51193	2.7722	-0.906117	0.364874	1
hsa-miR-877-5p	7.51184	1.23917	1.36993	0.90455	0.365704	1
hsa-miR-100-5p	336.483	-0.314365	0.34754	-0.904544	0.365707	1
hsa-miR-106b-5p	8.24807	-1.29694	1.44428	-0.89798	0.369196	1
hsa-miR-92a-3p	2748.41	0.115971	0.129543	0.895229	0.370664	1
hsa-miR-29b-1-5p	2.78939	1.88803	2.12091	0.890198	0.373359	1
hsa-mir-330	2.13504	-1.61783	1.81752	-0.890128	0.373397	1
hsa-miR-361-3p	9.01092	0.903118	1.0176	0.8875	0.37481	1
hsa-miR-505-3p	1.58264	1.85189	2.09145	0.885459	0.375909	1
hsa-miR-30c-2-3p	270.775	-0.206017	0.233762	-0.881309	0.378151	1
hsa-miR-127-3p	6.50389	-1.09421	1.25512	-0.871802	0.383316	1
hsa-miR-20a-5p	31.7269	-0.646709	0.743928	-0.869316	0.384674	1
hsa-miR-215-5p	22.4084	-0.323673	0.372687	-0.868483	0.38513	1
hsa-miR-625-5p	0.468646	2.43014	2.81332	0.863798	0.387699	1
hsa-miR-503-5p	25.9025	0.745587	0.866611	0.860348	0.389597	1
hsa-miR-130a-3p	37.0377	0.632177	0.735347	0.859699	0.389955	1
hsa-miR-1246	1.09705	1.84305	2.15093	0.85686	0.391522	1
hsa-miR-6887-3p	1.0074	-2.57405	3.01549	-0.853608	0.393322	1
hsa-mir-324	1.51576	-2.13846	2.51495	-0.8503	0.395158	1
hsa-miR-197-3p	74.4842	0.423005	0.504307	0.838785	0.40159	1
hsa-mir-95	0.98402	-2.74951	3.29317	-0.834914	0.403766	1
hsa-miR-125b-5p	170.801	0.252871	0.303289	0.833762	0.404415	1
hsa-mir-320b-2	5.67258	0.981411	1.18413	0.828806	0.407214	1
hsa-miR-4488	0.375406	-2.89812	3.50109	-0.827776	0.407797	1
hsa-miR-7706	7.19816	-1.42023	1.71681	-0.82725	0.408095	1
hsa-mir-3976	1.32824	-3.54155	4.32396	-0.819053	0.412756	1
hsa-let-7a-3	219.14	-0.263951	0.322577	-0.818257	0.41321	1
hsa-miR-30b-3p	9.20444	0.837928	1.02577	0.816874	0.414	1
hsa-miR-499a-5p	0.557793	-3.50687	4.32416	-0.810994	0.417369	1
hsa-miR-223-3p	3.97737	-1.63038	2.01228	-0.810214	0.417817	1
hsa-miR-6784-3p	0.704078	-3.50198	4.32419	-0.809859	0.418021	1
hsa-mir-320b-1	5.30141	0.983276	1.21617	0.808499	0.418803	1
hsa-mir-125b-2	147.524	0.262865	0.326868	0.804193	0.421285	1
hsa-miR-509-3-5p	4.16852	-1.37288	1.72249	-0.797033	0.425432	1
hsa-mir-17	1.54807	-1.47314	1.85457	-0.794333	0.427002	1
hsa-miR-328-3p	40.5719	-0.499624	0.633116	-0.789151	0.430024	1
hsa-miR-128-1-5p	2.21164	-2.01932	2.56186	-0.788225	0.430565	1
hsa-miR-106a-5p	15.6987	-0.821567	1.04852	-0.783547	0.433306	1
hsa-let-7f-5p	47086.7	-0.0787714	0.101278	-0.777775	0.436702	1
hsa-mir-29c	3.50157	-1.25758	1.62459	-0.774092	0.438876	1
hsa-miR-339-5p	9.07461	-0.84724	1.0976	-0.771899	0.440174	1
hsa-miR-320c	16.769	-0.504728	0.658498	-0.766484	0.443389	1
hsa-miR-185-5p	11.4419	0.79455	1.03732	0.765966	0.443697	1
hsa-miR-532-3p	14.1182	-0.756366	0.989356	-0.764503	0.444567	1
hsa-miR-887-3p	2.12395	1.4054	1.84173	0.763085	0.445412	1
hsa-miR-10b-5p	669705	0.185332	0.242921	0.762934	0.445503	1
hsa-miR-1269b	2.85864	1.81757	2.41211	0.753518	0.451139	1
hsa-miR-126-5p	2.93848	-1.20203	1.60168	-0.750481	0.452965	1
hsa-mir-24-1	6.71805	0.892355	1.19274	0.748156	0.454366	1
hsa-miR-203a-3p	566.127	0.196695	0.262977	0.747955	0.454487	1
hsa-mir-200c	3.11479	-1.18983	1.5956	-0.74569	0.455855	1
hsa-miR-125b-2-3p	35.9928	0.409185	0.554873	0.737438	0.460856	1
hsa-miR-21-3p	7.17451	1.03558	1.40852	0.735225	0.462203	1
hsa-mir-6858	1.32064	-1.8257	2.48427	-0.734904	0.462398	1
hsa-miR-484	52.3245	-0.381799	0.526733	-0.724844	0.468548	1
hsa-miR-4525	0.391739	3.12404	4.32258	0.722727	0.469848	1
hsa-miR-221-3p	296.835	-0.258132	0.359428	-0.718175	0.472649	1
hsa-mir-203a	98.1649	0.24371	0.34054	0.715657	0.474203	1
hsa-miR-196a-5p	591.429	-0.139244	0.196908	-0.707151	0.479473	1
hsa-miR-532-5p	125.692	0.236946	0.337253	0.702577	0.482319	1
hsa-miR-576-5p	0.551284	-2.19902	3.13432	-0.701594	0.482932	1
hsa-mir-196a-2	0.683126	-0.667119	0.952387	-0.70047	0.483634	1
hsa-miR-939-5p	0.422603	-3.02649	4.32706	-0.699433	0.484282	1
hsa-miR-937-3p	0.967858	-1.83437	2.64044	-0.694723	0.487229	1
hsa-miR-374a-5p	17.7718	0.551533	0.796911	0.692089	0.488882	1
hsa-mir-5696	0.325734	2.98269	4.32379	0.689831	0.4903	1
hsa-miR-542-5p	2.26438	-1.53446	2.24799	-0.682592	0.494864	1
hsa-miR-30a-3p	3506.14	-0.172631	0.253877	-0.679979	0.496518	1
hsa-miR-4677-3p	2.84654	-1.04698	1.54372	-0.678219	0.497633	1
hsa-miR-29c-3p	46.6376	0.403992	0.599226	0.67419	0.50019	1
hsa-miR-193b-5p	3.96632	-1.07184	1.6015	-0.669271	0.503322	1
hsa-miR-95-3p	96.5317	-0.298504	0.447538	-0.66699	0.504778	1
hsa-miR-138-1-3p	0.580744	1.56316	2.34493	0.666613	0.505019	1
hsa-miR-320b	109.452	0.219566	0.331593	0.662154	0.507872	1
hsa-mir-429	1.77722	-1.24846	1.90009	-0.657053	0.511147	1
hsa-mir-16-2	3.04821	0.975933	1.48914	0.655368	0.512231	1
hsa-miR-192-5p	8030.45	-0.178451	0.272685	-0.654421	0.51284	1
hsa-miR-500a-5p	2.01993	1.39397	2.13313	0.653484	0.513444	1
hsa-miR-500b-5p	2.01993	1.39397	2.13313	0.653484	0.513444	1
hsa-mir-106b	21.7091	-0.593161	0.913852	-0.649078	0.516288	1
hsa-miR-365a-5p	2.79222	-1.37069	2.12588	-0.644762	0.519081	1
hsa-miR-30d-3p	5.32816	0.63702	0.993618	0.641112	0.52145	1
hsa-mir-3138	0.379871	2.50935	3.92637	0.639102	0.522757	1
hsa-mir-135a-2	23.51	-0.530591	0.833478	-0.636599	0.524386	1
hsa-miR-3605-3p	6.87185	-0.861238	1.35393	-0.636103	0.52471	1
hsa-miR-330-5p	0.53127	1.9847	3.1288	0.634333	0.525864	1
hsa-miR-1910-5p	0.295485	2.72777	4.32479	0.630728	0.528218	1
hsa-miR-1288-3p	0.297282	2.71947	4.32564	0.628686	0.529554	1
hsa-mir-181c	5.52683	0.907555	1.47205	0.616523	0.537549	1
hsa-miR-2116-3p	0.518233	2.14153	3.47985	0.615409	0.538285	1
hsa-mir-10b	9457.44	0.156396	0.254775	0.61386	0.539308	1
hsa-miR-148b-5p	7.03501	-0.801609	1.31707	-0.608632	0.542768	1
hsa-miR-206	25.4286	0.535365	0.884734	0.605115	0.545103	1
hsa-miR-6087	1.08553	-1.81774	3.00909	-0.604082	0.545789	1
hsa-miR-454-5p	2.68753	-0.965818	1.60133	-0.603134	0.54642	1
hsa-miR-32-5p	5.23431	0.780088	1.30284	0.598759	0.549334	1
hsa-miR-148b-3p	54.9444	-0.293194	0.491768	-0.596203	0.55104	1
hsa-miR-296-3p	3.163	-1.01563	1.70522	-0.5956	0.551443	1
hsa-miR-193a-5p	6.61439	-0.721769	1.2137	-0.594687	0.552053	1
hsa-miR-181c-3p	0.233376	1.99026	3.37292	0.59007	0.555144	1
hsa-mir-181a-2	6.13409	0.749272	1.27247	0.588834	0.555972	1
hsa-mir-27b	15.3181	0.486115	0.829219	0.586232	0.557719	1
hsa-miR-3065-5p	12.4228	-0.636471	1.09085	-0.583461	0.559583	1
hsa-miR-210-3p	4.50178	0.697384	1.1991	0.581591	0.560842	1
hsa-miR-374b-5p	35.1023	0.376164	0.6487	0.579873	0.562	1
hsa-miR-548o-3p	0.422427	-1.82985	3.16228	-0.578649	0.562826	1
hsa-miR-26a-5p	14299.8	0.0633896	0.110193	0.575261	0.565115	1
hsa-miR-500a-3p	34.6621	0.332094	0.577511	0.575044	0.565262	1
hsa-miR-30c-5p	7126.96	-0.0956007	0.166621	-0.573759	0.566131	1
hsa-miR-301a-3p	8.18861	-0.585123	1.02169	-0.572704	0.566845	1
hsa-miR-885-5p	0.206215	2.47538	4.32725	0.572045	0.567291	1
hsa-miR-6500-3p	0.446049	-2.47175	4.33044	-0.570784	0.568146	1
hsa-miR-15a-5p	5.89872	-0.654317	1.14952	-0.569207	0.569215	1
hsa-miR-6837-3p	0.351388	2.2312	3.94059	0.566209	0.571252	1
hsa-miR-6734-5p	0.706846	-1.93556	3.43589	-0.563336	0.573206	1
hsa-miR-200a-5p	61.7246	-0.221891	0.395769	-0.560658	0.575031	1
hsa-miR-1301-3p	0.775059	1.595	2.88383	0.553082	0.580207	1
hsa-miR-183-5p	79.1765	0.222838	0.402902	0.553081	0.580208	1
hsa-miR-7-1-3p	0.326812	-2.20889	3.99705	-0.55263	0.580517	1
hsa-miR-203b-3p	0.371886	-2.38815	4.33092	-0.551419	0.581346	1
hsa-mir-192	1845.19	-0.158234	0.287116	-0.551117	0.581553	1
hsa-miR-654-3p	1.80213	1.38032	2.5219	0.547332	0.584151	1
hsa-miR-31-3p	0.35774	2.15349	3.94117	0.546408	0.584786	1
hsa-miR-138-5p	1.73341	-1.16257	2.12848	-0.546197	0.58493	1
hsa-let-7a-1	46.0882	0.319724	0.591302	0.540712	0.588706	1
hsa-miR-1255a	0.279927	-2.33949	4.3312	-0.540147	0.589096	1
hsa-miR-421	32.2059	-0.3823	0.707772	-0.540145	0.589097	1
hsa-miR-6806-3p	0.20623	-2.31879	4.33133	-0.535354	0.592405	1
hsa-miR-4781-3p	0.274182	2.29845	4.32858	0.530994	0.595423	1
hsa-miR-151b	63.3874	0.182622	0.344419	0.530232	0.595951	1
hsa-miR-98-3p	7.46628	0.593531	1.11979	0.530038	0.596085	1
hsa-mir-8072	0.175391	2.27242	4.32878	0.524956	0.599614	1
hsa-miR-92a-1-5p	16.605	0.466368	0.89345	0.521986	0.60168	1
hsa-miR-512-3p	0.32434	2.24737	4.32737	0.519339	0.603525	1
hsa-miR-99b-5p	1185.55	-0.152169	0.294609	-0.516509	0.605499	1
hsa-mir-2110	3.77949	0.769923	1.49074	0.516469	0.605527	1
hsa-miR-3074-5p	0.80159	1.76655	3.42126	0.516345	0.605614	1
hsa-miR-181d-5p	22.0347	-0.418672	0.8115	-0.515923	0.605908	1
hsa-mir-652	1.52199	1.28885	2.50601	0.514305	0.607039	1
hsa-mir-6738	0.771568	1.81754	3.54911	0.51211	0.608574	1
hsa-miR-502-3p	12.4277	0.556291	1.09794	0.506668	0.612387	1
hsa-miR-375	6167.7	-0.186063	0.367766	-0.505929	0.612906	1
hsa-mir-664b	0.216551	2.1857	4.32937	0.504852	0.613662	1
hsa-miR-7-5p	16.1273	-0.405694	0.808791	-0.501606	0.615945	1
hsa-miR-363-3p	76.1636	-0.269371	0.537045	-0.501581	0.615962	1
hsa-mir-500a	11.0928	0.596314	1.20372	0.495393	0.620323	1
hsa-miR-7705	0.244098	-2.13799	4.3325	-0.493479	0.621674	1
hsa-miR-7704	1.69101	-0.883386	1.79012	-0.493478	0.621675	1
hsa-mir-29a	9.25509	0.528222	1.0708	0.493298	0.621802	1
hsa-miR-210-5p	4.97623	0.631389	1.28115	0.49283	0.622133	1
hsa-miR-652-3p	7.45453	0.64271	1.30514	0.492444	0.622406	1
hsa-miR-6716-3p	0.276624	-2.11395	4.33264	-0.487913	0.625611	1
hsa-miR-184	50.7796	-0.328927	0.681026	-0.482987	0.629105	1
hsa-miR-15b-5p	20.5832	-0.420946	0.871982	-0.482746	0.629276	1
hsa-miR-671-5p	0.324976	-1.72566	3.58257	-0.481682	0.630032	1
hsa-mir-215	0.882142	0.377762	0.785358	0.481007	0.630512	1
hsa-miR-659-5p	1.00575	1.61346	3.35712	0.480609	0.630794	1
hsa-miR-378g	0.656312	-0.78397	1.63247	-0.480235	0.63106	1
hsa-miR-342-5p	14.365	-0.477506	0.99544	-0.479694	0.631445	1
hsa-miR-100-3p	0.968787	1.49045	3.10749	0.479632	0.631489	1
hsa-mir-21	7.21164	-0.384724	0.803958	-0.478537	0.632268	1
hsa-miR-9-3p	0.347847	2.04596	4.32395	0.473169	0.636093	1
hsa-miR-365a-3p	10.4806	-0.454629	0.965465	-0.470891	0.637718	1
hsa-miR-365b-3p	10.4806	-0.454629	0.965465	-0.470891	0.637718	1
hsa-miR-149-3p	6.97197	0.630893	1.35761	0.46471	0.642139	1
hsa-miR-128-3p	54.4753	-0.245637	0.52871	-0.464597	0.64222	1
hsa-miR-107	86.3068	-0.174134	0.376517	-0.462487	0.643732	1
hsa-mir-4485	0.374242	-1.96204	4.33355	-0.452755	0.650725	1
hsa-mir-143	0.182119	-1.88236	4.19844	-0.448349	0.653901	1
hsa-mir-29b-1	4.02703	0.640584	1.43266	0.447129	0.654782	1
hsa-miR-548ba	0.387494	1.46215	3.27148	0.446938	0.65492	1
hsa-miR-6858-5p	1.57107	-1.19039	2.69014	-0.4425	0.658127	1
hsa-mir-504	0.419903	1.24856	2.82681	0.441685	0.658717	1
hsa-miR-10b-3p	14.12	-0.38238	0.866249	-0.44142	0.658909	1
hsa-mir-320c-1	0.166572	1.73642	3.95926	0.438573	0.660971	1
hsa-miR-423-5p	1045.5	0.0731208	0.166811	0.438345	0.661136	1
hsa-miR-191-5p	1976.17	-0.070908	0.162686	-0.435859	0.662939	1
hsa-miR-135b-5p	1.23527	-1.1237	2.60491	-0.431379	0.666193	1
hsa-miR-3168	0.502675	-0.519543	1.20499	-0.431159	0.666353	1
hsa-miR-502-5p	0.31791	1.86262	4.32433	0.430729	0.666665	1
hsa-mir-5689	0.217144	-1.85822	4.33411	-0.428742	0.668111	1
hsa-mir-200a	4.8727	0.476257	1.11534	0.427004	0.669376	1
hsa-miR-628-3p	1.10064	1.21376	2.86259	0.424007	0.671561	1
hsa-let-7c-3p	1.53055	-0.715667	1.69168	-0.423052	0.672258	1
hsa-miR-1908-5p	0.825473	1.29302	3.06453	0.421929	0.673077	1
hsa-miR-27b-5p	23.0113	-0.264057	0.630156	-0.419035	0.675191	1
hsa-miR-3912-3p	0.218329	1.81205	4.33198	0.418297	0.67573	1
hsa-miR-6761-3p	0.124752	-1.80818	4.33438	-0.417171	0.676553	1
hsa-let-7b-3p	35.4596	0.229664	0.551517	0.416423	0.6771	1
hsa-miR-452-5p	0.822604	-1.11508	2.68211	-0.415748	0.677594	1
hsa-miR-339-3p	11.2198	0.436056	1.05704	0.412525	0.679955	1
hsa-miR-217	0.142784	1.77861	4.33218	0.410558	0.681397	1
hsa-miR-1262	0.942323	1.12526	2.74712	0.409613	0.68209	1
hsa-miR-487b-3p	0.229607	-1.76848	4.3346	-0.407992	0.68328	1
hsa-mir-92a-1	7.54462	-0.542979	1.36288	-0.398406	0.690331	1
hsa-mir-1275	0.114087	-1.7265	4.33482	-0.398286	0.690419	1
hsa-miR-378e	0.158544	1.69957	4.32926	0.392577	0.694632	1
hsa-miR-361-5p	70.6193	0.171363	0.437864	0.391361	0.69553	1
hsa-miR-4685-3p	0.108168	-1.68079	4.33503	-0.387724	0.698221	1
hsa-mir-363	0.994816	0.837139	2.16571	0.386542	0.699095	1
hsa-miR-197-5p	0.272829	-1.67298	4.33506	-0.385918	0.699557	1
hsa-mir-29b-2	5.09274	0.525438	1.37832	0.381217	0.703043	1
hsa-miR-191-3p	2.16647	0.898489	2.36114	0.380531	0.703551	1
hsa-miR-1307-5p	43.1384	0.225206	0.595818	0.377978	0.705447	1
hsa-mir-320d-1	0.0981188	1.6283	4.33314	0.375778	0.707082	1
hsa-mir-320d-2	0.0981188	1.6283	4.33314	0.375778	0.707082	1
hsa-mir-148b	0.329534	1.02979	2.74236	0.375514	0.707279	1
hsa-miR-3127-3p	0.0926456	1.62578	4.33315	0.375196	0.707515	1
hsa-miR-4775	0.339853	-1.62235	4.33527	-0.374222	0.708239	1
hsa-miR-6819-3p	0.160817	1.61125	4.33156	0.371979	0.709909	1
hsa-mir-320c-2	0.154923	1.60877	4.33312	0.371273	0.710434	1
hsa-miR-140-3p	53.0427	0.166803	0.452154	0.368908	0.712197	1
hsa-miR-152-3p	94.5858	0.134008	0.364535	0.367612	0.713162	1
hsa-miR-382-5p	0.88779	-1.1889	3.25492	-0.365261	0.714917	1
hsa-miR-18b-5p	0.252165	-1.51322	4.15244	-0.364417	0.715547	1
hsa-miR-615-3p	7.85833	0.404842	1.11209	0.364037	0.71583	1
hsa-miR-874-3p	5.16796	0.60004	1.66219	0.360994	0.718104	1
hsa-miR-30a-5p	53384	0.0474514	0.132998	0.356783	0.721254	1
hsa-mir-218-1	0.455408	1.04368	2.92612	0.356678	0.721333	1
hsa-miR-505-5p	0.72214	1.11351	3.12371	0.356469	0.721489	1
hsa-miR-3913-5p	0.160679	-1.54495	4.3356	-0.356341	0.721585	1
hsa-miR-199a-3p	5.33947	-0.594813	1.67981	-0.354096	0.723267	1
hsa-miR-199b-3p	5.33947	-0.594813	1.67981	-0.354096	0.723267	1
hsa-miR-6894-3p	0.0984424	1.53261	4.33359	0.353658	0.723595	1
hsa-mir-340	0.113888	-1.52408	4.3357	-0.351519	0.725199	1
hsa-mir-222	1.2884	-0.474314	1.35199	-0.350827	0.725718	1
hsa-miR-6852-5p	0.0856945	1.50631	4.3335	0.347597	0.728142	1
hsa-miR-6515-5p	0.801698	0.949307	2.74808	0.345443	0.729761	1
hsa-mir-937	0.294032	1.49093	4.32317	0.34487	0.730192	1
hsa-mir-7641-1	0.3209	-1.39908	4.09209	-0.341899	0.732427	1
hsa-miR-411-5p	5.95217	-0.650069	1.91284	-0.339846	0.733973	1
hsa-miR-432-5p	5.38269	-0.502427	1.4997	-0.335018	0.737611	1
hsa-mir-196a-1	0.230165	1.44872	4.33395	0.334272	0.738174	1
hsa-miR-451a	1.0507	0.791662	2.38034	0.332584	0.739448	1
hsa-miR-32-3p	1.0015	0.944183	2.84809	0.331515	0.740256	1
hsa-miR-6732-5p	0.690106	0.959885	2.90862	0.330014	0.74139	1
hsa-miR-212-3p	0.275805	-1.33525	4.06888	-0.328163	0.742789	1
hsa-miR-34a-5p	21.9489	0.273824	0.841652	0.325342	0.744923	1
hsa-miR-181a-2-3p	167.309	0.0717296	0.223001	0.321655	0.747714	1
hsa-mir-6511a-2	0.852007	1.29338	4.03207	0.320774	0.748381	1
hsa-mir-6511a-1	0.852007	1.29338	4.03207	0.320774	0.748381	1
hsa-mir-6511a-4	0.852007	1.29338	4.03207	0.320774	0.748381	1
hsa-mir-6511a-3	0.852007	1.29338	4.03207	0.320774	0.748381	1
hsa-miR-378c	6.2267	-0.379515	1.18941	-0.319079	0.749666	1
hsa-mir-30d	15.2823	0.129931	0.408662	0.317942	0.750529	1
hsa-miR-21-5p	3189.49	-0.0580515	0.185203	-0.313448	0.75394	1
hsa-miR-27a-3p	80.883	-0.128917	0.418269	-0.308215	0.757919	1
hsa-miR-26b-3p	12.6232	0.3012	0.983676	0.306198	0.759454	1
hsa-miR-618	0.291159	-1.3266	4.33431	-0.306069	0.759552	1
hsa-miR-3613-3p	0.819171	1.03597	3.41042	0.303765	0.761307	1
hsa-mir-6732	0.106295	1.30324	4.33461	0.300659	0.763675	1
hsa-miR-1303	0.149312	1.29534	4.33311	0.29894	0.764986	1
hsa-miR-378i	0.110258	-0.550299	1.84761	-0.297844	0.765822	1
hsa-miR-1289	0.17982	1.28718	4.33469	0.296948	0.766506	1
hsa-miR-29a-3p	62.1039	-0.152118	0.519213	-0.292978	0.769539	1
hsa-miR-628-5p	0.278567	-1.19628	4.09718	-0.291976	0.770305	1
hsa-miR-153-3p	1.27753	-0.839877	2.88547	-0.291071	0.770997	1
hsa-miR-28-3p	841.388	0.0443674	0.154217	0.287695	0.77358	1
hsa-miR-873-3p	0.374014	1.16052	4.03441	0.287655	0.773611	1
hsa-miR-550a-5p	0.185832	1.23773	4.33042	0.285822	0.775014	1
hsa-miR-378d	0.902052	0.504125	1.77712	0.283675	0.77666	1
hsa-miR-501-5p	1.32787	0.69774	2.48595	0.280674	0.778961	1
hsa-mir-877	0.207922	1.10032	3.92331	0.280456	0.779128	1
hsa-miR-3909	4.32164	-0.420643	1.51765	-0.277167	0.781652	1
hsa-miR-6734-3p	0.0693981	1.19593	4.33428	0.275923	0.782607	1
hsa-miR-195-5p	13.4383	0.274845	0.996247	0.275881	0.78264	1
hsa-miR-103a-3p	414.825	0.062685	0.228132	0.274775	0.783489	1
hsa-miR-18a-3p	0.155915	1.1668	4.33378	0.269235	0.787749	1
hsa-let-7e	2.09944	-0.298433	1.10994	-0.268873	0.788027	1
hsa-mir-140	86.5738	0.105073	0.391211	0.268584	0.788249	1
hsa-miR-1249-3p	3.55917	0.42233	1.57356	0.268391	0.788398	1
hsa-mir-6087	1.37702	0.658759	2.45851	0.26795	0.788737	1
hsa-miR-6805-5p	0.107913	1.15985	4.33514	0.267545	0.789049	1
hsa-miR-497-5p	0.234088	-0.996548	3.73927	-0.266509	0.789847	1
hsa-miR-31-5p	81.415	-0.111317	0.420881	-0.264485	0.791406	1
hsa-miR-514a-3p	0.175021	-1.14602	4.33712	-0.264235	0.791599	1
hsa-miR-874-5p	1.00888	-0.706646	2.74183	-0.257728	0.796617	1
hsa-miR-382-3p	0.0994629	1.11633	4.33439	0.257552	0.796753	1
hsa-mir-1269a	0.220527	1.11363	4.33531	0.256874	0.797276	1
hsa-miR-340-3p	13.717	0.28689	1.11896	0.256389	0.79765	1
hsa-mir-30e	102.593	0.123356	0.4824	0.255712	0.798173	1
hsa-let-7i-5p	962.025	-0.0405449	0.161161	-0.25158	0.801365	1
hsa-miR-18a-5p	0.822931	-0.657063	2.64314	-0.248592	0.803677	1
hsa-miR-362-5p	2.14298	-0.499732	2.04666	-0.244169	0.8071	1
hsa-miR-598-3p	28.246	-0.164336	0.677351	-0.242616	0.808303	1
hsa-miR-6724-5p	0.567487	-0.914704	3.77614	-0.242232	0.8086	1
hsa-miR-671-3p	8.94735	0.270489	1.11678	0.242204	0.808622	1
hsa-miR-122-5p	1.21997	-0.7525	3.11336	-0.2417	0.809013	1
hsa-miR-132-3p	11.4627	-0.286373	1.19789	-0.239065	0.811055	1
hsa-miR-181b-5p	267.561	0.0611123	0.258407	0.236496	0.813048	1
hsa-miR-135a-5p	4.08703	0.365798	1.55072	0.235889	0.813519	1
hsa-miR-20b-3p	0.783839	-0.579304	2.45679	-0.235797	0.81359	1
hsa-miR-941	47.2546	-0.137357	0.586504	-0.234196	0.814833	1
hsa-miR-190b	0.204472	1.00329	4.33274	0.231559	0.81688	1
hsa-mir-141	5.54155	-0.298636	1.31742	-0.226682	0.820671	1
hsa-mir-151a	95.0106	0.081622	0.360679	0.226301	0.820967	1
hsa-mir-31	0.108542	-0.981228	4.33772	-0.226208	0.82104	1
hsa-miR-3065-3p	6.76359	0.254354	1.13064	0.224964	0.822007	1
hsa-miR-22-5p	2.85339	0.456046	2.04561	0.222939	0.823583	1
hsa-let-7g	3.38009	0.304238	1.37235	0.221691	0.824554	1
hsa-miR-9-5p	86.586	-0.106379	0.489634	-0.217263	0.828003	1
hsa-mir-873	0.20639	-0.939126	4.3291	-0.216933	0.82826	1
hsa-miR-3064-5p	0.184252	-0.927503	4.3379	-0.213814	0.830692	1
hsa-miR-200c-3p	2456.24	0.0322795	0.15147	0.213109	0.831242	1
hsa-mir-548q	0.294361	0.919768	4.32353	0.212735	0.831533	1
hsa-miR-200b-3p	1432.93	0.0404677	0.191996	0.210773	0.833064	1
hsa-miR-125a-5p	2002.41	0.04079	0.197131	0.206918	0.836074	1
hsa-miR-3614-5p	0.0848712	0.896946	4.33609	0.206856	0.836122	1
hsa-miR-6786-3p	0.500973	-0.782468	3.78526	-0.206714	0.836233	1
hsa-miR-132-5p	0.101367	0.881721	4.33613	0.203343	0.838867	1
hsa-miR-5680	0.529197	0.704879	3.5251	0.19996	0.841512	1
hsa-miR-577	9.89777	-0.205654	1.03407	-0.198879	0.842358	1
hsa-mir-30a	1129.95	-0.0307313	0.154643	-0.198724	0.842479	1
hsa-miR-582-5p	2.23615	0.413389	2.11847	0.195135	0.845287	1
hsa-mir-200b	212.607	0.0656637	0.340246	0.192989	0.846968	1
hsa-miR-152-5p	0.211711	0.830464	4.3348	0.191581	0.848071	1
hsa-miR-429	175.005	-0.0603995	0.315369	-0.19152	0.848118	1
hsa-miR-19b-3p	91.6894	0.0740919	0.38952	0.190213	0.849142	1
hsa-miR-4429	0.355753	-0.224189	1.19547	-0.187532	0.851243	1
hsa-miR-345-5p	48.1126	-0.0817391	0.439208	-0.186106	0.852362	1
hsa-miR-5010-5p	1.55727	-0.412411	2.23675	-0.18438	0.853715	1
hsa-miR-370-3p	0.46049	-0.781943	4.33826	-0.180244	0.856961	1
hsa-miR-181a-3p	18.0826	-0.144283	0.807837	-0.178604	0.858248	1
hsa-mir-934	0.782473	0.341442	1.93123	0.176801	0.859665	1
hsa-miR-99a-5p	199.264	0.0617343	0.35035	0.176207	0.860131	1
hsa-mir-142	2.1486	0.413841	2.36368	0.175084	0.861014	1
hsa-mir-4525	0.141128	-0.755719	4.33734	-0.174235	0.86168	1
hsa-miR-187-3p	2.6655	0.353137	2.06672	0.170868	0.864327	1
hsa-miR-6758-5p	0.124277	0.739364	4.33527	0.170546	0.864581	1
hsa-miR-200b-5p	17.9987	-0.131599	0.771944	-0.170477	0.864635	1
hsa-miR-24-1-5p	1.05513	-0.521924	3.08566	-0.169145	0.865683	1
hsa-miR-6511a-3p	2.14842	0.384828	2.2773	0.168984	0.865809	1
hsa-mir-449c	0.252787	0.726103	4.33661	0.167436	0.867027	1
hsa-miR-2277-5p	0.154478	0.724263	4.33569	0.167047	0.867333	1
hsa-miR-2110	10.3638	0.220716	1.32225	0.166924	0.867429	1
hsa-miR-513c-5p	2.44445	0.397711	2.4158	0.164629	0.869236	1
hsa-miR-99b-3p	20.4979	-0.121777	0.741342	-0.164266	0.869522	1
hsa-mir-4449	0.563942	-0.550368	3.35874	-0.163861	0.86984	1
hsa-mir-1262	0.397906	0.705821	4.32365	0.163247	0.870324	1
hsa-mir-452	0.218326	-0.678891	4.21728	-0.160978	0.87211	1
hsa-mir-3605	1.00153	-0.453424	2.8381	-0.159764	0.873067	1
hsa-mir-6511b-1	0.987089	-0.531671	3.38531	-0.157052	0.875204	1
hsa-mir-6511b-2	0.987089	-0.531671	3.38531	-0.157052	0.875204	1
hsa-miR-542-3p	9.65937	0.156797	1.02187	0.153441	0.87805	1
hsa-miR-1468-5p	11.6641	0.135123	0.886155	0.152482	0.878807	1
hsa-miR-660-5p	48.5719	0.0893647	0.586326	0.152415	0.87886	1
hsa-miR-29c-5p	0.707482	0.394315	2.60259	0.151509	0.879574	1
hsa-miR-425-3p	7.80899	-0.159977	1.07482	-0.14884	0.88168	1
hsa-miR-150-5p	0.315259	-0.641422	4.32663	-0.14825	0.882146	1
hsa-miR-3187-3p	0.0755967	0.631918	4.33357	0.145819	0.884064	1
hsa-miR-379-5p	0.267871	-0.630033	4.32981	-0.145511	0.884308	1
hsa-let-7f-1	1.24992	0.173717	1.19908	0.144875	0.88481	1
hsa-miR-29a-5p	0.614361	-0.44608	3.08247	-0.144715	0.884936	1
hsa-miR-449a	1.9369	0.26898	1.86376	0.144321	0.885247	1
hsa-mir-148a	9.96733	0.095391	0.669562	0.142468	0.886711	1
hsa-miR-194-3p	2.41522	0.230398	1.63019	0.141331	0.887608	1
hsa-mir-505	2.05642	-0.282876	2.01099	-0.140665	0.888135	1
hsa-let-7c-5p	12029.3	-0.026151	0.186445	-0.140261	0.888454	1
hsa-miR-450b-5p	5.78393	-0.186535	1.34931	-0.138245	0.890047	1
hsa-miR-942-5p	1.13125	-0.35958	2.65556	-0.135407	0.89229	1
hsa-miR-664a-5p	20.5787	0.0912439	0.674584	0.135259	0.892407	1
hsa-mir-501	0.088812	0.582072	4.33628	0.134233	0.893218	1
hsa-mir-30b	0.0879668	-0.57632	4.33883	-0.132828	0.894329	1
hsa-miR-216b-5p	0.0828573	0.574276	4.33604	0.132442	0.894634	1
hsa-miR-3131	0.0677869	0.574383	4.33712	0.132434	0.894641	1
hsa-miR-1287-5p	3.57633	0.204948	1.58075	0.129652	0.896841	1
hsa-mir-149	0.44893	-0.560336	4.32948	-0.129424	0.897022	1
hsa-miR-4800-3p	1.33514	0.320015	2.50341	0.127832	0.898282	1
hsa-miR-508-5p	0.262076	-0.550713	4.32909	-0.127212	0.898772	1
hsa-miR-34c-5p	0.871379	-0.326809	2.65432	-0.123123	0.902009	1
hsa-mir-3155a	0.038415	-0.531167	4.33897	-0.122418	0.902568	1
hsa-mir-335	0.0847147	-0.515507	4.33902	-0.118807	0.905428	1
hsa-miR-486-3p	0.0141037	-0.5154	4.33902	-0.118783	0.905448	1
hsa-miR-664a-3p	24.4568	0.07364	0.638161	0.115394	0.908133	1
hsa-mir-93	0.236917	-0.386468	3.35172	-0.115304	0.908204	1
hsa-miR-330-3p	1.14954	0.285282	2.48333	0.114878	0.908541	1
hsa-miR-509-5p	0.0133619	-0.497958	4.33907	-0.114761	0.908634	1
hsa-mir-660	0.0233253	-0.475276	4.33914	-0.109532	0.91278	1
hsa-miR-15b-3p	0.116666	-0.468531	4.33917	-0.107977	0.914014	1
hsa-miR-103a-2-5p	0.0135265	-0.468522	4.33917	-0.107975	0.914015	1
hsa-miR-148a-3p	1910.29	0.0192798	0.178822	0.107816	0.914142	1
hsa-mir-3615	0.0345008	-0.466494	4.33917	-0.107508	0.914386	1
hsa-miR-409-3p	17.7875	0.100938	0.943003	0.107039	0.914758	1
hsa-miR-767-5p	0.187349	0.463706	4.33551	0.106955	0.914824	1
hsa-mir-887	0.0118119	-0.460305	4.33919	-0.106081	0.915518	1
hsa-mir-221	0.0844069	-0.449445	4.33923	-0.103577	0.917505	1
hsa-miR-6511a-5p	0.103169	-0.440816	4.33275	-0.10174	0.918963	1
hsa-miR-186-5p	453.31	0.0228727	0.225925	0.10124	0.91936	1
hsa-miR-1285-3p	0.0410752	-0.438093	4.33926	-0.10096	0.919582	1
hsa-mir-181a-1	5.67309	0.134759	1.35637	0.0993527	0.920858	1
hsa-miR-365b-5p	7.63603	-0.141566	1.42635	-0.0992509	0.920939	1
hsa-miR-892a	6.4654	-0.181258	1.86316	-0.0972852	0.9225	1
hsa-miR-873-5p	0.10132	-0.410614	4.33936	-0.0946256	0.924612	1
hsa-miR-338-5p	0.012685	0.390155	4.33783	0.0899424	0.928333	1
hsa-miR-6721-5p	0.0838948	-0.390167	4.33942	-0.0899123	0.928357	1
hsa-mir-328	0.761469	-0.327197	3.7002	-0.0884267	0.929538	1
hsa-miR-374c-5p	0.217518	-0.274209	3.11938	-0.0879051	0.929952	1
hsa-miR-25-5p	4	-0.151243	1.75951	-0.0859576	0.9315	1
hsa-miR-7977	0.0755413	0.369063	4.33496	0.0851364	0.932153	1
hsa-miR-6777-5p	0.487101	-0.358044	4.32875	-0.082713	0.93408	1
hsa-miR-6509-5p	0.00783081	-0.357964	4.33951	-0.0824894	0.934258	1
hsa-miR-4500	0.0540945	-0.322298	3.99139	-0.0807484	0.935642	1
hsa-miR-4647	0.264815	-0.342152	4.33955	-0.0788451	0.937156	1
hsa-mir-7854	0.0226403	0.338903	4.33804	0.0781235	0.93773	1
hsa-miR-29b-2-5p	1.74956	-0.174961	2.24123	-0.0780649	0.937776	1
hsa-miR-1254	0.0426789	-0.324827	4.3396	-0.0748519	0.940333	1
hsa-mir-1468	0.0404285	-0.324827	4.3396	-0.0748518	0.940333	1
hsa-mir-19b-2	0.0231008	-0.324825	4.3396	-0.0748514	0.940333	1
hsa-miR-454-3p	8.16759	-0.0824062	1.12369	-0.0733351	0.941539	1
hsa-miR-1306-5p	0.636984	-0.276685	3.79342	-0.072938	0.941855	1
hsa-miR-1226-5p	0.912255	0.20369	2.88011	0.0707229	0.943618	1
hsa-miR-6513-3p	0.40199	-0.27367	3.87519	-0.0706212	0.943699	1
hsa-mir-33b	0.884114	-0.202449	2.94858	-0.0686598	0.94526	1
hsa-mir-187	0.127888	-0.293786	4.33968	-0.0676977	0.946026	1
hsa-miR-1236-5p	0.00567052	-0.293773	4.33968	-0.0676948	0.946029	1
hsa-miR-27a-5p	0.150684	-0.290212	4.33969	-0.066874	0.946682	1
hsa-mir-4508	0.0244746	-0.290202	4.33969	-0.0668716	0.946684	1
hsa-miR-934	4.32162	0.09093	1.40124	0.0648924	0.94826	1
hsa-mir-4758	0.0614741	-0.268528	4.33851	-0.0618941	0.950647	1
hsa-miR-1269a	9.13033	-0.0750049	1.22688	-0.0611347	0.951252	1
hsa-mir-186	2.56105	-0.0940402	1.57434	-0.0597331	0.952368	1
hsa-miR-550a-3p	0.00421659	-0.253938	4.33978	-0.0585139	0.953339	1
hsa-miR-1296-5p	0.534707	0.186047	3.19664	0.0582008	0.953589	1
hsa-miR-6821-5p	0.217712	-0.245898	4.33795	-0.0566854	0.954796	1
hsa-miR-125a-3p	13.8559	-0.0450285	0.807464	-0.0557654	0.955529	1
hsa-mir-409	0.289445	-0.197022	3.58693	-0.0549277	0.956196	1
hsa-mir-9-3	0.0228432	-0.235141	4.33983	-0.0541819	0.95679	1
hsa-mir-9-2	0.0228432	-0.235141	4.33983	-0.0541819	0.95679	1
hsa-mir-9-1	0.0228432	-0.235141	4.33983	-0.0541819	0.95679	1
hsa-miR-4511	0.00882972	-0.235138	4.33983	-0.0541814	0.956791	1
hsa-mir-342	5.69616	-0.0775761	1.49928	-0.0517424	0.958734	1
hsa-miR-323a-3p	1.04925	-0.125536	2.52417	-0.0497336	0.960335	1
hsa-mir-509-2	1.01325	-0.12781	2.65942	-0.0480593	0.961669	1
hsa-mir-509-1	1.01325	-0.12781	2.65942	-0.0480593	0.961669	1
hsa-mir-509-3	1.01325	-0.12781	2.65942	-0.0480593	0.961669	1
hsa-miR-181c-5p	32.922	-0.0292945	0.624486	-0.0469098	0.962585	1
hsa-miR-27b-3p	2759.74	-0.00721828	0.157561	-0.0458126	0.96346	1
hsa-miR-16-2-3p	0.0746269	-0.197727	4.33991	-0.04556	0.963661	1
hsa-miR-424-3p	44.4113	-0.0248682	0.595473	-0.0417621	0.966688	1
hsa-mir-489	0.0398349	-0.17916	4.33994	-0.0412818	0.967071	1
hsa-miR-6803-3p	1.44444	-0.0784504	1.9178	-0.0409064	0.967371	1
hsa-miR-205-5p	114.3	-0.0189773	0.486905	-0.0389754	0.96891	1
hsa-miR-625-3p	13.7034	-0.0349657	0.932139	-0.0375113	0.970077	1
hsa-miR-708-3p	0.505541	0.14799	4.32476	0.0342191	0.972702	1
hsa-mir-6780a	0.180848	0.14414	4.33892	0.0332202	0.973499	1
hsa-let-7a-3p	13.3435	-0.0267475	0.92924	-0.0287843	0.977037	1
hsa-miR-590-3p	4.28991	0.0515009	1.83509	0.0280645	0.977611	1
hsa-miR-130b-5p	11.2748	-0.0260055	1.00262	-0.0259377	0.979307	1
hsa-miR-320e	0.102607	-0.0801311	3.1621	-0.0253411	0.979783	1
hsa-miR-218-5p	6.51573	-0.0312894	1.42445	-0.021966	0.982475	1
hsa-miR-744-5p	157.552	0.00593756	0.274588	0.0216235	0.982748	1
hsa-mir-664a	0.0723734	-0.092625	4.33733	-0.0213553	0.982962	1
hsa-miR-301a-5p	0.222426	-0.0883479	4.2146	-0.0209623	0.983276	1
hsa-miR-5009-5p	0.0108662	-0.0901509	4.33884	-0.0207777	0.983423	1
hsa-miR-141-5p	4.55676	-0.0197228	1.62388	-0.0121454	0.99031	1
hsa-miR-1297	0.140301	-0.0230883	2.23968	-0.0103087	0.991775	1
hsa-mir-182	0.49009	-0.0135137	1.62877	-0.00829686	0.99338	1
hsa-let-7d-3p	75.4994	-0.00285855	0.402924	-0.00709452	0.994339	1
hsa-miR-493-5p	0.543661	0.0117756	3.17455	0.00370937	0.99704	1
hsa-mir-23b	9.9667	-0.000661273	0.924483	-0.00071529	0.999429	1

## Sheet: Supplementary table S3f
Supplementary Table S3f: Differential expression analysis of T1D male discovery cohort. DEseq2 results from analyzing non-diabetic vs macroalbuminuria groups.
Gene ID	Average expression	Log2 foldchange	Log2FC SE	B statistic	P-value	Adjusted p-value
hsa_mir_505	2.25514	18.6517	2.90714	6.41582	1.40068e-10	9.02038e-08
hsa_miR_513c_5p	2.16789	18.2	3.40258	5.34887	8.85032e-08	2.8498e-05
hsa_miR_323a_3p	0.931457	17.469	3.59631	4.85749	1.18885e-06	0.000255206
hsa_mir_135a_2	20.4944	6.15625	1.3234	4.65185	3.28975e-06	0.00052965
hsa_let_7e_5p	5424.22	0.577059	0.128373	4.49518	6.9511e-06	0.000839982
hsa_miR_877_3p	1.60444	18.7673	4.1986	4.46989	7.82592e-06	0.000839982
hsa_miR_486_5p	154.507	2.11579	0.494143	4.28174	1.85441e-05	0.0014928
hsa_mir_7641_2	35.7966	4.87162	1.13513	4.29167	1.77332e-05	0.0014928
hsa_miR_335_5p	44.9601	3.55649	0.845035	4.20869	2.56855e-05	0.00183794
hsa_miR_7_5p	13.3148	5.3512	1.31987	4.05434	5.02756e-05	0.00323775
hsa_miR_320a	1775.1	0.805267	0.209849	3.83737	0.00012436	0.00728074
hsa_miR_409_3p	15.5823	5.38919	1.46404	3.68104	0.000232288	0.0124661
hsa_miR_493_5p	0.465113	16.1757	4.63398	3.49066	0.00048182	0.0238686
hsa_let_7d_5p	804.523	0.658975	0.191183	3.44683	0.000567212	0.0260918
hsa_miR_27b_5p	20.0158	3.46312	1.01418	3.41471	0.000638503	0.0274131
hsa_miR_196b_5p	187.515	1.11944	0.329651	3.39584	0.000684177	0.0275381
hsa_miR_5680	0.733227	15.4359	4.57482	3.3741	0.000740569	0.0280545
hsa_miR_30e_5p	1156.88	-0.665925	0.20928	-3.18197	0.00146276	0.0523343
hsa_mir_21	6.2387	3.7949	1.27208	2.98322	0.00285229	0.0966777
hsa_miR_30d_5p	7207.04	-0.400337	0.135013	-2.96518	0.00302504	0.0974064
hsa_miR_215_5p	19.5777	1.58319	0.540194	2.93079	0.00338102	0.0989718
hsa_miR_339_5p	7.71757	4.88064	1.66066	2.93897	0.00329305	0.0989718
hsa_miR_92a_3p	2617.63	-0.484035	0.166084	-2.9144	0.00356369	0.0997833
hsa_miR_24_3p	356.154	1.02264	0.361098	2.83203	0.0046253	0.124112
hsa_miR_182_5p	3088.26	-0.597055	0.221578	-2.69456	0.00704811	0.174576
hsa_miR_7706	6.37629	5.96897	2.21427	2.69569	0.0070244	0.174576
hsa_miR_196a_5p	541.074	0.679992	0.256365	2.65244	0.00799126	0.183799
hsa_miR_185_5p	9.86209	4.21426	1.58315	2.66194	0.00776907	0.183799
hsa_miR_30e_3p	466.932	-0.656829	0.249989	-2.62743	0.0086032	0.188659
hsa_miR_4728_3p	5.49049	-4.89788	1.8693	-2.62017	0.00878847	0.188659
hsa_miR_1260b	7.15926	4.11085	1.57718	2.60646	0.00914839	0.19005
hsa_miR_146a_5p	197.843	1.16383	0.457483	2.544	0.0109592	0.215041
hsa_miR_340_3p	10.234	4.26234	1.67671	2.54209	0.0110192	0.215041
hsa_miR_10a_5p	140772	-0.692895	0.28211	-2.45611	0.0140449	0.251248
hsa_miR_30b_5p	1314.19	-0.474813	0.193312	-2.45619	0.0140417	0.251248
hsa_miR_149_5p	32.7121	2.04011	0.824966	2.47297	0.0133997	0.251248
hsa_miR_200a_3p	1957.17	-0.337186	0.141142	-2.38898	0.0168951	0.283977
hsa_miR_423_5p	1033.11	-0.501028	0.209178	-2.39522	0.0166104	0.283977
hsa_miR_335_3p	18.1824	2.79605	1.1736	2.38246	0.0171973	0.283977
hsa_miR_141_3p	2072.81	-0.444142	0.189117	-2.3485	0.018849	0.303469
hsa_miR_574_5p	142.261	0.993501	0.42858	2.31812	0.0204426	0.307099
hsa_miR_574_3p	34.3905	2.09176	0.902796	2.31698	0.0205051	0.307099
hsa_miR_3065_3p	5.98698	3.8515	1.65831	2.32255	0.0202034	0.307099
hsa_miR_3605_3p	5.98098	4.57741	1.99831	2.29064	0.0219843	0.321771
hsa_miR_100_5p	314.201	0.960977	0.42241	2.27499	0.0229068	0.327822
hsa_miR_671_3p	7.89286	3.56042	1.61309	2.2072	0.0272998	0.381279
hsa_mir_148a	8.66071	2.31801	1.05377	2.19973	0.0278263	0.381279
hsa_miR_2110	9.10842	4.12781	1.88909	2.18508	0.028883	0.387514
hsa_miR_378a_3p	623.061	0.736025	0.339977	2.16492	0.0303935	0.399457
hsa_miR_744_5p	143.951	0.796733	0.370383	2.15111	0.0314677	0.401286
hsa_miR_320d	10.4579	-2.12248	0.988496	-2.14718	0.0317789	0.401286
hsa_miR_503_5p	23.1135	2.70778	1.26625	2.13843	0.0324819	0.402276
hsa_let_7a_5p	72573.9	0.426324	0.204336	2.08639	0.0369437	0.4489
hsa_mir_424	4.25927	4.3501	2.12302	2.04902	0.0404606	0.48253
hsa_miR_30c_5p	6375.06	0.375145	0.184329	2.03519	0.0418322	0.489817
hsa_miR_199a_3p	4.14841	4.78967	2.37247	2.01885	0.0435026	0.491503
hsa_miR_199b_3p	4.14841	4.78967	2.37247	2.01885	0.0435026	0.491503
hsa_miR_27b_3p	2556.45	0.389404	0.195057	1.99636	0.0458952	0.509594
hsa_miR_455_3p	5.54129	4.15159	2.11931	1.95894	0.0501198	0.54707
hsa_let_7f_5p	43896.7	0.218164	0.113472	1.92262	0.054528	0.585267
hsa_miR_342_3p	56.5852	1.33478	0.702041	1.90128	0.0572654	0.594821
hsa_mir_200a	4.28192	3.11656	1.63432	1.90695	0.0565267	0.594821
hsa_miR_423_3p	334.183	0.600867	0.317976	1.88966	0.0588033	0.6011
hsa_mir_125b_2	149.195	-0.81797	0.439284	-1.86205	0.0625957	0.601666
hsa_mir_320a	47.8293	1.40369	0.752787	1.86466	0.0622297	0.601666
hsa_miR_339_3p	12.7617	-2.75621	1.46755	-1.8781	0.0603668	0.601666
hsa_miR_450b_5p	4.99718	3.54624	1.89413	1.87223	0.061175	0.601666
hsa_mir_203a	85.5695	0.927196	0.501686	1.84816	0.0645791	0.603323
hsa_miR_187_3p	2.61763	-4.69368	2.54025	-1.84773	0.0646417	0.603323
hsa_miR_22_3p	2096.62	0.364884	0.199789	1.82635	0.0677982	0.606417
hsa_miR_101_3p	495.279	-0.380177	0.206985	-1.83674	0.0662483	0.606417
hsa_miR_888_5p	13.613	2.71581	1.48516	1.82863	0.0674554	0.606417
hsa_mir_653	9.01537	-2.91717	1.61104	-1.81074	0.0701813	0.619134
hsa_let_7d_3p	77.7987	-0.974558	0.541425	-1.79999	0.0718626	0.625399
hsa_mir_10a	2845.81	-0.53297	0.305346	-1.74546	0.0809044	0.634804
hsa_let_7i_5p	884.613	0.362186	0.206126	1.75711	0.0788991	0.634804
hsa_miR_92b_3p	623.348	-0.470365	0.263874	-1.78254	0.0746619	0.634804
hsa_miR_194_5p	97.7546	1.08629	0.617584	1.75894	0.078588	0.634804
hsa_mir_29a	9.46764	-2.40612	1.37322	-1.75217	0.0797454	0.634804
hsa_let_7f_2	8.35959	1.39537	0.798898	1.74661	0.0807043	0.634804
hsa_miR_98_3p	6.41481	2.90934	1.64829	1.76507	0.0775526	0.634804
hsa_mir_181c	4.68469	3.84102	2.17386	1.76691	0.0772426	0.634804
hsa_mir_26a_2	2.3051	3.50453	2.01381	1.74025	0.0818147	0.634804
hsa_miR_432_5p	4.66293	3.7904	2.20001	1.7229	0.0849069	0.650953
hsa_miR_106a_5p	13.5225	2.52403	1.48252	1.70253	0.0886565	0.671703
hsa_miR_484	45.7952	1.28249	0.75688	1.69445	0.0901802	0.675303
hsa_miR_10b_5p	655759	-0.442819	0.264345	-1.67515	0.0939043	0.691815
hsa_miR_10b_3p	12.6536	2.06156	1.24503	1.65583	0.0977565	0.691815
hsa_miR_96_5p	8.3918	3.04197	1.82361	1.6681	0.0952956	0.691815
hsa_miR_126_5p	2.60066	3.82365	2.29445	1.66648	0.0956178	0.691815
hsa_mir_26a_1	1.97099	3.41096	2.05558	1.65937	0.0970422	0.691815
hsa_miR_204_3p	71.0148	1.01084	0.622018	1.62509	0.104142	0.728997
hsa_miR_143_3p	61.1331	1.46793	0.910735	1.61181	0.107004	0.740976
hsa_miR_132_3p	10.0334	2.58547	1.6466	1.57018	0.116372	0.757009
hsa_miR_652_3p	6.44733	3.02319	1.90052	1.59071	0.111674	0.757009
hsa_miR_378c	6.84157	-2.34714	1.48556	-1.57997	0.114113	0.757009
hsa_miR_654_3p	2.27703	-5.027	3.17318	-1.58421	0.113145	0.757009
hsa_let_7e	2.1447	2.45289	1.55906	1.57332	0.115646	0.757009
hsa_miR_4466	3.1718	3.95246	2.48427	1.59099	0.111611	0.757009
hsa_miR_584_5p	17.1855	-2.00515	1.28533	-1.56003	0.118753	0.764772
hsa_miR_181c_5p	34.7406	-1.33543	0.860726	-1.55151	0.120779	0.770116
hsa_mir_99a	5.55066	2.93615	1.90412	1.54199	0.123075	0.777062
hsa_miR_328_3p	33.9342	1.3379	0.883097	1.51501	0.129771	0.795929
hsa_miR_760	2.92058	3.56111	2.33552	1.52476	0.127319	0.795929
hsa_miR_1249_3p	2.99018	3.49199	2.30137	1.51735	0.129177	0.795929
hsa_mir_423	18.6092	1.86854	1.25115	1.49345	0.135318	0.811303
hsa_miR_135a_5p	3.44589	3.37131	2.2735	1.48287	0.138109	0.811303
hsa_miR_218_5p	5.70118	3.09526	2.08191	1.48674	0.137084	0.811303
hsa_miR_140_5p	2.62777	3.05769	2.0625	1.48252	0.138203	0.811303
hsa_miR_6511b_3p	2.56917	4.21888	2.84845	1.48111	0.138577	0.811303
hsa_mir_191	7.58496	2.48299	1.68449	1.47403	0.140473	0.814994
hsa_mir_24_1	5.89916	2.56458	1.75554	1.46085	0.144057	0.828328
hsa_miR_941	40.5909	1.18482	0.821936	1.4415	0.149443	0.846428
hsa_miR_664a_5p	18.6556	1.41552	0.982918	1.44012	0.149833	0.846428
hsa_let_7g_5p	2319.06	0.350771	0.248852	1.40955	0.158672	0.862712
hsa_miR_1307_5p	36.2595	1.15835	0.824425	1.40504	0.16001	0.862712
hsa_mir_30c_2	22.2649	0.811314	0.57846	1.40254	0.160754	0.862712
hsa_miR_1_3p	29.4024	-2.2674	1.59676	-1.42001	0.155605	0.862712
hsa_miR_30b_3p	9.92571	-1.84524	1.30661	-1.41223	0.157881	0.862712
hsa_mir_141	6.09375	-2.40937	1.69733	-1.4195	0.155753	0.862712
hsa_miR_151a_3p	644.309	-0.26992	0.193356	-1.39598	0.162722	0.866056
hsa_miR_200b_3p	1343.52	-0.3039	0.221197	-1.37389	0.169476	0.87183
hsa_mir_2110	3.32859	2.94279	2.13671	1.37725	0.168435	0.87183
hsa_let_7c_3p	2.25842	3.13572	2.28825	1.37036	0.170575	0.87183
hsa_miR_221_5p	3.30544	4.48992	3.27263	1.37196	0.170075	0.87183
hsa_miR_330_5p	1.32506	-4.98038	3.61344	-1.37829	0.168113	0.87183
hsa_mir_30a	1051.45	0.26891	0.202312	1.32919	0.183786	0.886971
hsa_miR_200a_5p	55.0839	0.803563	0.593333	1.35432	0.175634	0.886971
hsa_miR_34a_5p	18.5228	1.58427	1.1764	1.34672	0.178072	0.886971
hsa_mir_30c_1	22.1488	0.773642	0.581278	1.33093	0.183211	0.886971
hsa_miR_1307_3p	23.8137	1.28057	0.962528	1.33042	0.18338	0.886971
hsa_mir_26b	9.80968	1.22689	0.924662	1.32686	0.184556	0.886971
hsa_miR_29b_3p	11.4081	-1.8392	1.37848	-1.33422	0.182131	0.886971
hsa_miR_210_3p	4.11738	-2.14664	1.59337	-1.34723	0.177905	0.886971
hsa_miR_192_5p	7494.77	0.457355	0.346485	1.31999	0.18684	0.891295
hsa_miR_181a_5p	1790.69	-0.252955	0.1945	-1.30054	0.193416	0.915883
hsa_miR_26b_5p	2095.33	0.227432	0.177139	1.28392	0.199171	0.918018
hsa_miR_93_5p	132.896	0.549271	0.424619	1.29356	0.195817	0.918018
hsa_miR_184	70.0863	1.15091	0.893098	1.28867	0.197513	0.918018
hsa_miR_664a_3p	20.0613	1.12406	0.876273	1.28278	0.199569	0.918018
hsa_let_7b_5p	35409.2	0.175884	0.138207	1.27261	0.203156	0.921873
hsa_miR_211_5p	3.91388	2.39828	1.88501	1.27229	0.20327	0.921873
hsa_miR_30a_3p	3323.04	0.341846	0.271456	1.2593	0.20792	0.932839
hsa_mir_192	1717.93	0.45968	0.36792	1.2494	0.211518	0.932839
hsa_miR_148a_3p	1820.81	-0.281641	0.225532	-1.24878	0.211745	0.932839
hsa_miR_200b_5p	20.4558	-1.34247	1.06784	-1.25718	0.208689	0.932839
hsa_miR_365b_5p	6.91399	2.39595	1.92361	1.24555	0.212931	0.932839
hsa_miR_28_3p	802.854	-0.241308	0.198176	-1.21764	0.223359	0.940858
hsa_miR_222_3p	387.733	-0.453585	0.382801	-1.18491	0.236054	0.940858
hsa_mir_200b	197.205	-0.513119	0.425599	-1.20564	0.227957	0.940858
hsa_miR_30c_2_3p	253.781	0.380579	0.318384	1.19535	0.231951	0.940858
hsa_miR_23b_3p	165.789	0.408628	0.330683	1.23571	0.216567	0.940858
hsa_miR_425_5p	30.5624	-0.875853	0.726082	-1.20627	0.227712	0.940858
hsa_miR_891a_5p	45.1649	1.59011	1.3278	1.19754	0.231094	0.940858
hsa_mir_375	24.8073	1.43529	1.20984	1.18634	0.235488	0.940858
hsa_miR_30d_3p	4.69703	1.72334	1.45634	1.18334	0.236676	0.940858
hsa_miR_149_3p	7.76063	-2.10181	1.73716	-1.20991	0.226312	0.940858
hsa_mir_29c	3.77476	-2.72846	2.23939	-1.21839	0.223074	0.940858
hsa_mir_574	2.4143	3.30786	2.76086	1.19813	0.230868	0.940858
hsa_miR_29b_1_5p	2.59144	-3.52007	2.92332	-1.20413	0.228539	0.940858
hsa_miR_4516	2.89506	2.54406	2.06833	1.23001	0.218695	0.940858
hsa_miR_6766_5p	2.24618	-6.86752	5.75358	-1.19361	0.232631	0.940858
hsa_miR_502_3p	10.9841	1.84458	1.57945	1.16786	0.242863	0.959533
hsa_miR_23a_3p	47.2483	-0.630538	0.546908	-1.15291	0.248946	0.977569
hsa_let_7c	59.8016	0.768497	0.672212	1.14324	0.25294	0.987234
hsa_miR_3168	0.608089	-1.71505	1.5088	-1.1367	0.255664	0.991853
hsa_miR_92a_1_5p	16.8166	-1.38483	1.2284	-1.12735	0.259596	0.996164
hsa_miR_454_5p	3.60541	2.5719	2.28268	1.1267	0.259869	0.996164
hsa_miR_130a_3p	36.7047	-1.03225	0.919556	-1.12255	0.261627	0.996968
hsa_miR_30a_5p	49535.6	0.166666	0.166601	1.00039	0.317122	1
hsa_miR_26a_5p	13417.4	-0.0219614	0.129559	-0.169509	0.865396	1
hsa_let_7c_5p	11268.7	0.0556229	0.24019	0.231579	0.816865	1
hsa_miR_204_5p	10698.6	-0.232927	0.226485	-1.02844	0.303741	1
hsa_mir_10b	9165.44	-0.268699	0.284897	-0.943145	0.345607	1
hsa_miR_375	5845.55	-0.142415	0.472928	-0.301134	0.763312	1
hsa_miR_200c_3p	2308.01	-0.129952	0.19905	-0.652863	0.513845	1
hsa_miR_125a_5p	1915.58	-0.138258	0.229933	-0.601296	0.547643	1
hsa_miR_146b_5p	1493.93	0.0550609	0.207932	0.264803	0.791161	1
hsa_miR_191_5p	1884.63	-0.0156372	0.196139	-0.0797253	0.936456	1
hsa_miR_151a_5p	891.262	-0.0273318	0.167742	-0.16294	0.870566	1
hsa_miR_98_5p	665.487	0.102295	0.206707	0.494883	0.620683	1
hsa_miR_99b_5p	1120.4	0.348808	0.325291	1.0723	0.283587	1
hsa_miR_186_5p	419.798	0.106493	0.266245	0.39998	0.689171	1
hsa_miR_203a_3p	509.423	0.21401	0.353474	0.605447	0.544882	1
hsa_miR_103a_3p	386.927	0.103881	0.258605	0.401697	0.687907	1
hsa_miR_16_5p	304.919	-0.0922255	0.259216	-0.355787	0.722	1
hsa_miR_25_3p	338.529	0.234889	0.275777	0.851735	0.394361	1
hsa_miR_221_3p	274.07	-0.420825	0.45916	-0.91651	0.3594	1
hsa_miR_181b_5p	249.22	0.233496	0.307859	0.758452	0.44818	1
hsa_miR_429	163.224	-0.267358	0.378702	-0.705985	0.480197	1
hsa_mir_101_1	159.609	-0.175604	0.352929	-0.497562	0.618793	1
hsa_mir_101_2	159.415	-0.171449	0.35028	-0.489462	0.624514	1
hsa_let_7a_3	206.429	0.151623	0.432615	0.35048	0.725978	1
hsa_miR_99a_5p	185.116	-0.0824047	0.454136	-0.181454	0.856011	1
hsa_miR_125b_5p	159.204	0.0456982	0.392208	0.116515	0.907244	1
hsa_miR_95_3p	89.5206	0.619143	0.64546	0.959228	0.337444	1
hsa_miR_532_5p	117.018	0.194285	0.42601	0.456058	0.648348	1
hsa_mir_30e	97.7133	-0.578743	0.631881	-0.915905	0.359717	1
hsa_miR_181a_2_3p	155.57	0.262157	0.329322	0.796052	0.426002	1
hsa_miR_19b_3p	82.9254	0.128516	0.598108	0.214871	0.829868	1
hsa_miR_152_3p	90.0567	0.148072	0.451673	0.327829	0.743041	1
hsa_mir_151a	92.1278	-0.296918	0.472643	-0.628207	0.529868	1
hsa_miR_107	80.6341	0.315625	0.522845	0.603668	0.546064	1
hsa_miR_205_5p	106.386	-0.524961	0.67148	-0.781797	0.434334	1
hsa_miR_27a_3p	79.1327	-0.409591	0.532938	-0.768552	0.442159	1
hsa_miR_363_3p	69.0162	0.118973	0.685889	0.173458	0.862291	1
hsa_miR_9_5p	80.3376	0.415748	0.628682	0.6613	0.50842	1
hsa_miR_29a_3p	54.431	0.231853	0.714973	0.324283	0.745724	1
hsa_miR_31_5p	77.4426	-0.0915301	0.588557	-0.155516	0.876414	1
hsa_miR_128_3p	52.6494	-0.665008	0.708731	-0.938309	0.348086	1
hsa_miR_320b	106.955	-0.212902	0.458242	-0.464606	0.642214	1
hsa_miR_148a_5p	69.6328	-0.329056	0.471522	-0.697859	0.485266	1
hsa_mir_146b	31.6811	-1.03902	1.1163	-0.930773	0.351971	1
hsa_mir_140	81.7426	0.152089	0.500384	0.303945	0.76117	1
hsa_miR_361_5p	65.99	0.526492	0.56884	0.925553	0.354679	1
hsa_miR_155_5p	63.5397	-0.277712	0.849362	-0.326966	0.743694	1
hsa_miR_151b	58.9073	0.325988	0.453108	0.719448	0.471865	1
hsa_miR_660_5p	44.6632	-0.0247088	0.798212	-0.0309552	0.975305	1
hsa_miR_29c_3p	42.884	0.420493	0.79355	0.529888	0.596189	1
hsa_miR_140_3p	50.4097	-0.00477311	0.627382	-0.00760798	0.99393	1
hsa_miR_197_3p	72.6057	-0.635066	0.638581	-0.994495	0.319982	1
hsa_miR_148b_3p	50.3011	0.559946	0.660883	0.84727	0.396845	1
hsa_miR_28_5p	41.04	0.429926	0.739673	0.581238	0.56108	1
hsa_miR_424_3p	42.0131	0.400329	0.808181	0.495345	0.620357	1
hsa_miR_345_5p	43.2626	-0.00265472	0.600618	-0.00441999	0.996473	1
hsa_miR_1180_3p	47.0078	-0.571763	0.705876	-0.810005	0.417937	1
hsa_miR_183_5p	70.844	0.178289	0.548892	0.324816	0.74532	1
hsa_miR_769_5p	38.8214	0.459148	0.739002	0.621309	0.534396	1
hsa_miR_20a_5p	29.4888	0.518861	1.02368	0.50686	0.612253	1
hsa_let_7b	76.0971	0.019097	0.725007	0.0263404	0.978986	1
hsa_let_7b_3p	32.2543	-0.0536466	0.744869	-0.0720215	0.942585	1
hsa_mir_28	40.3372	0.44772	0.675196	0.663097	0.507269	1
hsa_let_7a_1	39.6907	0.35162	0.787442	0.446534	0.655212	1
hsa_miR_106b_3p	33.6525	0.0858461	0.824369	0.104136	0.917062	1
hsa_miR_340_5p	30.5481	-0.813926	0.82479	-0.986829	0.323727	1
hsa_miR_17_5p	26.0174	-0.0647879	1.05298	-0.0615282	0.950939	1
hsa_miR_421	29.9307	0.528144	0.976023	0.541119	0.588426	1
hsa_miR_374b_5p	31.7594	0.584786	0.870619	0.67169	0.501781	1
hsa_miR_125b_2_3p	32.5693	0.619181	0.765841	0.808498	0.418804	1
hsa_miR_374a_3p	21.1694	-0.222479	1.0381	-0.214313	0.830303	1
hsa_let_7a_2	28.9998	-0.0480143	0.887186	-0.0541198	0.95684	1
hsa_miR_598_3p	27.1551	0.335877	0.936034	0.35883	0.719722	1
hsa_miR_500a_3p	33.6962	-0.0271709	0.799641	-0.0339789	0.972894	1
hsa_let_7a_3p	11.8107	0.631595	1.31547	0.480127	0.631137	1
hsa_miR_1299	26.5559	0.907418	1.31371	0.690728	0.489736	1
hsa_miR_190a_5p	12.1831	1.1622	1.45367	0.799494	0.424004	1
hsa_miR_99b_3p	19.1683	-0.00553619	1.01629	-0.00544748	0.995654	1
hsa_mir_106b	21.725	-0.630216	1.26068	-0.4999	0.617146	1
hsa_miR_15b_5p	17.1196	1.04765	1.22225	0.85715	0.391362	1
hsa_miR_10a_3p	12.146	-1.07646	1.38483	-0.777324	0.436967	1
hsa_mir_425	14.9925	0.935618	1.18669	0.78843	0.430445	1
hsa_miR_206	22.5762	0.101937	1.16107	0.0877955	0.930039	1
hsa_miR_181a_3p	16.3794	0.625436	1.0914	0.573058	0.566605	1
hsa_miR_509_3p	12.3719	-0.304876	1.48745	-0.204966	0.837599	1
hsa_mir_30d	14.3351	-0.527618	0.562776	-0.937528	0.348487	1
hsa_miR_195_5p	12.8385	-1.11233	1.37231	-0.810555	0.417621	1
hsa_miR_501_3p	29.6512	0.688672	0.949906	0.72499	0.468458	1
hsa_miR_374a_5p	16.7974	-0.142333	1.07479	-0.132429	0.894645	1
hsa_mir_27b	14.5694	0.377997	1.16454	0.324589	0.745492	1
hsa_miR_3615	13.9841	-1.14799	1.25158	-0.917236	0.359019	1
hsa_miR_320c	18.8882	-0.972922	0.910151	-1.06897	0.285084	1
hsa_mir_204	13.3969	0.249857	0.483769	0.51648	0.605519	1
hsa_miR_181d_5p	18.0814	1.06042	1.11944	0.947277	0.343498	1
hsa_miR_489_3p	11.7969	1.09019	1.07931	1.01007	0.31246	1
hsa_miR_20b_5p	10.5777	0.553516	1.46769	0.377133	0.706075	1
hsa_miR_19a_3p	9.24027	0.783812	1.69743	0.461763	0.644251	1
hsa_miR_542_3p	8.57464	1.60356	1.47615	1.08631	0.27734	1
hsa_miR_532_3p	11.7628	1.22869	1.33602	0.919662	0.357749	1
hsa_miR_106b_5p	7.72963	0.547186	1.94748	0.280971	0.778733	1
hsa_miR_3065_5p	11.0814	1.11964	1.54162	0.726274	0.467671	1
hsa_miR_365a_3p	9.36279	1.15026	1.29037	0.891418	0.372705	1
hsa_miR_365b_3p	9.36279	1.15026	1.29037	0.891418	0.372705	1
hsa_miR_454_3p	7.67319	0.347717	1.57591	0.220645	0.825369	1
hsa_miR_130b_5p	9.98283	1.43911	1.42475	1.01008	0.312456	1
hsa_miR_361_3p	8.09738	-1.02385	1.36449	-0.750353	0.453042	1
hsa_miR_301a_3p	8.08898	-1.0343	1.39816	-0.739757	0.459447	1
hsa_mir_23b	8.86696	1.1848	1.29682	0.913617	0.360918	1
hsa_miR_126_3p	4.56563	-2.24135	2.39589	-0.9355	0.349531	1
hsa_miR_424_5p	10.8988	1.14227	1.50113	0.760942	0.446692	1
hsa_miR_125a_3p	12.9116	-0.603724	1.04414	-0.578201	0.563129	1
hsa_miR_342_5p	16.3098	-1.0736	1.37026	-0.783503	0.433332	1
hsa_miR_625_3p	13.4288	-0.364367	1.19129	-0.305859	0.759712	1
hsa_miR_1468_5p	10.7065	0.48364	1.24162	0.389523	0.696889	1
hsa_miR_26b_3p	11.6156	-0.0001332	1.31124	-0.000101583	0.999919	1
hsa_mir_1307	9.85663	0.894523	1.54929	0.577378	0.563684	1
hsa_miR_148b_5p	6.98859	-0.69843	1.77398	-0.393709	0.693796	1
hsa_miR_4662a_5p	5.89443	0.365356	1.55588	0.234822	0.814347	1
hsa_miR_15a_5p	5.4033	0.296106	1.60198	0.184837	0.853357	1
hsa_miR_615_3p	7.14684	0.44349	1.53928	0.288115	0.773259	1
hsa_mir_183	14.5703	0.121857	1.27546	0.0955396	0.923886	1
hsa_miR_193a_5p	6.2511	-0.571326	1.5507	-0.368431	0.712552	1
hsa_miR_425_3p	7.07508	-0.491836	1.5177	-0.324066	0.745888	1
hsa_miR_577	11.0315	-1.41731	1.31424	-1.07843	0.280844	1
hsa_miR_324_5p	6.58663	-1.30458	1.62883	-0.800933	0.42317	1
hsa_mir_500a	9.84101	1.75345	1.72032	1.01926	0.308079	1
hsa_miR_127_3p	7.3106	-1.02771	1.69099	-0.607757	0.543349	1
hsa_miR_92b_5p	13.4116	-0.449236	1.82714	-0.245869	0.805784	1
hsa_miR_548k	4.31776	0.0440217	2.07782	0.0211864	0.983097	1
hsa_miR_92a_2_5p	6.83242	1.24033	1.87434	0.66174	0.508138	1
hsa_miR_629_5p	11.2356	0.517103	1.63718	0.31585	0.752116	1
hsa_mir_24_2	5.53201	2.02054	1.82294	1.1084	0.26769	1
hsa_miR_1269a	8.94473	-0.0037612	1.59527	-0.00235772	0.998119	1
hsa_miR_99a_3p	4.33695	2.00051	2.04381	0.978817	0.32767	1
hsa_miR_589_5p	7.18169	1.54633	1.62155	0.953614	0.340279	1
hsa_mir_29b_2	4.32952	-0.617418	1.92819	-0.320207	0.748812	1
hsa_miR_193b_3p	4.43212	2.08201	1.95448	1.06525	0.286764	1
hsa_mir_29b_1	3.46338	-0.856222	2.00464	-0.427121	0.669291	1
hsa_mir_92a_1	7.46571	-1.33932	1.84512	-0.725868	0.46792	1
hsa_miR_32_5p	4.88614	-0.390228	1.83215	-0.212989	0.831336	1
hsa_miR_451a	3.07299	1.26399	3.04526	0.415069	0.678091	1
hsa_miR_411_5p	5.94652	-2.47472	2.52768	-0.979047	0.327557	1
hsa_miR_449a	1.69235	0.938762	2.69089	0.348867	0.727189	1
hsa_mir_181a_2	6.12328	-1.35103	1.70404	-0.792836	0.427873	1
hsa_miR_1275	5.93797	-1.16546	1.51258	-0.770509	0.440998	1
hsa_mir_16_2	3.04573	-0.991568	2.05768	-0.481886	0.629887	1
hsa_miR_934	4.93561	-1.62477	1.99015	-0.816406	0.414268	1
hsa_mir_320b_2	5.11682	0.82279	1.69365	0.485809	0.627102	1
hsa_mir_181a_1	5.71932	-1.44947	1.81459	-0.79879	0.424412	1
hsa_mir_330	4.5109	-0.18625	2.32463	-0.0801205	0.936141	1
hsa_mir_320b_1	4.80745	0.907812	1.73492	0.52326	0.600794	1
hsa_miR_210_5p	4.3953	1.28286	1.83838	0.69782	0.48529	1
hsa_miR_21_3p	7.16269	-1.44959	1.98669	-0.72965	0.465604	1
hsa_miR_125b_1_3p	4.65947	-1.45391	2.08731	-0.696547	0.486086	1
hsa_miR_331_3p	4.68423	-1.31458	2.03473	-0.646072	0.518233	1
hsa_miR_30c_1_3p	3.69857	-1.15514	1.97743	-0.584163	0.559111	1
hsa_miR_3909	3.73215	2.14005	2.1571	0.992097	0.32115	1
hsa_mir_181b_2	4.7756	0.727415	1.74719	0.416333	0.677166	1
hsa_mir_429	3.90771	1.23289	2.68038	0.45997	0.645538	1
hsa_miR_590_3p	3.81867	1.12865	2.33591	0.483174	0.628972	1
hsa_mir_200c	2.7147	0.469969	2.2241	0.211307	0.832648	1
hsa_mir_342	5.16384	2.16753	2.06611	1.04909	0.294137	1
hsa_miR_509_3_5p	4.22286	-0.347751	2.28687	-0.152064	0.879136	1
hsa_miR_877_5p	6.97381	0.727418	1.88944	0.384991	0.700244	1
hsa_miR_582_3p	5.18091	-1.67006	1.95637	-0.853653	0.393297	1
hsa_let_7f_2_3p	2.8237	1.5986	2.44764	0.653119	0.513679	1
hsa_miR_1270	4.88369	-1.16856	2.23713	-0.522346	0.601429	1
hsa_miR_641	3.40481	2.4478	2.26437	1.08101	0.279693	1
hsa_mir_181b_1	4.04088	1.93692	1.83289	1.05675	0.290623	1
hsa_miR_22_5p	2.5037	1.66587	3.04467	0.547141	0.584282	1
hsa_miR_194_3p	2.44492	-1.54605	2.30122	-0.67184	0.501685	1
hsa_miR_582_5p	2.07519	-2.84304	2.94409	-0.965678	0.334205	1
hsa_miR_141_5p	4.50334	-1.40321	2.19584	-0.639033	0.522802	1
hsa_miR_193b_5p	4.02466	-1.31027	2.15648	-0.607597	0.543455	1
hsa_mir_186	2.25527	1.77891	2.20341	0.807345	0.419468	1
hsa_mir_361	1.59594	0.755081	2.33114	0.32391	0.746006	1
hsa_miR_4677_3p	2.5717	1.63991	2.11182	0.776537	0.437432	1
hsa_miR_25_5p	3.44502	1.42374	2.51665	0.565729	0.571578	1
hsa_let_7f_1_3p	2.30951	-0.330534	2.47283	-0.133666	0.893666	1
hsa_let_7e_3p	1.6784	-1.03994	2.51436	-0.413599	0.679168	1
hsa_miR_1287_5p	3.05916	-0.142247	2.03009	-0.0700694	0.944138	1
hsa_miR_135b_5p	0.951313	0.920212	4.02395	0.228684	0.819115	1
hsa_miR_93_3p	2.8456	1.45549	2.27998	0.638376	0.523229	1
hsa_miR_874_3p	4.99975	-0.296167	2.26294	-0.130877	0.895872	1
hsa_miR_450a_5p	1.34532	0.0350136	2.82055	0.0124138	0.990096	1
hsa_miR_4446_3p	3.24447	1.10772	2.1769	0.50885	0.610857	1
hsa_miR_224_5p	2.01756	-0.0906143	2.59681	-0.0348945	0.972164	1
hsa_miR_323b_3p	2.1251	3.87373	3.61709	1.07095	0.284191	1
hsa_let_7f_1	1.11779	0.958746	1.62504	0.589984	0.555202	1
hsa_miR_505_3p	1.08412	-0.822485	2.83734	-0.289878	0.771909	1
hsa_miR_1268a	3.6961	1.50345	2.35273	0.639024	0.522807	1
hsa_mir_17	1.35995	2.23934	2.60711	0.858934	0.390377	1
hsa_miR_362_5p	2.47577	-2.79704	2.65667	-1.05284	0.292416	1
hsa_mir_218_1	0.690074	-0.617677	3.31167	-0.186515	0.852041	1
hsa_miR_708_5p	2.40015	-1.24156	2.72361	-0.455851	0.648497	1
hsa_miR_1268b	3.75431	1.46958	2.31986	0.633477	0.526422	1
hsa_miR_3127_5p	2.89572	-0.087522	2.36094	-0.0370709	0.970428	1
hsa_miR_195_3p	1.50653	1.58652	2.41504	0.656936	0.511222	1
hsa_miR_766_3p	3.18922	-1.59773	2.58705	-0.617587	0.536848	1
hsa_miR_146b_3p	2.53006	2.45472	3.09499	0.793127	0.427704	1
hsa_miR_365a_5p	4.91479	-2.59096	2.62134	-0.98841	0.322952	1
hsa_let_7g	2.9173	1.53234	1.99101	0.769627	0.441521	1
hsa_miR_296_3p	2.86657	0.871265	2.30926	0.377292	0.705956	1
hsa_mir_1277	1.87347	2.46145	3.05317	0.806195	0.42013	1
hsa_miR_130b_3p	1.57269	0.72046	3.03268	0.237566	0.812218	1
hsa_miR_500a_5p	1.77169	2.3875	3.21207	0.743291	0.457306	1
hsa_miR_500b_5p	1.77169	2.3875	3.21207	0.743291	0.457306	1
hsa_miR_6803_3p	1.25814	2.21412	2.71998	0.814021	0.415633	1
hsa_miR_6511a_3p	2.42557	-0.0428749	2.93695	-0.0145985	0.988353	1
hsa_mir_363	1.44281	1.9975	2.83095	0.705593	0.480441	1
hsa_miR_769_3p	1.85535	2.7752	3.62164	0.766283	0.443508	1
hsa_miR_138_5p	2.19592	2.07993	2.79478	0.744221	0.456743	1
hsa_miR_5010_5p	1.68382	1.62864	3.04123	0.535519	0.592291	1
hsa_miR_324_3p	1.81677	-1.34607	3.07943	-0.437117	0.662027	1
hsa_miR_1226_5p	1.66684	2.17725	3.27948	0.6639	0.506754	1
[truncated: 831 more rows]
