# Supplementary material for: Selected miRNAs in Urinary Extracellular Vesicles Show Promise for Early and Specific Diagnostics of Diabetic Kidney Disease
Source: J Extracell Biol. 2025 Oct 14;4(10):e70089. doi: 10.1002/jex2.70089 (PMC12519432; doi:10.1002/jex2.70089)
Supplement: Supplementary file 5 — Supplementary Table S4: Differential expression analysis of T1D female replication cohort. DEseq2 results from analyzing albuminuria (microalbuminuria and macroalbuminuria) versus normoalbuminuria groups. [file JEX2-4-e70089-s004.xlsx]

## Sheet: Supplementary Table S4
Supplementary Table S4: Differential expression analysis of T1D female replication cohort. DEseq2 results from analyzing albuminuria (microalbuminuria and macroalbuminuria) vs normoalbuminuria groups.
Gene ID	Average expression	Log2 foldchange	Log2FC SE	B statistic	P-value	Adjusted p-value
hsa-miR-92a-3p	7448.03	-0.70334	0.151485	-4.64295	3.43466e-06	0.000735018
hsa-miR-146a-5p	596.176	1.208	0.290931	4.1522	3.293e-05	0.00352351
hsa-miR-19b-3p	2019.05	-0.47848	0.119384	-4.0079	6.12598e-05	0.00436987
hsa-miR-891a-5p	154.627	-2.11411	0.566103	-3.73449	0.000188093	0.0100629
hsa-miR-21-5p	17632.8	0.920104	0.260594	3.53079	0.000414318	0.0147896
hsa-miR-30e-5p	11440.2	-0.425909	0.120634	-3.53057	0.000414661	0.0147896
hsa-mir-30e	1037.34	-0.466154	0.13631	-3.41981	0.000626653	0.0191577
hsa-miR-30e-3p	1204.19	-0.460591	0.13949	-3.30196	0.000960103	0.0228263
hsa-miR-181c-5p	125.243	0.929476	0.283741	3.27579	0.00105367	0.0228263
hsa-miR-30d-5p	67793.4	-0.266771	0.0815232	-3.27233	0.00106665	0.0228263
hsa-miR-335-5p	494.477	0.836337	0.263114	3.17861	0.00147983	0.0287894
hsa-miR-888-5p	97.723	-2.21278	0.731681	-3.02424	0.00249256	0.0444507
hsa-miR-192-5p	12974.1	0.620018	0.208576	2.97262	0.00295271	0.0448302
hsa-miR-10b-5p	454460	-0.296426	0.100438	-2.95135	0.00316391	0.0448302
hsa-miR-486-5p	214.461	1.34892	0.458006	2.9452	0.00322741	0.0448302
hsa-mir-192	5339.05	0.562993	0.192572	2.92355	0.0034607	0.0448302
hsa-miR-31-5p	642.575	0.741051	0.254253	2.91462	0.00356127	0.0448302
hsa-miR-574-5p	170.598	0.782851	0.272662	2.87114	0.00408996	0.0486251
hsa-miR-204-5p	37645	-0.294397	0.105319	-2.79528	0.00518542	0.0584042
hsa-miR-10a-5p	112657	-0.322847	0.11829	-2.72927	0.00634742	0.0679174
hsa-miR-23a-3p	128.796	0.698864	0.259155	2.69671	0.00700289	0.0713628
hsa-miR-22-3p	9995.64	0.300902	0.119656	2.51474	0.0119122	0.115873
hsa-miR-222-3p	3232.04	-0.368775	0.149321	-2.46968	0.0135232	0.121165
hsa-mir-10b	5172.27	-0.282827	0.1146	-2.46796	0.0135886	0.121165
hsa-miR-489-3p	163.697	-0.587744	0.24035	-2.44537	0.0144705	0.123868
hsa-let-7c-5p	20083.2	-0.283262	0.11847	-2.39101	0.016802	0.138293
hsa-mir-10a	2035.32	-0.337171	0.146406	-2.30299	0.0212795	0.16866
hsa-miR-29a-3p	222.305	-0.408931	0.185464	-2.20491	0.0274607	0.203665
hsa-miR-425-5p	240.109	0.554722	0.251811	2.20293	0.0275994	0.203665
hsa-miR-340-5p	248.106	-0.448809	0.211626	-2.12077	0.0339414	0.242116
hsa-miR-100-5p	135.628	0.610864	0.293392	2.08207	0.0373358	0.254739
hsa-miR-320a	3870.9	0.38304	0.184699	2.07387	0.0380918	0.254739
hsa-miR-101-3p	3158.36	-0.220858	0.107229	-2.05968	0.039429	0.255691
hsa-miR-92b-3p	2105.15	-0.348505	0.172451	-2.02089	0.0432912	0.266872
hsa-miR-30a-3p	6353.21	-0.327289	0.162228	-2.01746	0.0436472	0.266872
hsa-miR-532-5p	975.835	-0.331469	0.166334	-1.99279	0.046284	0.275133
hsa-mir-21	42.9865	0.939412	0.479357	1.95973	0.0500268	0.278718
hsa-mir-28	140.71	0.744404	0.380882	1.95442	0.0506515	0.278718
hsa-miR-146b-5p	2678.73	0.369232	0.189038	1.95321	0.0507944	0.278718
hsa-miR-148a-3p	2102.56	-0.235816	0.12144	-1.94183	0.0521577	0.279044
hsa-miR-30b-5p	7211.77	-0.269283	0.14145	-1.90373	0.0569455	0.297228
hsa-let-7a-5p	162261	-0.185206	0.100085	-1.85049	0.0642429	0.327333
hsa-miR-320b	257.013	0.566662	0.311785	1.81747	0.0691446	0.344115
hsa-miR-1-3p	142.447	-1.59048	0.898328	-1.77049	0.0766448	0.37106
hsa-miR-186-5p	2538.31	0.177793	0.10089	1.76225	0.0780265	0.37106
hsa-miR-205-5p	1254.49	0.501691	0.294455	1.7038	0.0884188	0.41134
hsa-miR-30a-5p	324337	-0.171456	0.101675	-1.68632	0.0917338	0.417682
hsa-mir-204	66.798	-0.310044	0.186438	-1.66299	0.0963147	0.429403
hsa-miR-361-3p	106.833	0.543239	0.333988	1.62652	0.103839	0.453499
hsa-miR-361-5p	156.789	0.389091	0.240735	1.61626	0.106038	0.453842
hsa-miR-26a-5p	48285.9	-0.176955	0.110273	-1.60469	0.108562	0.455535
hsa-miR-301a-3p	83.5026	-0.776207	0.510697	-1.5199	0.128537	0.518661
hsa-miR-182-5p	5524.2	-0.236591	0.156151	-1.51515	0.129735	0.518661
hsa-miR-941	104.61	0.518435	0.343611	1.50879	0.131353	0.518661
hsa-let-7f-5p	187186	-0.17832	0.118784	-1.50121	0.133301	0.518661
hsa-miR-148a-5p	120.682	-0.452719	0.305506	-1.48187	0.138376	0.523162
hsa-miR-92b-5p	46.4143	-0.998187	0.675259	-1.47823	0.139347	0.523162
hsa-miR-194-5p	478.675	0.355452	0.244186	1.45566	0.145486	0.536794
hsa-mir-7641-2	58.2183	1.09897	0.763727	1.43896	0.150161	0.544652
hsa-miR-503-5p	57.9845	0.805092	0.566296	1.42168	0.155119	0.553258
hsa-miR-107	520.491	0.259096	0.18633	1.39052	0.164371	0.576645
hsa-miR-125a-3p	53.4681	0.6304	0.466257	1.35204	0.176361	0.591275
hsa-mir-146b	58.6966	-0.917432	0.679216	-1.35072	0.176784	0.591275
hsa-miR-184	45.9019	0.859242	0.639	1.34467	0.178732	0.591275
hsa-miR-328-3p	258.177	0.300682	0.224172	1.3413	0.179823	0.591275
hsa-let-7a-2	44.1402	-0.730249	0.547603	-1.33354	0.182356	0.591275
hsa-miR-155-5p	67.7928	1.02297	0.785483	1.30234	0.192799	0.612526
hsa-miR-185-5p	43.9122	0.799805	0.617113	1.29604	0.194961	0.612526
hsa-miR-27a-3p	294.59	0.193461	0.150119	1.28872	0.197497	0.612526
hsa-mir-29a	54.8649	0.608456	0.482901	1.26	0.207669	0.634873
hsa-miR-30c-2-3p	513.477	-0.224137	0.18178	-1.23301	0.217572	0.65578
hsa-miR-7-5p	89.5062	0.552995	0.454046	1.21793	0.223252	0.660753
hsa-miR-16-5p	1100.7	0.209874	0.174828	1.20046	0.22996	0.660753
hsa-miR-132-3p	46.1682	0.749116	0.625867	1.19693	0.231336	0.660753
hsa-mir-320a	130.268	0.39226	0.327921	1.1962	0.231617	0.660753
hsa-miR-23b-3p	543.474	0.234242	0.1971	1.18844	0.23466	0.660753
hsa-mir-425	56.7214	0.739904	0.632024	1.17069	0.241724	0.666364
hsa-miR-19a-3p	384.928	-0.324861	0.278177	-1.16782	0.24288	0.666364
hsa-miR-125b-2-3p	47.6113	-0.573975	0.508175	-1.12948	0.258694	0.69338
hsa-mir-200b	703.375	0.18157	0.160928	1.12827	0.259207	0.69338
hsa-miR-130a-3p	132.099	-0.285289	0.25495	-1.119	0.263141	0.695211
hsa-miR-10a-3p	125.344	-0.301014	0.272674	-1.10393	0.269623	0.70365
hsa-miR-29b-3p	42.4413	0.648694	0.593009	1.0939	0.273997	0.706451
hsa-miR-24-3p	3529.9	0.134928	0.12521	1.07761	0.281209	0.709232
hsa-miR-30d-3p	46.3653	0.501792	0.470884	1.06564	0.286588	0.709232
hsa-miR-203a-3p	4492.38	0.302428	0.284306	1.06374	0.287446	0.709232
hsa-miR-378a-3p	3711.36	0.175657	0.165435	1.06179	0.288333	0.709232
hsa-miR-335-3p	67.72	0.605843	0.594146	1.01969	0.307877	0.737461
hsa-miR-98-3p	55.8785	0.571266	0.561295	1.01776	0.308791	0.737461
hsa-miR-95-3p	597.593	0.286014	0.283812	1.00776	0.31357	0.737461
hsa-let-7b-5p	61548.3	0.0942046	0.0935018	1.00752	0.313687	0.737461
hsa-miR-484	155.116	-0.401558	0.405929	-0.989231	0.32255	0.737461
hsa-miR-200b-5p	76.4843	-0.301818	0.30531	-0.988562	0.322878	0.737461
hsa-miR-99b-3p	129.151	0.281027	0.284898	0.986411	0.323932	0.737461
hsa-miR-106a-5p	48.6291	-0.622101	0.638036	-0.975024	0.329548	0.739765
hsa-miR-574-3p	110.225	0.394381	0.40642	0.970379	0.331857	0.739765
hsa-miR-29c-3p	175.125	0.33266	0.346803	0.959217	0.33745	0.744476
hsa-miR-140-3p	158.609	-0.233051	0.246411	-0.945783	0.344259	0.75175
hsa-miR-149-5p	66.7644	-0.558252	0.598573	-0.932639	0.351006	0.754606
hsa-miR-181a-2-3p	532.648	-0.19005	0.20446	-0.92952	0.35262	0.754606
hsa-miR-1307-3p	143.422	0.380236	0.417335	0.911103	0.362241	0.76065
hsa-miR-141-3p	2688.79	0.191923	0.210786	0.910512	0.362553	0.76065
hsa-miR-183-5p	68.0203	-0.352872	0.408792	-0.863207	0.388024	0.802513
hsa-miR-423-5p	3577.52	0.0768034	0.0893473	0.859606	0.390006	0.802513
hsa-miR-181a-5p	6542.89	-0.0924291	0.10854	-0.851566	0.394455	0.803937
hsa-mir-151a	416.071	0.125731	0.149395	0.8416	0.400012	0.805764
hsa-miR-28-5p	169.279	0.181456	0.216927	0.836485	0.402882	0.805764
hsa-miR-26b-5p	8161.45	-0.0747062	0.0935421	-0.798637	0.424501	0.837102
hsa-miR-9-5p	376.686	0.172169	0.216453	0.795411	0.426374	0.837102
hsa-mir-30a	6228.41	-0.0867963	0.112015	-0.774865	0.43842	0.849333
hsa-miR-25-3p	578.009	-0.169531	0.219806	-0.771278	0.440542	0.849333
hsa-miR-128-3p	398.666	0.135244	0.180323	0.750009	0.453249	0.854732
hsa-mir-500a	42.5707	0.510217	0.687399	0.742244	0.45794	0.854732
hsa-mir-125b-2	238.759	-0.175545	0.240137	-0.731021	0.464767	0.854732
hsa-miR-99a-5p	110.809	0.241881	0.333199	0.725935	0.467878	0.854732
hsa-miR-454-3p	132.947	-0.302415	0.418142	-0.723234	0.469536	0.854732
hsa-miR-181a-3p	151.594	0.286476	0.396112	0.72322	0.469545	0.854732
hsa-miR-28-3p	1885.59	0.106476	0.147809	0.720364	0.471301	0.854732
hsa-miR-152-3p	217.99	-0.176943	0.250197	-0.707216	0.479432	0.857227
hsa-miR-423-3p	825.331	-0.136558	0.193646	-0.705196	0.480688	0.857227
hsa-miR-196a-5p	1433.06	-0.138186	0.20175	-0.684937	0.493384	0.872596
hsa-miR-27b-5p	87.7119	0.305695	0.453717	0.673756	0.500466	0.874291
hsa-miR-598-3p	97.9938	0.213344	0.320264	0.66615	0.505315	0.874291
hsa-miR-363-3p	92.3195	0.243539	0.366697	0.664143	0.506599	0.874291
hsa-miR-151b	99.1046	0.189857	0.289768	0.655204	0.512336	0.87712
hsa-miR-151a-3p	1866.2	-0.0646282	0.102771	-0.628858	0.529442	0.880735
hsa-miR-34a-5p	158.316	0.18695	0.299597	0.624005	0.532624	0.880735
hsa-mir-140	162.372	0.188824	0.30353	0.622094	0.53388	0.880735
hsa-miR-197-3p	246.946	0.133186	0.214224	0.621715	0.53413	0.880735
hsa-miR-27b-3p	7305.33	0.0631447	0.101789	0.620352	0.535026	0.880735
hsa-let-7c	77.2368	0.214524	0.354972	0.60434	0.545618	0.891315
hsa-miR-625-3p	39.1971	0.455877	0.771436	0.590947	0.554556	0.895318
hsa-miR-200a-3p	7555.17	0.0651482	0.111784	0.582802	0.560026	0.895318
hsa-mir-101-1	743.223	-0.0900093	0.157338	-0.572075	0.567271	0.895318
hsa-miR-532-3p	58.603	-0.246859	0.441191	-0.55953	0.5758	0.895318
hsa-miR-223-3p	55.0815	-0.60423	1.08411	-0.557352	0.577287	0.895318
hsa-let-7e-5p	15564.9	-0.0721582	0.129806	-0.555891	0.578285	0.895318
hsa-miR-660-5p	512.84	-0.117478	0.213777	-0.549536	0.582638	0.895318
hsa-miR-421	271.804	0.0784039	0.147681	0.5309	0.595488	0.895318
hsa-miR-30c-5p	42208.8	-0.0664125	0.125141	-0.530701	0.595626	0.895318
hsa-miR-106b-5p	52.5198	0.343123	0.647705	0.529752	0.596284	0.895318
hsa-miR-190a-5p	425.251	-0.12416	0.234621	-0.529196	0.59667	0.895318
hsa-miR-92a-1-5p	68.3785	-0.221741	0.420853	-0.526885	0.598274	0.895318
hsa-mir-101-2	741.294	-0.0778039	0.156705	-0.496499	0.619542	0.914891
hsa-miR-17-5p	136.958	-0.274037	0.552508	-0.495988	0.619903	0.914891
hsa-miR-1468-5p	54.1038	-0.277409	0.568509	-0.487959	0.625579	0.91607
hsa-miR-374a-3p	105.561	-0.144935	0.300467	-0.482365	0.629547	0.91607
hsa-miR-103a-3p	2028.74	0.0756167	0.162062	0.466591	0.640793	0.91607
hsa-let-7i-5p	4071.01	0.0607715	0.130584	0.465383	0.641657	0.91607
hsa-miR-210-3p	56.1924	0.300167	0.645857	0.464757	0.642105	0.91607
hsa-miR-191-5p	1578.15	0.069751	0.153282	0.45505	0.649073	0.916079
hsa-miR-424-3p	418.122	0.121231	0.26772	0.452828	0.650673	0.916079
hsa-miR-93-5p	640.359	-0.0824631	0.184911	-0.445961	0.655625	0.917018
hsa-miR-664a-3p	83.6543	-0.174983	0.402233	-0.435029	0.663541	0.920937
hsa-miR-339-3p	50.3489	-0.2784	0.655338	-0.424819	0.670969	0.920937
hsa-miR-1180-3p	245.631	-0.0795204	0.188879	-0.421012	0.673746	0.920937
hsa-miR-148b-3p	133.756	-0.158509	0.378827	-0.41842	0.67564	0.920937
hsa-mir-203a	375.264	0.149156	0.362302	0.411689	0.680568	0.921781
hsa-miR-1307-5p	64.4792	0.191421	0.50694	0.3776	0.705728	0.945054
hsa-miR-3615	81.6045	-0.195073	0.5199	-0.375213	0.707502	0.945054
hsa-miR-200c-3p	6235.38	0.0637855	0.173735	0.367143	0.713513	0.945054
hsa-miR-502-3p	52.3144	0.234606	0.643473	0.364594	0.715415	0.945054
hsa-let-7a-3p	105.038	-0.102403	0.304384	-0.336426	0.73655	0.967004
hsa-miR-200b-3p	7849.39	-0.0452509	0.138564	-0.326569	0.743994	0.970821
hsa-let-7a-3	411.724	-0.0884624	0.285806	-0.309519	0.756927	0.981711
hsa-miR-509-3p	43.0924	0.274621	0.959824	0.286115	0.77479	0.987602
hsa-miR-375	601.752	-0.0931201	0.328079	-0.283834	0.776537	0.987602
hsa-miR-590-3p	47.2141	-0.169288	0.60488	-0.27987	0.779577	0.987602
hsa-mir-30d	130.783	-0.061476	0.220019	-0.279412	0.779928	0.987602
hsa-miR-181d-5p	55.5335	0.128391	0.494352	0.259717	0.795082	0.991843
hsa-miR-449a	40.9107	-0.290733	1.14035	-0.254951	0.798761	0.991843
hsa-miR-106b-3p	128.361	-0.100677	0.39735	-0.25337	0.799982	0.991843
hsa-miR-99b-5p	747.337	0.0349756	0.148598	0.23537	0.813921	0.991843
hsa-mir-29b-2	37.8492	0.146524	0.645741	0.226908	0.820495	0.991843
hsa-miR-340-3p	39.5854	-0.172178	0.782293	-0.220095	0.825798	0.991843
hsa-miR-769-5p	278.243	-0.0394965	0.183115	-0.215692	0.829228	0.991843
hsa-miR-143-3p	56.1497	0.126389	0.612857	0.206228	0.836612	0.991843
hsa-miR-98-5p	3355.23	0.0299509	0.152494	0.196407	0.844292	0.991843
hsa-miR-30b-3p	45.996	-0.0895567	0.457851	-0.195602	0.844922	0.991843
hsa-miR-409-3p	71.6959	0.167391	0.893715	0.187298	0.851427	0.991843
hsa-mir-16-2	38.2238	-0.0764337	0.419274	-0.1823	0.855347	0.991843
hsa-miR-584-5p	59.3468	0.112447	0.642708	0.174958	0.861112	0.991843
hsa-miR-455-5p	57.8078	0.107303	0.614307	0.174673	0.861336	0.991843
hsa-miR-3065-5p	68.3826	-0.0972235	0.600866	-0.161806	0.871459	0.991843
hsa-miR-181b-5p	1051.11	0.0225132	0.141053	0.159608	0.87319	0.991843
hsa-miR-1299	46.8085	-0.154047	0.981412	-0.156965	0.875272	0.991843
hsa-miR-200a-5p	165.177	0.0366559	0.238064	0.153975	0.87763	0.991843
hsa-miR-744-5p	440.527	0.0302719	0.202836	0.149243	0.881362	0.991843
hsa-mir-1307	65.3217	-0.0922699	0.633209	-0.145718	0.884144	0.991843
hsa-miR-20a-5p	332.402	-0.0395773	0.281293	-0.140698	0.888109	0.991843
hsa-mir-106b	100.161	0.0413729	0.294563	0.140455	0.8883	0.991843
hsa-miR-206	45.2865	0.107122	0.778174	0.137658	0.890511	0.991843
hsa-miR-345-5p	201.08	0.0290827	0.235317	0.123589	0.901641	0.991843
hsa-miR-429	3642.59	0.017652	0.146007	0.120898	0.903772	0.991843
hsa-miR-125a-5p	2257.84	0.0174027	0.151835	0.114616	0.90875	0.991843
hsa-miR-196b-5p	255.43	0.0322584	0.281962	0.114407	0.908915	0.991843
hsa-mir-30c-2	98.409	-0.0251506	0.230338	-0.10919	0.913052	0.991843
hsa-miR-151a-5p	1587.82	0.0105505	0.11951	0.0882811	0.929653	0.99221
hsa-let-7b-3p	100.51	-0.0278369	0.371784	-0.0748736	0.940315	0.99221
hsa-mir-30c-1	100.002	0.0158947	0.228639	0.0695185	0.944577	0.99221
hsa-let-7b	84.1347	0.0224996	0.332105	0.0677485	0.945986	0.99221
hsa-let-7d-3p	645.605	-0.011143	0.177662	-0.0627205	0.949989	0.99221
hsa-miR-342-3p	106.257	-0.0228018	0.366248	-0.0622578	0.950358	0.99221
hsa-let-7d-5p	3468.02	0.00486855	0.0938224	0.0518911	0.958615	0.99221
hsa-miR-374b-5p	90.3929	-0.0291922	0.567311	-0.0514572	0.958961	0.99221
hsa-mir-423	41.1347	0.0344532	0.689054	0.0500008	0.960122	0.99221
hsa-miR-664a-5p	65.295	0.0337448	0.703796	0.0479469	0.961759	0.99221
hsa-miR-221-3p	3731.42	0.00853554	0.191192	0.0446439	0.964391	0.99221
hsa-miR-125b-5p	320.319	0.00844696	0.223231	0.0378396	0.969816	0.99295
hsa-miR-339-5p	89.8787	-0.0170049	0.546547	-0.0311134	0.975179	0.99295
hsa-miR-204-3p	203.65	0.00793655	0.376175	0.021098	0.983167	0.99295
hsa-let-7a-1	74.016	0.00830737	0.456177	0.0182108	0.985471	0.99295
hsa-let-7g-5p	9383.17	0.00177935	0.121438	0.0146523	0.98831	0.99295
hsa-mir-653	55.6996	-0.00353246	0.422155	-0.00836769	0.993324	0.993324
hsa-miR-135a-5p	5.43616	-5.0127	1.71834	-2.91717	0.00353222
hsa-mir-222	8.12789	1.89354	0.676948	2.79718	0.00515511
hsa-miR-651-5p	4.31396	-4.70568	1.77648	-2.64887	0.00807609
hsa-miR-187-3p	27.2417	-1.73415	0.68522	-2.53079	0.0113804
hsa-mir-196a-2	2.39131	2.13055	0.925894	2.30107	0.0213876
hsa-miR-1246	10.7871	2.76438	1.29279	2.13831	0.0324915
hsa-miR-892a	14.5783	-2.59167	1.21363	-2.13546	0.0327233
hsa-miR-1296-5p	3.04405	-3.89271	1.8574	-2.09579	0.0361008
hsa-mir-200a	37.722	0.971135	0.514151	1.88881	0.0589167
hsa-let-7e	8.43286	-2.09385	1.16876	-1.7915	0.0732127
hsa-miR-874-5p	16.0894	-1.403	0.865345	-1.62132	0.104949
hsa-miR-215-5p	32.4883	0.525082	0.331931	1.5819	0.113673
hsa-miR-877-5p	16.7447	1.85761	1.18766	1.5641	0.117795
hsa-mir-27b	28.0348	-1.05555	0.680658	-1.55078	0.120954
hsa-miR-26b-3p	19.0606	-1.47089	0.965085	-1.5241	0.127483
hsa-miR-378c	24.8159	1.05904	0.703875	1.50459	0.132429
hsa-miR-500a-3p	26.7492	-1.27723	0.86005	-1.48507	0.137526
hsa-mir-455	11.3387	1.81537	1.25574	1.44566	0.148272
hsa-miR-378g	3.03812	-1.52907	1.06508	-1.43563	0.151107
hsa-miR-96-5p	14.4034	2.14496	1.4957	1.43408	0.151549
hsa-miR-625-5p	6.01668	-2.13895	1.5351	-1.39337	0.163509
hsa-miR-342-5p	26.6954	-1.35463	0.976655	-1.38701	0.16544
hsa-mir-92b	4.70262	-2.32926	1.80278	-1.29204	0.196345
hsa-mir-26a-2	8.02184	-1.81989	1.42272	-1.27916	0.200842
hsa-mir-215	3.95009	0.624803	0.499359	1.25121	0.210858
hsa-miR-16-2-3p	3.32704	-2.20309	1.7777	-1.23929	0.215237
hsa-miR-504-5p	9.6389	1.89817	1.53601	1.23578	0.216539
hsa-mir-532	6.67011	1.53184	1.24644	1.22897	0.219082
hsa-miR-210-5p	21.5598	1.2945	1.05337	1.22891	0.219105
hsa-mir-424	23.8686	1.30042	1.07121	1.21398	0.224756
hsa-mir-218-1	4.02468	-2.26967	1.88822	-1.20202	0.229357
hsa-mir-26a-1	7.37181	-1.72377	1.45049	-1.1884	0.234675
hsa-mir-181c	9.54389	1.36475	1.18085	1.15573	0.247792
hsa-mir-320b-1	11.0679	-1.48544	1.30956	-1.13431	0.256665
hsa-miR-330-5p	9.28643	1.96116	1.77774	1.10317	0.269952
hsa-miR-508-3p	8.00381	1.67572	1.53997	1.08815	0.276528
hsa-miR-874-3p	13.738	-1.46397	1.36044	-1.0761	0.281883
hsa-mir-148a	9.65208	-0.764687	0.718372	-1.06447	0.287115
hsa-miR-7706	11.2501	1.64147	1.58061	1.0385	0.299035
hsa-miR-885-3p	5.08883	-1.88422	1.8975	-0.992999	0.320711
hsa-mir-182	1.74384	1.12132	1.13296	0.989729	0.322307
hsa-miR-424-5p	22.4177	-0.780232	0.807378	-0.966378	0.333855
hsa-miR-126-5p	6.30386	1.44861	1.50416	0.963069	0.335513
hsa-mir-1277	10.3882	1.35968	1.42397	0.954852	0.339652
hsa-mir-148b	8.78715	1.32942	1.40042	0.949297	0.342469
hsa-miR-7-1-3p	10.8447	-1.24218	1.31346	-0.945735	0.344284
hsa-mir-205	2.69046	-1.2646	1.33901	-0.944433	0.344949
hsa-miR-93-3p	13.6205	1.48213	1.57137	0.943206	0.345576
hsa-miR-576-5p	5.82144	-1.69604	1.80156	-0.941429	0.346485
hsa-miR-425-3p	34.6008	-0.697634	0.743412	-0.938422	0.348028
hsa-miR-29c-5p	15.8051	1.05613	1.18945	0.887916	0.374586
hsa-miR-3613-3p	4.03209	1.57541	1.79497	0.877681	0.380117
hsa-miR-365a-5p	4.98128	-1.68636	1.9236	-0.876669	0.380667
hsa-miR-4446-3p	18.7668	1.08887	1.2531	0.868936	0.384882
hsa-miR-142-5p	10.4931	-1.49041	1.71769	-0.867683	0.385568
hsa-miR-135b-5p	15.1715	-1.01479	1.17925	-0.860536	0.389494
hsa-miR-30c-1-3p	13.387	-0.938445	1.09926	-0.853708	0.393267
hsa-mir-183	7.4444	1.55364	1.83992	0.844406	0.398442
hsa-miR-193a-5p	18.3942	0.964748	1.14733	0.84086	0.400426
hsa-miR-378d	3.80643	1.15829	1.3796	0.839579	0.401145
hsa-miR-194-3p	21.5278	0.883863	1.06866	0.827077	0.408194
hsa-miR-21-3p	11.2521	1.23223	1.5435	0.798337	0.424675
hsa-let-7f-2	29.1409	-0.386692	0.497405	-0.777419	0.436912
hsa-miR-365a-3p	31.7474	-0.655751	0.845954	-0.775161	0.438244
hsa-miR-365b-3p	31.7474	-0.655751	0.845954	-0.775161	0.438244
hsa-miR-4259	10.1463	1.05431	1.37146	0.76875	0.442042
hsa-miR-2110	23.9678	0.742312	0.965791	0.768605	0.442128
hsa-mir-190a	0.617151	-1.00951	1.35129	-0.747073	0.455019
hsa-miR-378a-5p	5.83573	1.36619	1.86045	0.734333	0.462746
hsa-miR-136-3p	10.2779	-1.17732	1.61303	-0.729885	0.46546
hsa-miR-641	7.2788	-1.12584	1.5471	-0.727705	0.466794
hsa-miR-616-5p	12.2117	0.998897	1.37275	0.727661	0.466821
hsa-miR-29b-2-5p	13.2763	0.8807	1.22694	0.717805	0.472878
hsa-let-7c-3p	12.0246	-0.877546	1.22509	-0.716311	0.473799
hsa-miR-125b-1-3p	7.85563	1.16867	1.63414	0.715157	0.474512
hsa-mir-361	30.0357	0.713884	1.00047	0.713549	0.475506
hsa-miR-708-3p	6.19247	-1.25051	1.76007	-0.71049	0.4774
hsa-miR-320c	36.0026	0.349415	0.491848	0.710413	0.477448
hsa-miR-1260b	4.44953	-0.823634	1.22365	-0.673094	0.500888
hsa-miR-887-3p	23.3927	0.903518	1.37174	0.658665	0.510111
hsa-miR-766-3p	8.87335	-0.996369	1.51741	-0.656627	0.511421
hsa-mir-505	14.2524	-0.886144	1.38461	-0.639994	0.522177
hsa-let-7d	6.48386	-0.566357	0.894104	-0.633435	0.526449
hsa-miR-190a-3p	10.1236	-1.0621	1.67744	-0.633165	0.526626
hsa-mir-141	17.8196	-0.568166	0.897594	-0.632988	0.526742
hsa-miR-942-5p	7.31777	-1.13044	1.82077	-0.62086	0.534692
hsa-miR-129-5p	11.9255	0.984582	1.58843	0.619846	0.535359
hsa-miR-323a-3p	9.29574	-0.989103	1.5987	-0.618691	0.53612
hsa-miR-130b-5p	35.2535	-0.598886	0.975661	-0.613826	0.53933
hsa-miR-6863	4.46533	1.13825	1.85888	0.612328	0.540321
hsa-mir-548az	5.13016	-1.03481	1.70744	-0.60606	0.544475
hsa-miR-18a-3p	7.015	-1.14927	1.89783	-0.605573	0.544798
hsa-mir-191	25.4585	0.560843	0.937084	0.598498	0.549508
hsa-miR-501-3p	9.34816	0.795398	1.32982	0.598123	0.549758
hsa-miR-4662a-5p	19.7311	-0.502453	0.850577	-0.590721	0.554707
hsa-miR-362-3p	7.35666	1.02929	1.74266	0.590639	0.554762
hsa-let-7g	9.2823	-0.689247	1.16808	-0.590066	0.555146
hsa-miR-331-3p	29.7162	0.477304	0.82594	0.577892	0.563337
hsa-miR-3168	11.9655	0.39111	0.690758	0.566204	0.571255
hsa-mir-320b-2	9.53387	-0.782935	1.38417	-0.565635	0.571642
hsa-miR-6803-3p	5.96698	-1.05672	1.88661	-0.560113	0.575402
hsa-miR-615-3p	13.0002	-0.597836	1.07491	-0.556173	0.578093
hsa-miR-25-5p	15.4996	-0.624252	1.13495	-0.550024	0.582303
hsa-miR-577	13.8556	-0.815759	1.48352	-0.549879	0.582402
hsa-miR-3913-5p	10.1385	0.761398	1.41871	0.536685	0.591486
hsa-mir-29c	11.1706	-0.666327	1.24633	-0.534632	0.592904
hsa-miR-5187-5p	5.5293	0.924428	1.74195	0.530684	0.595638
hsa-miR-31-3p	6.98267	0.89468	1.69724	0.527138	0.598098
hsa-mir-17	6.40191	-0.987761	1.92035	-0.514366	0.606996
hsa-mir-934	16.7061	0.748383	1.45907	0.512916	0.60801
hsa-miR-513c-5p	7.19923	0.886155	1.74511	0.507794	0.611598
hsa-miR-548e-3p	11.2007	-0.844532	1.69305	-0.498822	0.617905
hsa-miR-548k	19.4245	-0.456006	0.917876	-0.496806	0.619326
hsa-miR-323b-3p	9.06589	0.805576	1.62311	0.496317	0.619671
hsa-miR-877-3p	8.90398	-0.77007	1.57173	-0.489952	0.624168
hsa-miR-451a	6.3447	0.927147	1.90964	0.485509	0.627316
hsa-mir-92a-1	7.491	-0.735515	1.5186	-0.484338	0.628146
hsa-mir-200c	10.372	0.59933	1.24641	0.480844	0.630627
hsa-miR-140-5p	33.2454	-0.314274	0.654654	-0.480061	0.631184
hsa-miR-32-5p	33.5217	0.389963	0.839652	0.464434	0.642337
hsa-miR-211-5p	6.85865	-0.515292	1.14232	-0.451092	0.651924
hsa-miR-432-5p	13.3477	0.670831	1.50644	0.445309	0.656097
hsa-miR-193b-3p	21.963	0.46307	1.04455	0.443319	0.657535
hsa-miR-4728-3p	34.6604	-0.31296	0.716962	-0.436509	0.662468
hsa-miR-582-5p	27.727	-0.350726	0.80427	-0.436081	0.662778
hsa-miR-1297	0.405289	-0.656477	1.51578	-0.433095	0.664946
hsa-miR-760	20.485	0.561079	1.30888	0.42867	0.668163
hsa-miR-195-5p	16.6136	-0.505444	1.18199	-0.427621	0.668927
hsa-mir-324	8.58503	0.667431	1.5751	0.42374	0.671756
hsa-mir-23b	26.5332	-0.362772	0.860563	-0.421552	0.673352
hsa-miR-671-3p	22.9199	0.408111	0.979995	0.416442	0.677086
hsa-mir-181a-2	13.9908	-0.377616	0.909804	-0.415053	0.678103
hsa-miR-3613-5p	7.33584	0.647328	1.56862	0.412672	0.679847
hsa-mir-34a	5.17888	0.755843	1.835	0.411904	0.68041
hsa-miR-99a-3p	34.4276	-0.337458	0.821187	-0.41094	0.681117
hsa-mir-186	28.6716	-0.274714	0.671071	-0.409366	0.682271
hsa-miR-199a-3p	22.5383	-0.332583	0.819463	-0.405856	0.684849
hsa-miR-199b-3p	22.5383	-0.332583	0.819463	-0.405856	0.684849
hsa-let-7e-3p	20.0482	-0.45426	1.1216	-0.40501	0.68547
hsa-miR-4429	0.566837	-0.529921	1.31517	-0.402929	0.687001
hsa-miR-224-5p	15.366	0.566573	1.41074	0.401612	0.687969
hsa-miR-330-3p	9.20072	-0.573593	1.43765	-0.39898	0.689908
hsa-miR-374a-5p	27.0452	0.319233	0.814521	0.391927	0.695112
hsa-miR-455-3p	27.0689	-0.271002	0.700132	-0.387072	0.698703
hsa-mir-2110	22.3247	-0.412616	1.07026	-0.385528	0.699846
hsa-mir-19a	18.3158	0.428729	1.13056	0.379219	0.704526
hsa-mir-29b-1	32.8579	0.269745	0.716485	0.376483	0.706558
hsa-mir-6087	11.041	-0.507694	1.37521	-0.369176	0.711996
hsa-miR-362-5p	7.17509	-0.646862	1.78041	-0.363322	0.716364
hsa-miR-454-5p	20.976	0.378938	1.04629	0.362173	0.717223
hsa-mir-652	7.18874	-0.622947	1.774	-0.351153	0.725474
hsa-miR-324-3p	14.3087	0.446802	1.28453	0.347833	0.727966
hsa-miR-582-3p	8.16362	-0.585672	1.6854	-0.347498	0.728217
hsa-miR-127-3p	22.3812	0.497732	1.43733	0.34629	0.729125
hsa-miR-141-5p	8.26613	-0.485799	1.43622	-0.338249	0.735175
hsa-miR-542-3p	31.2886	-0.264885	0.797145	-0.332292	0.739669
hsa-miR-654-3p	9.75901	0.538982	1.6236	0.331967	0.739914
hsa-miR-218-5p	14.9502	0.386988	1.16582	0.331943	0.739932
hsa-mir-181a-1	11.4226	-0.378822	1.15535	-0.327885	0.742999
hsa-miR-1306-5p	10.4212	0.448612	1.38414	0.32411	0.745855
hsa-mir-330	8.92676	-0.496195	1.53946	-0.322317	0.747213
hsa-miR-190b	11.4386	-0.500681	1.60218	-0.3125	0.75466
hsa-miR-3605-3p	16.4634	0.328107	1.0602	0.309475	0.75696
hsa-mir-181b-1	13.1762	-0.355336	1.15722	-0.307061	0.758797
hsa-miR-450b-5p	22.8066	-0.219016	0.715165	-0.306245	0.759418
hsa-miR-365b-5p	17.1304	0.439676	1.46303	0.300523	0.763778
hsa-miR-22-5p	17.2853	0.275179	0.932045	0.295242	0.767809
hsa-mir-146a	4.92171	0.339666	1.16863	0.290654	0.771316
hsa-miR-885-5p	7.51194	-0.511987	1.82025	-0.281273	0.778501
hsa-mir-142	32.912	-0.34114	1.21624	-0.280488	0.779103
hsa-mir-452	9.50854	-0.425044	1.52107	-0.279438	0.779909
hsa-mir-181b-2	18.1914	-0.311046	1.12074	-0.277536	0.781369
hsa-miR-5010-5p	7.32277	0.463101	1.67013	0.277285	0.781561
hsa-miR-320d	16.4347	-0.201618	0.778312	-0.259046	0.7956
hsa-miR-32-3p	9.39317	-0.319497	1.28093	-0.249426	0.803031
hsa-miR-1287-5p	11.1889	0.36007	1.45696	0.247139	0.804801
hsa-miR-181c-3p	7.76378	0.353861	1.48021	0.239062	0.811058
hsa-mir-6738	10.4362	0.27404	1.14648	0.239028	0.811084
hsa-miR-628-5p	6.79459	0.396081	1.76257	0.224719	0.822198
hsa-mir-31	0.665294	0.295076	1.31571	0.224271	0.822546
hsa-miR-589-5p	17.6417	0.288384	1.2996	0.221902	0.82439
hsa-miR-6128	0.584852	0.334561	1.61421	0.20726	0.835807
hsa-miR-1270	5.28397	-0.347311	1.69791	-0.204552	0.837922
hsa-miR-450a-5p	18.2551	0.210459	1.08083	0.19472	0.845612
hsa-miR-20b-5p	27.4146	-0.123463	0.646438	-0.19099	0.848534
hsa-miR-653-3p	7.38891	-0.270979	1.4812	-0.182945	0.854841
hsa-miR-3065-3p	26.8381	0.177295	0.982205	0.180507	0.856755
hsa-miR-193b-5p	14.4203	-0.240851	1.37162	-0.175596	0.860612
hsa-miR-324-5p	15.9698	-0.208634	1.21805	-0.171286	0.863999
hsa-let-7f-2-3p	25.7373	0.146192	0.862342	0.169529	0.865381
hsa-miR-10b-3p	28.8645	0.141226	0.842665	0.167595	0.866902
hsa-mir-24-2	30.3202	0.13516	0.837775	0.161333	0.871831
hsa-miR-501-5p	12.9738	-0.226391	1.47329	-0.153663	0.877875
hsa-miR-320e	0.206521	0.367815	2.42964	0.151387	0.879671
hsa-miR-769-3p	6.93616	0.237168	1.61854	0.146532	0.883502
hsa-miR-15b-5p	35.7568	0.100143	0.750791	0.133383	0.89389
hsa-miR-642a-5p	6.10723	-0.214645	1.64138	-0.130771	0.895956
hsa-miR-576-3p	9.41771	0.193461	1.50565	0.12849	0.897761
hsa-miR-130b-3p	11.0894	0.176467	1.48148	0.119115	0.905184
hsa-miR-92a-2-5p	9.03898	-0.17812	1.5509	-0.114849	0.908565
hsa-mir-135a-2	18.7869	0.105815	0.925573	0.114323	0.908981
hsa-mir-342	10.1831	0.143912	1.41961	0.101374	0.919253
hsa-miR-934	21.8159	0.104774	1.07503	0.0974618	0.92236
hsa-miR-505-3p	14.9319	-0.12961	1.34607	-0.0962876	0.923292
hsa-miR-3909	29.1498	-0.0594132	0.676272	-0.0878539	0.929993
hsa-miR-542-5p	8.70611	0.137231	1.57768	0.0869828	0.930685
hsa-miR-452-5p	13.2873	0.116351	1.34005	0.0868258	0.93081
hsa-mir-24-1	23.7624	0.0754699	0.873655	0.0863841	0.931161
hsa-miR-1249-3p	11.0814	0.102087	1.21874	0.0837646	0.933244
hsa-mir-335	6.51978	-0.135049	1.65664	-0.0815195	0.935029
hsa-miR-889-3p	6.06133	0.141627	1.90463	0.0743593	0.940724
hsa-mir-26b	27.3735	-0.028058	0.403412	-0.0695517	0.94455
hsa-miR-148b-5p	26.8322	0.0662222	1.02776	0.0644336	0.948625
hsa-mir-429	37.4925	0.035019	0.552954	0.0633307	0.949503
hsa-miR-411-5p	7.10758	-0.0956526	1.56719	-0.0610346	0.951332
hsa-miR-4677-3p	12.9992	0.0891362	1.58277	0.0563165	0.95509
hsa-mir-95	7.52505	-0.0895933	1.63621	-0.0547565	0.956332
hsa-miR-629-5p	18.057	-0.0618247	1.18151	-0.052327	0.958268
hsa-miR-378i	0.72305	-0.0543495	1.12361	-0.0483704	0.961421
hsa-miR-15a-5p	31.2524	0.0386555	1.12184	0.0344571	0.972513
hsa-miR-708-5p	27.2121	-0.0281744	0.895326	-0.0314683	0.974896
hsa-let-7f-1	14.8275	-0.0255054	0.84943	-0.0300265	0.976046
hsa-miR-24-2-5p	8.0966	-0.0363483	1.54746	-0.0234891	0.98126
hsa-miR-338-3p	10.1509	0.0278519	1.462	0.0190505	0.984801
hsa-miR-652-3p	23.5978	-0.0110713	1.00509	-0.0110152	0.991211
hsa-miR-1269a	17.945	0.0116401	1.39614	0.00833735	0.993348
hsa-miR-138-5p	12.8529	-0.00850932	1.20085	-0.00708607	0.994346
hsa-miR-219a-1-3p	5.92185	0.00838639	1.93253	0.00433959	0.996538
hsa-miR-126-3p	18.7319	0.00325741	0.945252	0.00344608	0.99725
