# Supplementary material for: Selected miRNAs in Urinary Extracellular Vesicles Show Promise for Early and Specific Diagnostics of Diabetic Kidney Disease
Source: J Extracell Biol. 2025 Oct 14;4(10):e70089. doi: 10.1002/jex2.70089 (PMC12519432; doi:10.1002/jex2.70089)
Supplement: Supplementary file 6 — Supplementary Table S5: Differential expression analysis of T2D replication cohort (females and males). DEseq2 results from analyzing macroalbuminuria versus microalbuminuria groups. [file JEX2-4-e70089-s003.xlsx]

## Sheet: Supplementary Table S5
Supplementary Table S5: Differential expression analysis of T2D replication cohort (females and males). DEseq2 results from analyzing macroalbuminuria vs microalbuminuria groups.
Gene ID	Average expression	Log2 foldchange	Log2FC SE	B statistic	P-value	Adjusted p-value	FilterFlag
hsa-miR-192-5p	6878.47	0.943092	0.307778	-3.0642	0.00218255	0.875103
hsa-miR-200c-3p	1650.81	-0.708798	0.233553	3.03485	0.00240653	0.875103
hsa-let-7a-2	10.9907	-2.46761	0.84376	2.92454	0.00344969	0.875103
hsa-let-7d	2.80176	-4.19568	1.50445	2.78885	0.00528951	0.875103
hsa-mir-1307	12.996	3.64244	1.3148	-2.77034	0.00559972	0.875103
hsa-mir-192	1695.62	0.973236	0.357932	-2.71905	0.0065469	0.875103
hsa-miR-454-3p	19.2324	1.78829	0.699337	-2.55713	0.010554	0.973592
hsa-miR-378a-3p	578.996	0.890488	0.351372	-2.53431	0.0112668	0.973592
hsa-miR-320c	7.61166	2.36927	0.936211	-2.5307	0.0113836	0.973592
hsa-let-7b-3p	29.8586	-1.966	0.797148	2.46629	0.0136521	0.973592
hsa-miR-99a-5p	126.998	-1.04963	0.439718	2.38706	0.0169835	0.973592
hsa-miR-148b-3p	40.7037	-1.93549	0.816061	2.37174	0.0177045	0.973592
hsa-miR-148a-3p	1216.35	-0.6743	0.284591	2.36937	0.0178186	0.973592
hsa-miR-582-5p	5.80564	-3.05525	1.29646	2.35661	0.0184424	0.973592
hsa-mir-200b	257.056	-0.869893	0.372463	2.33551	0.0195167	0.973592
hsa-miR-1468-5p	19.3291	3.18747	1.37758	-2.31382	0.0206775	0.973592
hsa-miR-218-5p	5.05903	-2.38262	1.03222	2.30824	0.0209861	0.973592
hsa-miR-1299	16.743	-1.39301	0.616284	2.26034	0.0238003	0.973592
hsa-miR-181c-5p	37.4546	-1.78305	0.789912	2.25727	0.023991	0.973592
hsa-miR-509-3p	18.7398	1.95575	0.927012	-2.10973	0.0348813	0.973592
hsa-miR-195-5p	19.1344	-2.0551	0.998565	2.05805	0.0395852	0.973592
hsa-miR-223-3p	2.50079	3.55774	1.76198	-2.01917	0.0434693	0.973592
hsa-mir-423	8.48489	-2.57971	1.30893	1.97086	0.0487399	0.973592
hsa-miR-184	18.082	1.42522	0.726509	-1.96174	0.0497929	0.973592
hsa-miR-374a-5p	12.1482	-2.18792	1.14509	1.91069	0.0560442	0.973592
hsa-miR-141-3p	1526.66	-0.60751	0.318011	1.91034	0.0560893	0.973592
hsa-miR-224-5p	4.91598	-3.29076	1.7401	1.89113	0.058607	0.973592
hsa-miR-200a-3p	1552.81	-0.37464	0.198139	1.89079	0.058652	0.973592
hsa-miR-3065-3p	3.05502	-2.91533	1.54835	1.88286	0.0597189	0.973592
hsa-mir-200c	3.65799	-3.23823	1.72293	1.87949	0.0601779	0.973592
hsa-mir-141	3.19686	-2.97613	1.59826	1.86211	0.0625877	0.973592
hsa-mir-429	5.21518	3.33941	1.79659	-1.85875	0.0630629	0.973592
hsa-let-7e	1.08345	2.53899	1.36682	-1.85758	0.0632282	0.973592
hsa-miR-193b-5p	5.52283	-3.37088	1.81564	1.85658	0.063371	0.973592
hsa-miR-130b-5p	10.8597	2.07915	1.12631	-1.84598	0.0648947	0.973592
hsa-miR-365a-5p	1.54427	-3.84491	2.08649	1.84276	0.0653636	0.973592
hsa-miR-196a-5p	343.97	0.551118	0.303958	-1.81314	0.0698105	0.973592
hsa-miR-21-3p	14.1729	2.51858	1.39611	-1.804	0.0712308	0.973592
hsa-miR-486-5p	164.684	1.07541	0.602135	-1.786	0.0740993	0.973592
hsa-miR-25-3p	246.989	-0.469153	0.265537	1.7668	0.0772611	0.973592
hsa-miR-182-5p	1814.83	-0.518791	0.297345	1.74474	0.0810294	0.973592
hsa-miR-301a-3p	15.9679	1.94693	1.11619	-1.74426	0.0811134	0.973592
hsa-miR-7-5p	18.6544	-1.32766	0.76647	1.73217	0.0832426	0.973592
hsa-miR-30c-1-3p	1.23196	-2.64584	1.53124	1.72791	0.0840048	0.973592
hsa-miR-141-5p	3.12367	-2.64851	1.54348	1.71593	0.0861752	0.973592
hsa-miR-190a-5p	10.9151	2.09991	1.22498	-1.71423	0.0864863	0.973592
hsa-miR-378c	3.31513	2.28812	1.33894	-1.7089	0.0874691	0.973592
hsa-let-7a-3p	10.8065	-1.56051	0.921536	1.69338	0.0903833	0.973592
hsa-miR-502-3p	7.27794	-1.71145	1.01683	1.68312	0.0923522	0.973592
hsa-miR-20b-3p	1.5336	-3.59018	2.16973	1.65467	0.0979919	0.973592
hsa-let-7c	31.6318	-1.43016	0.86937	1.64505	0.0999597	0.973592
hsa-miR-155-5p	46.3987	-1.06478	0.650884	1.63589	0.101862	0.973592
hsa-miR-27b-3p	1980.79	0.378221	0.231622	-1.63292	0.102485	0.973592
hsa-miR-20a-5p	25.9648	-1.17985	0.727219	1.62241	0.104716	0.973592
hsa-miR-106a-5p	11.3066	-1.54444	0.957972	1.61219	0.10692	0.973592
hsa-miR-27b-5p	24.7426	-1.70182	1.06328	1.60053	0.10948	0.973592
hsa-miR-450b-5p	11.5839	2.27846	1.42684	-1.59685	0.110298	0.973592
hsa-miR-339-5p	10.3989	-2.00291	1.25887	1.59104	0.1116	0.973592
hsa-miR-106b-5p	22.4613	1.52686	0.965225	-1.58187	0.113678	0.973592
hsa-miR-21-5p	3606.1	-0.399332	0.259679	1.53779	0.124099	0.973592
hsa-miR-92a-3p	1668.92	-0.26364	0.171865	1.534	0.125031	0.973592
hsa-miR-126-5p	4.4288	-2.78184	1.81426	1.53332	0.125197	0.973592
hsa-miR-100-5p	211.046	0.88977	0.584599	-1.52202	0.128004	0.973592
hsa-miR-24-3p	434.702	0.480809	0.315951	-1.52178	0.128064	0.973592
hsa-mir-215	1.01291	1.86503	1.23639	-1.50845	0.13144	0.973592
hsa-miR-4800-3p	1.44019	-3.68918	2.46089	1.49912	0.133842	0.973592
hsa-mir-500a	5.71884	-1.63737	1.09486	1.49551	0.134782	0.973592
hsa-mir-186	1.30902	-2.4308	1.6308	1.49056	0.136077	0.973592
hsa-mir-204	13.5904	-0.628187	0.423384	1.48373	0.137882	0.973592
hsa-mir-324	3.94948	-3.27476	2.21054	1.48143	0.138493	0.973592
hsa-miR-1275	4.93709	-2.59592	1.76013	1.47484	0.140254	0.973592
hsa-miR-215-5p	21.1405	0.667315	0.455338	-1.46554	0.142774	0.973592
hsa-mir-30e	92.6713	0.665476	0.454276	-1.46492	0.142944	0.973592
hsa-miR-363-3p	45.3682	-0.934316	0.638937	1.4623	0.14366	0.973592
hsa-miR-1268b	4.89518	-2.30252	1.58324	1.45431	0.145861	0.973592
hsa-miR-27a-3p	60.7121	-0.833296	0.576404	1.44568	0.148267	0.973592
hsa-miR-127-3p	3.88531	-2.57988	1.78849	1.44249	0.149164	0.973592
hsa-miR-1268a	4.8532	-2.28815	1.58649	1.44227	0.149227	0.973592
hsa-miR-375	3212.2	-0.883802	0.614488	1.43827	0.150356	0.973592
hsa-miR-424-3p	30.48	1.08736	0.75973	-1.43125	0.152359	0.973592
hsa-mir-29b-2	9.58412	-1.81856	1.28034	1.42037	0.1555	0.973592
hsa-mir-29b-1	9.50057	-1.81296	1.28194	1.41423	0.157294	0.973592
hsa-miR-126-3p	3.43383	-2.35985	1.6747	1.40911	0.158802	0.973592
hsa-miR-652-3p	3.81488	-1.80149	1.2867	1.40008	0.161488	0.973592
hsa-mir-183	3.42722	-2.38955	1.71444	1.39378	0.163385	0.973592
hsa-let-7c-5p	7658.98	-0.467081	0.340276	1.37266	0.16986	0.973592
hsa-miR-449a	4.30971	-2.13603	1.56278	1.36682	0.171683	0.973592
hsa-mir-574	2.07884	-2.94855	2.15949	1.36539	0.17213	0.973592
hsa-miR-365a-3p	15.1647	-1.29719	0.950968	1.36408	0.172544	0.973592
hsa-miR-365b-3p	15.1647	-1.29719	0.950968	1.36408	0.172544	0.973592
hsa-let-7f-2-3p	2.6943	-2.10183	1.55586	1.35091	0.176723	0.973592
hsa-miR-200b-5p	25.5596	-1.04475	0.776283	1.34583	0.178356	0.973592
hsa-miR-30c-5p	5551.97	0.316502	0.235896	-1.3417	0.179692	0.973592
hsa-mir-4466	1.94767	3.99726	3.00406	-1.33062	0.183314	0.973592
hsa-miR-221-3p	170.045	-0.6707	0.507692	1.32108	0.186476	0.973592
hsa-miR-29b-3p	13.5881	-1.61417	1.22368	1.31911	0.187133	0.973592
hsa-miR-328-3p	24.4875	-1.08453	0.825939	1.31309	0.189154	0.973592
hsa-miR-99b-5p	758.847	0.771521	0.587809	-1.31254	0.189339	0.973592
hsa-miR-149-3p	4.03016	-2.35533	1.80127	1.3076	0.191011	0.973592
hsa-miR-122-5p	3.65916	2.66824	2.07147	-1.28809	0.197715	0.973592
hsa-miR-3065-5p	4.36897	2.13294	1.65599	-1.28801	0.197741	0.973592
hsa-miR-320d	1.8121	1.3327	1.03874	-1.28299	0.199495	0.973592
hsa-mir-99a	1.80247	-3.87751	3.03852	1.27612	0.201913	0.973592
hsa-miR-937-3p	1.60575	-3.62487	2.84714	1.27316	0.20296	0.973592
hsa-miR-92b-3p	407.072	-0.461967	0.364378	1.26782	0.204861	0.973592
hsa-mir-146b	8.69364	-1.09525	0.871885	1.25619	0.209047	0.973592
hsa-mir-194-2	1.13394	2.57945	2.05954	-1.25244	0.21041	0.973592
hsa-miR-548k	3.95816	1.65119	1.32084	-1.25011	0.211259	0.973592
hsa-mir-330	7.47368	-2.21523	1.77973	1.2447	0.213241	0.973592
hsa-miR-125b-1-3p	1.6778	1.92905	1.56264	-1.23448	0.217024	0.973592
hsa-mir-142	12.9465	-1.74374	1.41263	1.23439	0.217057	0.973592
hsa-miR-140-5p	4.08786	-2.10889	1.71671	1.22845	0.219278	0.973592
hsa-miR-151b	28.8886	-0.690756	0.563285	1.2263	0.220086	0.973592
hsa-miR-493-5p	1.21083	3.36752	2.76957	-1.2159	0.224022	0.973592
hsa-miR-455-5p	6.71064	1.50964	1.26008	-1.19805	0.230898	0.973592
hsa-miR-30e-3p	189.765	-0.574194	0.479731	1.19691	0.231342	0.973592
hsa-mir-181c	1.92321	-2.15263	1.81089	1.18871	0.234552	0.973592
hsa-miR-20b-5p	15.4124	1.44254	1.221	-1.18145	0.237425	0.973592
hsa-let-7e-5p	4382.51	0.211087	0.179921	-1.17322	0.240707	0.973592
hsa-miR-193b-3p	5.38347	-1.88267	1.60648	1.17192	0.241228	0.973592
hsa-miR-210-3p	3.17091	-1.69629	1.44926	1.17045	0.24182	0.973592
hsa-mir-21	7.9698	-1.03476	0.892627	1.15923	0.246363	0.973592
hsa-miR-708-5p	1.62744	2.24016	1.935	-1.15771	0.246983	0.973592
hsa-miR-483-5p	1.3039	3.44486	3.01129	-1.14398	0.25263	0.973592
hsa-miR-574-3p	33.7665	1.05759	0.926631	-1.14133	0.253734	0.973592
hsa-miR-513c-5p	1.71051	3.25417	2.86017	-1.13775	0.255224	0.973592
hsa-miR-143-3p	128.912	1.07474	0.945173	-1.13708	0.255503	0.973592
hsa-miR-489-3p	8.35937	1.03164	0.913894	-1.12885	0.258963	0.973592
hsa-miR-425-3p	5.74898	1.31658	1.1722	-1.12317	0.261366	0.973592
hsa-miR-28-5p	44.9356	-0.93422	0.833519	1.12081	0.262367	0.973592
hsa-miR-891a-5p	3.62255	-1.56815	1.4069	1.11462	0.265014	0.973592
hsa-miR-193a-5p	4.72693	-1.35916	1.23947	1.09656	0.272832	0.973592
hsa-miR-181a-2-3p	113.201	0.504107	0.468583	-1.07581	0.282011	0.973592
hsa-miR-532-3p	15.0115	1.08459	1.00873	-1.0752	0.282285	0.973592
hsa-miR-22-3p	1973.4	0.289641	0.272843	-1.06157	0.288432	0.973592
hsa-miR-29b-2-5p	1.62815	-2.0851	1.96904	1.05895	0.289625	0.973592
hsa-miR-340-3p	8.40183	1.18316	1.1187	-1.05761	0.290231	0.973592
hsa-miR-183-5p	35.341	1.04399	0.98825	-1.0564	0.290785	0.973592
hsa-miR-411-5p	1.65641	2.3344	2.21385	-1.05445	0.291676	0.973592
hsa-miR-874-3p	2.2429	-2.17861	2.06636	1.05432	0.291737	0.973592
hsa-mir-151a	61.1737	-0.674828	0.641475	1.05199	0.292802	0.973592
hsa-miR-16-5p	290.475	-0.365695	0.350413	1.04361	0.296665	0.973592
hsa-miR-455-3p	1.8531	1.69797	1.6359	-1.03794	0.299298	0.973592
hsa-mir-24-1	7.19345	-1.53854	1.48647	1.03503	0.300656	0.973592
hsa-miR-31-5p	71.448	-0.733903	0.712824	1.02957	0.303212	0.973592
hsa-miR-138-1-3p	0.812145	-3.10962	3.04244	1.02208	0.306743	0.973592
hsa-miR-452-5p	0.829065	-3.10703	3.04245	1.02122	0.307148	0.973592
hsa-miR-19a-3p	10.5102	-1.32446	1.30018	1.01867	0.308359	0.973592
hsa-miR-3158-3p	0.777339	-3.06513	3.0427	1.00737	0.313756	0.973592
hsa-mir-26b	16.4188	-0.997869	0.990988	1.00694	0.313962	0.973592
hsa-mir-509-2	0.993507	3.01118	3.01804	-0.997726	0.318412	0.973592
hsa-mir-509-1	0.993507	3.01118	3.01804	-0.997726	0.318412	0.973592
hsa-mir-509-3	0.993507	3.01118	3.01804	-0.997726	0.318412	0.973592
hsa-miR-152-3p	87.8791	-0.447767	0.450659	0.993582	0.320426	0.973592
hsa-miR-15a-5p	8.17944	-1.24045	1.254	0.98919	0.32257	0.973592
hsa-miR-4421	1.24112	-2.8897	2.94517	0.981166	0.326511	0.973592
hsa-miR-365b-5p	0.569863	-2.76102	2.84467	0.970596	0.33175	0.973592
hsa-miR-1307-3p	34.4312	-0.871339	0.90086	0.96723	0.333429	0.973592
hsa-miR-135a-5p	0.668848	-2.92218	3.04361	0.960103	0.337003	0.973592
hsa-miR-505-3p	4.08291	-1.50284	1.57794	0.952403	0.340893	0.973592
hsa-mir-24-2	7.87613	-1.14851	1.20635	0.952051	0.341071	0.973592
hsa-mir-361	1.33042	1.79808	1.89574	-0.948483	0.342884	0.973592
hsa-mir-28	16.1838	-0.734713	0.783789	0.937386	0.34856	0.973592
hsa-miR-500a-3p	16.7481	-1.10207	1.17888	0.93484	0.349871	0.973592
hsa-miR-15b-5p	10.2532	-0.932543	1.00469	0.928185	0.353312	0.973592
hsa-miR-625-5p	0.59592	-2.80112	3.04444	0.920076	0.357533	0.973592
hsa-miR-99b-3p	31.7317	0.892675	0.978653	-0.912146	0.361692	0.973592
hsa-miR-187-3p	1.19849	-2.28453	2.51192	0.909477	0.363098	0.973592
hsa-let-7g-5p	2142.6	-0.264423	0.291686	0.906535	0.364653	0.973592
hsa-miR-125b-2-3p	17.8084	0.815945	0.907529	-0.899084	0.368608	0.973592
hsa-miR-941	43.8317	0.83174	0.927081	-0.897159	0.369634	0.973592
hsa-miR-589-5p	2.95129	-1.62518	1.81485	0.895489	0.370526	0.973592
hsa-let-7f-1	0.591938	-1.43033	1.60353	0.891988	0.372399	0.973592
hsa-miR-421	33.8784	0.742051	0.83227	-0.891598	0.372608	0.973592
hsa-miR-582-3p	1.07929	-2.05371	2.30587	0.890643	0.373121	0.973592
hsa-miR-197-3p	28.2453	-0.783756	0.884039	0.886562	0.375315	0.973592
hsa-miR-203a-5p	0.710429	2.66832	3.0223	-0.882878	0.377302	0.973592
hsa-mir-30c-2	19.2195	0.553741	0.632444	-0.875557	0.381271	0.973592
hsa-mir-1277	1.75501	-1.44653	1.65468	0.874202	0.382008	0.973592
hsa-mir-191	2.58939	-1.26981	1.45653	0.871805	0.383315	0.973592
hsa-miR-651-5p	0.510214	-2.64875	3.04541	0.869752	0.384436	0.973592
hsa-mir-106a	0.505825	-2.64039	3.04545	0.866994	0.385945	0.973592
hsa-miR-873-5p	0.676902	2.61393	3.02283	-0.86473	0.387187	0.973592
hsa-miR-222-3p	241.402	-0.357824	0.415015	0.862196	0.38858	0.973592
hsa-miR-542-5p	0.661278	2.58591	3.0231	-0.855384	0.392339	0.973592
hsa-miR-6087	0.480831	-2.595	3.04568	0.852028	0.394199	0.973592
hsa-miR-181b-5p	192.401	0.301947	0.355184	-0.850114	0.395262	0.973592
hsa-miR-1270	1.45327	-1.97403	2.33255	0.846295	0.397388	0.973592
hsa-miR-3613-3p	0.469303	-2.57304	3.04578	0.844786	0.39823	0.973592
hsa-mir-218-1	0.468451	-2.56974	3.0458	0.8437	0.398837	0.973592
hsa-miR-99a-3p	4.03272	-1.37858	1.63521	0.843059	0.399195	0.973592
hsa-miR-320a	1340.1	0.210476	0.250409	-0.840528	0.400612	0.973592
hsa-miR-4662a-5p	7.1297	-1.07841	1.30003	0.829532	0.406803	0.973592
hsa-miR-769-5p	38.224	-0.554846	0.670896	0.827022	0.408225	0.973592
hsa-miR-23a-3p	59.9547	-0.626915	0.758517	0.826501	0.40852	0.973592
hsa-miR-132-5p	1.01109	-2.48075	3.04626	0.814359	0.41544	0.973592
hsa-miR-629-5p	0.733783	-2.34199	2.88048	0.813055	0.416186	0.973592
hsa-mir-30a	820.789	0.190281	0.235164	-0.80914	0.418435	0.973592
hsa-miR-505-5p	0.824468	-2.23712	2.7805	0.804576	0.421064	0.973592
hsa-mir-10b	4689.19	0.402238	0.500131	-0.804265	0.421244	0.973592
hsa-miR-135b-3p	0.408269	-2.4491	3.04643	0.803925	0.42144	0.973592
hsa-miR-6842-3p	0.401837	-2.43362	3.04652	0.79882	0.424395	0.973592
hsa-miR-146a-5p	216.378	0.346859	0.436172	-0.795233	0.426478	0.973592
hsa-mir-30d	13.5751	-0.533428	0.671272	0.794653	0.426816	0.973592
hsa-let-7a-3	130.678	0.364199	0.459986	-0.79176	0.428501	0.973592
hsa-miR-26b-3p	3.55241	-1.21108	1.53861	0.787126	0.431208	0.973592
hsa-miR-3614-5p	0.38473	-2.39521	3.04673	0.786158	0.431775	0.973592
hsa-miR-3605-3p	0.384982	-2.39383	3.04674	0.785701	0.432042	0.973592
hsa-mir-582	0.957465	2.20951	2.8152	-0.784851	0.432541	0.973592
hsa-miR-627-5p	0.380474	-2.38307	3.0468	0.782155	0.434124	0.973592
hsa-miR-186-5p	435.131	0.165756	0.21264	-0.779513	0.435678	0.973592
hsa-miR-451a	1.9238	1.66707	2.14676	-0.776552	0.437423	0.973592
hsa-miR-744-5p	124.999	-0.417092	0.53893	0.773926	0.438975	0.973592
hsa-mir-101-2	155.475	-0.345504	0.446855	0.773189	0.43941	0.973592
hsa-mir-653	2.42786	-1.46988	1.9182	0.76628	0.44351	0.973592
hsa-miR-1269b	0.513739	2.30625	3.02617	-0.762104	0.445998	0.973592
hsa-mir-424	0.350106	-2.31461	3.0472	0.759585	0.447503	0.973592
hsa-mir-101-1	156.343	-0.337498	0.447399	0.754356	0.450635	0.973592
hsa-miR-342-5p	4.65632	-1.06014	1.41027	0.751725	0.452216	0.973592
hsa-miR-6819-3p	0.463344	2.15664	2.86914	-0.751667	0.452251	0.973592
hsa-miR-1269a	1.69422	1.34863	1.80367	-0.747715	0.454632	0.973592
hsa-miR-1307-5p	12.313	-0.50871	0.683473	0.744303	0.456693	0.973592
hsa-miR-7-1-3p	0.372755	-1.99825	2.68578	0.74401	0.456871	0.973592
hsa-let-7f-1-3p	1.20145	2.2356	3.01074	-0.742541	0.45776	0.973592
hsa-miR-130b-3p	1.67038	1.47153	2.00248	-0.734854	0.462429	0.973592
hsa-miR-501-5p	2.72404	-1.65632	2.2681	0.730266	0.465227	0.973592
hsa-miR-296-3p	1.87673	-1.15082	1.57785	0.72936	0.465782	0.973592
hsa-miR-30a-5p	36435.4	0.174438	0.239482	-0.728397	0.46637	0.973592
hsa-miR-30c-2-3p	194.863	-0.206931	0.285064	0.725911	0.467893	0.973592
hsa-mir-1253	1.18163	1.65142	2.27527	-0.725812	0.467954	0.973592
hsa-miR-503-5p	14.4838	0.722189	0.998557	-0.723232	0.469537	0.973592
hsa-mir-6738	0.323183	-2.20214	3.0479	0.722512	0.46998	0.973592
hsa-mir-934	1.35256	-1.4767	2.05641	0.718096	0.472698	0.973592
hsa-miR-181d-5p	14.6255	-0.703896	0.982064	0.716752	0.473527	0.973592
hsa-miR-6747-3p	0.299945	-2.17942	3.04805	0.715024	0.474594	0.973592
hsa-miR-9-5p	68.8319	-0.396431	0.558806	0.709425	0.478061	0.973592
hsa-miR-508-3p	0.27971	-2.12649	3.0484	0.697577	0.485442	0.973592
hsa-mir-378a	0.425304	2.09391	3.02889	-0.691314	0.489368	0.973592
hsa-miR-30a-3p	1265.6	0.2965	0.429419	-0.690466	0.489901	0.973592
hsa-miR-4728-3p	3.2957	-1.35671	1.96628	0.689989	0.490201	0.973592
hsa-miR-429	191.213	-0.359363	0.522559	0.687699	0.491643	0.973592
hsa-miR-194-5p	98.9932	0.434408	0.634505	-0.684641	0.493571	0.973592
hsa-mir-652	0.478845	-2.06914	3.03995	0.680648	0.496095	0.973592
hsa-miR-138-5p	0.26118	-2.06342	3.04883	0.67679	0.498539	0.973592
hsa-mir-30c-1	18.5506	0.423555	0.626183	-0.676408	0.498781	0.973592
hsa-miR-204-5p	6946.08	0.162978	0.24151	-0.674828	0.499785	0.973592
hsa-miR-19b-3p	84.9834	-0.375488	0.558056	0.672849	0.501043	0.973592
hsa-miR-323b-3p	0.254323	-2.05043	3.04892	0.672509	0.501259	0.973592
hsa-mir-503	0.409045	2.03206	3.02938	-0.670785	0.502358	0.973592
hsa-miR-574-5p	124.533	0.392897	0.586161	-0.670288	0.502674	0.973592
hsa-miR-382-5p	0.249966	-2.03311	3.04904	0.666801	0.504899	0.973592
hsa-miR-204-3p	31.1009	0.34191	0.520876	-0.656413	0.511559	0.973592
hsa-mir-181b-2	0.64809	-1.6204	2.47109	0.655743	0.511989	0.973592
hsa-miR-324-5p	5.00278	0.823352	1.26818	-0.649239	0.516184	0.973592
hsa-miR-3168	2.86627	-0.707264	1.10067	0.642574	0.5205	0.973592
hsa-miR-153-3p	0.224956	-1.95884	3.04959	0.642329	0.52066	0.973592
hsa-mir-148a	2.82069	0.662689	1.03607	-0.63962	0.52242	0.973592
hsa-let-7f-5p	41752.3	0.12009	0.189863	-0.632511	0.527053	0.973592
hsa-miR-107	64.5276	0.388378	0.614652	-0.631867	0.527474	0.973592
hsa-miR-1249-3p	0.218963	-1.92652	3.04983	0.63168	0.527596	0.973592
hsa-miR-514a-3p	0.218628	-1.92491	3.04985	0.631148	0.527944	0.973592
hsa-miR-1180-3p	38.7902	-0.40824	0.647421	0.630563	0.528326	0.973592
hsa-mir-342	3.37163	0.770034	1.22626	-0.627955	0.530033	0.973592
hsa-miR-29c-5p	1.30414	-1.4607	2.32996	0.626921	0.530711	0.973592
hsa-miR-29a-3p	53.009	0.420751	0.677811	-0.62075	0.534764	0.973592
hsa-miR-548az-5p	0.79957	-1.87951	3.02908	0.620488	0.534937	0.973592
hsa-miR-1296-5p	0.622518	-1.79734	2.91967	0.615596	0.538161	0.973592
hsa-miR-454-5p	0.278132	-1.87222	3.04602	0.614647	0.538788	0.973592
hsa-mir-2110	4.27416	0.853391	1.39886	-0.610062	0.541821	0.973592
hsa-miR-6716-3p	0.439045	1.84613	3.02757	-0.609775	0.542011	0.973592
hsa-miR-664b-5p	1.49414	-1.63676	2.69979	0.606256	0.544345	0.973592
hsa-miR-95-3p	81.6999	0.353829	0.590502	-0.599201	0.549039	0.973592
hsa-miR-200a-5p	46.634	-0.386472	0.648189	0.596233	0.551019	0.973592
hsa-miR-423-3p	245.197	-0.205642	0.344917	0.596207	0.551037	0.973592
hsa-miR-3174	0.313753	1.79073	3.03129	-0.590746	0.55469	0.973592
hsa-miR-34a-5p	29.0472	0.564864	0.962146	-0.587087	0.557145	0.973592
hsa-miR-4446-3p	0.849654	-1.66898	2.8781	0.579888	0.56199	0.973592
hsa-miR-485-3p	0.31346	-1.76851	3.05111	0.579627	0.562166	0.973592
hsa-mir-6087	4.70328	1.19584	2.06419	-0.579326	0.562369	0.973592
hsa-miR-136-3p	0.174949	-1.76649	3.05113	0.578964	0.562613	0.973592
hsa-mir-196a-2	0.380403	1.17441	2.03693	-0.576561	0.564236	0.973592
hsa-mir-33b	0.169655	-1.74382	3.05132	0.571498	0.567662	0.973592
hsa-miR-641	0.56768	1.68215	2.95682	-0.568907	0.569419	0.973592
hsa-miR-34c-5p	0.164956	-1.72263	3.0515	0.564519	0.572401	0.973592
hsa-miR-330-3p	0.286961	1.69198	3.03217	-0.558012	0.576837	0.973592
hsa-miR-10b-5p	311336	0.260031	0.466479	-0.557433	0.577231	0.973592
hsa-mir-664a	0.282337	1.68367	3.03224	-0.555255	0.57872	0.973592
hsa-miR-1260b	1.8937	-0.954101	1.72352	0.553577	0.579868	0.973592
hsa-miR-584-5p	17.7233	0.593866	1.07345	-0.553229	0.580106	0.973592
hsa-miR-331-3p	2.18458	1.04867	1.90201	-0.551346	0.581396	0.973592
hsa-miR-378d	0.352523	1.66969	3.02948	-0.551146	0.581534	0.973592
hsa-mir-182	0.236276	-1.39625	2.5413	0.549426	0.582713	0.973592
hsa-miR-615-3p	8.70848	-0.73308	1.33862	0.54764	0.583939	0.973592
hsa-mir-222	1.8561	0.748618	1.36851	-0.547032	0.584357	0.973592
hsa-miR-103a-3p	355.991	-0.204392	0.380823	0.536712	0.591466	0.973592
hsa-miR-3605-5p	0.149055	-1.63382	3.05217	0.535297	0.592444	0.973592
hsa-miR-1-3p	56.4457	0.599934	1.12974	-0.531036	0.595394	0.973592
hsa-miR-671-5p	0.565874	1.60358	3.02301	-0.530458	0.595795	0.973592
hsa-miR-100-3p	0.36852	-1.61296	3.0523	0.528442	0.597193	0.973592
hsa-miR-9-3p	0.258511	1.60106	3.03302	-0.527877	0.597585	0.973592
hsa-mir-3613	0.139743	-1.60984	3.05232	0.527416	0.597905	0.973592
hsa-miR-26a-2-3p	0.142396	-1.6055	3.05234	0.525988	0.598897	0.973592
hsa-miR-130a-3p	15.4912	0.551432	1.05054	-0.524904	0.59965	0.973592
hsa-miR-219a-1-3p	0.136346	-1.59399	3.05242	0.522207	0.601526	0.973592
hsa-mir-23b	2.41854	0.792933	1.51932	-0.521898	0.601741	0.973592
hsa-mir-196a-1	0.380228	-1.59117	3.05243	0.521279	0.602172	0.973592
hsa-miR-766-5p	0.134868	-1.58717	3.05246	0.519963	0.603089	0.973592
hsa-miR-2116-3p	0.137864	-1.58648	3.05246	0.519736	0.603247	0.973592
hsa-miR-3127-5p	1.21431	1.56364	3.0141	-0.518777	0.603916	0.973592
hsa-mir-548az	0.132849	-1.57557	3.05253	0.516153	0.605748	0.973592
hsa-miR-576-5p	0.553581	-1.5574	3.03228	0.513607	0.607527	0.973592
hsa-miR-125a-5p	1385.96	0.226447	0.441028	-0.513452	0.607635	0.973592
hsa-miR-181a-3p	16.1841	0.497965	0.971681	-0.512478	0.608316	0.973592
hsa-miR-323a-3p	0.226843	-1.55966	3.04613	0.512013	0.608642	0.973592
hsa-mir-19a	0.129596	-1.56253	3.05261	0.511866	0.608745	0.973592
hsa-miR-3664-3p	0.128515	-1.55688	3.05265	0.51001	0.610044	0.973592
hsa-mir-125b-2	50.3282	-0.368391	0.724938	0.508168	0.611335	0.973592
hsa-miR-132-3p	6.41711	0.674875	1.33036	-0.507288	0.611953	0.973592
hsa-let-7g	0.743226	-0.982514	1.94504	0.505139	0.613461	0.973592
hsa-miR-27a-5p	0.883788	1.40684	2.80124	-0.50222	0.615513	0.973592
hsa-miR-548ah-5p	0.247011	1.52087	3.03382	-0.501304	0.616157	0.973592
hsa-mir-27b	3.61212	-0.611941	1.2263	0.499014	0.61777	0.973592
hsa-miR-30b-3p	7.37777	0.520523	1.04402	-0.498578	0.618077	0.973592
hsa-mir-16-2	3.06017	0.88461	1.77847	-0.4974	0.618907	0.973592
hsa-miR-6868-3p	0.118964	-1.50897	3.05296	0.494263	0.621121	0.973592
hsa-miR-335-5p	77.2231	-0.332052	0.672564	0.493711	0.62151	0.973592
hsa-miR-500a-5p	0.234535	1.49724	3.03407	-0.493475	0.621677	0.973592
hsa-miR-500b-5p	0.234535	1.49724	3.03407	-0.493475	0.621677	0.973592
hsa-miR-5187-5p	1.81771	0.998338	2.041	-0.489142	0.624741	0.973592
hsa-miR-203b-3p	0.11367	-1.48157	3.05314	0.485259	0.627492	0.973592
hsa-miR-320b	40.4127	0.307638	0.635387	-0.484174	0.628263	0.973592
hsa-miR-484	38.8513	-0.425547	0.891963	0.47709	0.633298	0.973592
hsa-miR-92b-5p	3.96365	0.685848	1.43991	-0.476314	0.633851	0.973592
hsa-miR-378a-5p	0.342093	1.43769	3.02922	-0.474609	0.635066	0.973592
hsa-mir-320b-2	1.64717	-0.797395	1.68993	0.471852	0.637032	0.973592
hsa-mir-320b-1	1.64717	-0.797395	1.68993	0.471852	0.637032	0.973592
hsa-let-7i-3p	0.10628	-1.43831	3.05344	0.471045	0.637609	0.973592
hsa-miR-29c-3p	51.0161	-0.311375	0.667604	0.466407	0.640924	0.973592
hsa-miR-1303	0.2125	1.41145	3.03498	-0.465059	0.641889	0.973592
hsa-miR-29b-1-5p	0.939697	-1.15015	2.48176	0.463443	0.643047	0.973592
hsa-miR-519d-5p	0.101891	-1.41085	3.05363	0.462025	0.644063	0.973592
hsa-miR-26b-5p	1740.24	-0.108673	0.235599	0.461261	0.644611	0.973592
hsa-miR-501-3p	1.61319	-1.07974	2.34251	0.460932	0.644847	0.973592
hsa-miR-532-5p	112.392	-0.277488	0.604015	0.459406	0.645943	0.973592
hsa-miR-4677-3p	0.991893	-1.25127	2.74545	0.455761	0.648562	0.973592
hsa-mir-29a	4.07084	0.665387	1.46054	-0.455576	0.648695	0.973592
hsa-miR-190b	0.841669	1.28367	2.82052	-0.455118	0.649024	0.973592
hsa-miR-769-3p	0.689151	-1.31289	2.89631	0.453296	0.650336	0.973592
hsa-miR-654-3p	1.68228	-0.815597	1.80543	0.451747	0.651452	0.973592
hsa-miR-548o-3p	0.0942461	-1.3726	3.05379	0.449474	0.65309	0.973592
hsa-miR-382-3p	0.0942238	-1.37193	3.0538	0.449254	0.653248	0.973592
hsa-miR-106b-3p	18.8592	-0.253058	0.564539	0.448255	0.653969	0.973592
hsa-mir-409	0.345	-1.36505	3.05382	0.446995	0.654878	0.973592
hsa-miR-760	1.02409	0.90858	2.03363	-0.446778	0.655035	0.973592
hsa-mir-98	0.667301	0.885574	1.98708	-0.445665	0.655839	0.973592
hsa-miR-3613-5p	0.0903311	-1.35372	3.05387	0.443281	0.657562	0.973592
hsa-miR-203a-3p	524.944	-0.169453	0.382832	0.44263	0.658033	0.973592
hsa-miR-7706	0.74893	-1.29834	2.94127	0.441423	0.658907	0.973592
hsa-miR-497-5p	0.0869563	-1.33513	3.05395	0.43718	0.66198	0.973592
hsa-miR-25-5p	0.835535	-1.04707	2.40423	0.43551	0.663193	0.973592
hsa-miR-140-3p	42.103	-0.242908	0.561588	0.432537	0.665351	0.973592
hsa-miR-96-5p	2.65051	-0.641476	1.48342	0.432431	0.665428	0.973592
hsa-miR-577	6.77488	0.546864	1.2707	-0.430364	0.666931	0.973592
hsa-let-7b	24.8181	-0.214209	0.505446	0.423802	0.67171	0.973592
hsa-miR-33a-5p	0.183713	1.28015	3.03649	-0.421589	0.673325	0.973592
hsa-mir-7703	0.626748	1.26224	3.00169	-0.420511	0.674112	0.973592
hsa-miR-660-5p	59.6281	-0.222994	0.530374	0.420448	0.674158	0.973592
hsa-mir-181b-1	0.420133	-1.14671	2.73957	0.418572	0.675529	0.973592
hsa-miR-129-5p	0.594267	-1.26557	3.02937	0.417766	0.676118	0.973592
hsa-miR-2276-3p	0.0763236	-1.27135	3.05422	0.416262	0.677218	0.973592
hsa-miR-548l	0.0755078	-1.26729	3.05423	0.414929	0.678194	0.973592
hsa-miR-504-5p	1.55957	-0.801202	1.94567	0.411786	0.680496	0.973592
hsa-mir-1468	0.174125	1.23476	3.03704	-0.406567	0.684326	0.973592
hsa-miR-3620-3p	0.172912	1.22157	3.0372	-0.402203	0.687535	0.973592
hsa-miR-4699-3p	0.0686912	-1.22321	3.05443	0.400471	0.68881	0.973592
hsa-miR-223-5p	0.349557	1.21269	3.03731	-0.399265	0.689698	0.973592
hsa-miR-191-5p	1382.18	-0.13953	0.350394	0.398208	0.690477	0.973592
hsa-miR-4466	0.32359	1.20549	3.03054	-0.397782	0.690791	0.973592
hsa-mir-937	0.489501	1.20163	3.02523	-0.397204	0.691217	0.973592
hsa-mir-548ak	0.064875	-1.19809	3.05454	0.392233	0.694886	0.973592
hsa-mir-548w	0.064875	-1.19809	3.05454	0.392233	0.694886	0.973592
hsa-miR-196b-5p	133.562	0.223701	0.573011	-0.390396	0.696244	0.973592
hsa-miR-338-3p	0.139238	-1.18748	3.04894	0.389473	0.696926	0.973592
hsa-miR-205-5p	136.797	-0.174133	0.455743	0.382087	0.702397	0.973592
hsa-mir-146a	0.64172	-0.94517	2.48005	0.381109	0.703123	0.973592
hsa-miR-92a-1-5p	12.446	-0.364786	0.973027	0.374898	0.707737	0.973592
hsa-miR-361-3p	12.6531	-0.420325	1.12285	0.374336	0.708155	0.973592
hsa-miR-93-3p	1.39263	0.832016	2.24933	-0.369896	0.71146	0.973592
hsa-mir-455	0.501799	1.1182	3.02845	-0.369231	0.711956	0.973592
hsa-let-7d-5p	727.363	0.0978247	0.265861	-0.367955	0.712907	0.973592
hsa-miR-887-3p	1.59973	0.829628	2.27672	-0.364396	0.715563	0.973592
hsa-miR-10a-3p	16.5302	-0.357473	0.992101	0.360319	0.718608	0.973592
hsa-miR-3912-3p	0.274367	1.06172	3.03137	-0.350243	0.726156	0.973592
hsa-miR-148a-5p	41.2847	-0.249294	0.712583	0.349846	0.726454	0.973592
hsa-mir-135a-2	25.7475	0.32402	0.929704	-0.348519	0.72745	0.973592
hsa-let-7i-5p	787.557	0.102098	0.293787	-0.347526	0.728197	0.973592
hsa-miR-744-3p	1.22827	-1.04258	3.01592	0.345691	0.729575	0.973592
hsa-miR-425-5p	36.3776	0.225931	0.661198	-0.3417	0.732577	0.973592
hsa-miR-551b-3p	0.417829	1.032	3.0268	-0.340955	0.733138	0.973592
hsa-miR-4775	0.309632	1.02056	3.02998	-0.33682	0.736252	0.973592
hsa-let-7b-5p	25391.3	-0.0665939	0.197766	0.33673	0.73632	0.973592
hsa-miR-142-5p	0.232506	1.02064	3.03337	-0.336471	0.736516	0.973592
hsa-mir-5689	0.0409192	-1.0209	3.0554	0.33413	0.738282	0.973592
hsa-miR-1287-5p	2.52221	-0.517508	1.54931	0.334024	0.738362	0.973592
hsa-miR-6741-3p	0.0414051	-1.01962	3.0554	0.333709	0.738599	0.973592
hsa-mir-466	0.0405001	-1.01767	3.05541	0.333073	0.739079	0.973592
hsa-miR-22-5p	0.837452	0.991835	3.0153	-0.328935	0.742205	0.973592
hsa-mir-26a-1	0.436329	0.596609	1.83989	-0.324263	0.745739	0.973592
hsa-mir-26a-2	0.436329	0.596609	1.83989	-0.324263	0.745739	0.973592
hsa-mir-92a-1	0.42384	-0.982068	3.03191	0.323911	0.746006	0.973592
hsa-miR-345-5p	41.5812	0.271287	0.844443	-0.321261	0.748012	0.973592
hsa-mir-744	0.382373	0.971289	3.02777	-0.320794	0.748367	0.973592
hsa-miR-616-3p	0.637418	-0.954464	3.02662	0.315356	0.752491	0.973592
hsa-miR-664a-5p	11.9312	-0.272257	0.864636	0.314881	0.752852	0.973592
hsa-mir-599	0.302364	-0.95382	3.03596	0.314174	0.753389	0.973592
hsa-miR-30e-5p	1056.1	0.12119	0.387905	-0.312422	0.75472	0.973592
hsa-miR-1266-5p	0.0330884	-0.954465	3.05574	0.312351	0.754774	0.973592
hsa-miR-199a-3p	2.48201	0.515909	1.67506	-0.307994	0.758087	0.973592
hsa-miR-199b-3p	2.48201	0.515909	1.67506	-0.307994	0.758087	0.973592
hsa-miR-374a-3p	20.9352	-0.216344	0.706171	0.306362	0.759329	0.973592
hsa-mir-1270	0.598808	0.683417	2.24434	-0.304506	0.760742	0.973592
hsa-miR-18a-5p	0.255955	-0.91367	3.03802	0.300745	0.763609	0.973592
hsa-miR-23b-3p	119.541	0.11658	0.396722	-0.293859	0.768866	0.973592
hsa-miR-185-5p	6.31763	-0.381211	1.3213	0.288511	0.772955	0.973592
hsa-miR-548ba	0.904099	-0.814757	2.83608	0.287283	0.773896	0.973592
hsa-miR-877-5p	3.31392	0.42836	1.49271	-0.286968	0.774137	0.973592
hsa-mir-34a	0.558126	0.739017	2.58077	-0.286355	0.774606	0.973592
hsa-miR-191-3p	0.760672	-0.852755	3.02275	0.282112	0.777858	0.973592
hsa-miR-892a	0.164465	0.855624	3.0377	-0.281668	0.778198	0.973592
hsa-miR-363-5p	0.0807699	-0.851123	3.05069	0.278994	0.78025	0.973592
hsa-let-7a-1	11.7818	-0.163779	0.591271	0.276995	0.781784	0.973592
hsa-mir-335	1.28322	-0.576586	2.10146	0.274374	0.783797	0.973592
hsa-miR-342-3p	59.2067	-0.2026	0.749688	0.270246	0.786971	0.973592
hsa-miR-877-3p	0.341292	-0.818691	3.03364	0.269871	0.78726	0.973592
hsa-let-7e-3p	0.583855	-0.813253	3.02685	0.26868	0.788176	0.973592
hsa-mir-375	12.8062	-0.420619	1.57579	0.266926	0.789526	0.973592
hsa-mir-200a	1.75576	0.345548	1.30722	-0.264339	0.791519	0.973592
hsa-miR-542-3p	8.09387	0.309427	1.17091	-0.264263	0.791578	0.973592
hsa-miR-206	12.7399	0.272827	1.03913	-0.262553	0.792895	0.973592
hsa-miR-101-3p	309.646	-0.0913272	0.350696	0.260417	0.794542	0.973592
hsa-miR-146b-5p	1088.3	0.0637047	0.247119	-0.25779	0.796569	0.973592
hsa-miR-194-3p	1.6354	-0.425989	1.66886	0.255257	0.798525	0.973592
hsa-mir-425	10.7697	0.263021	1.03384	-0.254412	0.799177	0.973592
hsa-miR-6732-3p	0.479597	0.758999	3.025	-0.250909	0.801884	0.973592
hsa-miR-335-3p	27.8558	-0.233367	0.938899	0.248554	0.803706	0.973592
hsa-let-7c-3p	0.639588	-0.720404	2.97332	0.24229	0.808556	0.973592
hsa-mir-584	0.864567	0.68774	2.85012	-0.241302	0.809321	0.973592
hsa-miR-17-5p	17.5163	-0.203868	0.84606	0.240961	0.809585	0.973592
hsa-mir-3170	0.122421	0.725836	3.04228	-0.238583	0.811429	0.973592
hsa-miR-374b-3p	0.503515	0.619323	2.62335	-0.236081	0.81337	0.973592
hsa-miR-190a-3p	0.610619	0.693361	2.94408	-0.23551	0.813813	0.973592
hsa-mir-149	0.345718	0.698937	3.02918	-0.230735	0.817521	0.973592
hsa-miR-30d-3p	1.48117	-0.336543	1.47893	0.227559	0.819989	0.973592
hsa-miR-1301-3p	0.460686	-0.677502	3.02961	0.223627	0.823048	0.973592
hsa-miR-28-3p	619.161	0.0611644	0.275139	-0.222304	0.824078	0.973592
hsa-mir-203a	81.4692	-0.126896	0.576387	0.220158	0.825748	0.973592
hsa-miR-200b-3p	1502.12	-0.070572	0.324673	0.217363	0.827925	0.973592
hsa-miR-590-3p	1.65197	-0.297724	1.3747	0.216574	0.82854	0.973592
hsa-miR-3615	8.41772	-0.202715	0.943288	0.214903	0.829843	0.973592
hsa-mir-152	0.522173	0.649567	3.0317	-0.214258	0.830346	0.973592
hsa-mir-4640	0.00381618	-0.636522	3.05763	0.208175	0.835092	0.977117
hsa-miR-378g	0.339519	0.491549	2.37463	-0.207001	0.836009	0.977117
hsa-mir-140	67.1161	-0.177915	0.866985	0.205212	0.837407	0.977117
hsa-let-7d-3p	76.7185	0.134861	0.662091	-0.203689	0.838596	0.977117
hsa-miR-10a-5p	67777.1	-0.100593	0.500344	0.201048	0.840661	0.977117
hsa-miR-942-5p	0.370157	0.601749	3.02826	-0.198711	0.842489	0.977823
hsa-miR-2110	6.40461	0.251868	1.31079	-0.19215	0.847625	0.979592
hsa-mir-2116	0.0884258	-0.584874	3.04712	0.191943	0.847787	0.979592
hsa-mir-17	0.343319	-0.583117	3.0433	0.191607	0.84805	0.979592
hsa-miR-221-5p	0.529281	0.369075	1.97688	-0.186696	0.851899	0.980234
hsa-miR-3928-3p	0.162371	-0.557178	3.04195	0.183165	0.854669	0.980979
hsa-miR-211-5p	0.744988	0.515907	2.83206	-0.182167	0.855452	0.980979
hsa-mir-181a-1	5.31175	-0.173557	0.957852	0.181194	0.856216	0.980979
hsa-miR-450a-2-3p	0.338771	-0.542601	3.0327	0.178917	0.858003	0.981146
hsa-miR-6513-3p	0.561633	0.528389	3.03673	-0.173999	0.861866	0.981146
hsa-mir-363	0.0865054	-0.53007	3.04685	0.173973	0.861887	0.981146
hsa-miR-361-5p	47.9123	0.0956604	0.556409	-0.171925	0.863497	0.981146
hsa-mir-29c	3.29001	-0.272323	1.61338	0.16879	0.865962	0.981146
hsa-miR-362-5p	0.132344	0.512318	3.03952	-0.168552	0.866149	0.981146
hsa-miR-576-3p	0.239173	0.477309	3.03402	-0.157319	0.874993	0.986983
hsa-miR-181a-5p	1375.03	-0.0378985	0.246465	0.153768	0.877792	0.987245
hsa-let-7f-2	19.7966	0.113903	0.74769	-0.15234	0.878918	0.987245
hsa-miR-146b-3p	0.260238	-0.443642	3.03571	0.146141	0.88381	0.990377
hsa-miR-32-5p	6.78088	-0.204954	1.40978	0.14538	0.884411	0.990377
hsa-mir-505	0.491188	0.426467	3.02428	-0.141014	0.887859	0.990377
hsa-miR-125a-3p	10.5265	-0.178969	1.29781	0.1379	0.890319	0.990377
hsa-miR-598-3p	17.7065	-0.086048	0.624754	0.137731	0.890453	0.990377
hsa-miR-26a-5p	10285.9	0.0233763	0.170148	-0.137388	0.890724	0.990377
hsa-miR-934	4.22334	-0.152943	1.18664	0.128887	0.897447	0.990377
hsa-mir-143	0.557215	0.386149	3.02673	-0.127579	0.898482	0.990377
hsa-miR-653-3p	0.28191	-0.388807	3.04759	0.127579	0.898483	0.990377
hsa-miR-3131	0.205769	0.37665	3.03631	-0.124049	0.901277	0.990377
hsa-miR-188-3p	0.345775	-0.372194	3.04767	0.122124	0.902801	0.990377
hsa-miR-3909	3.16094	0.165667	1.37905	-0.120131	0.904379	0.990377
hsa-miR-504-3p	0.388911	0.363653	3.02799	-0.120097	0.904406	0.990377
hsa-miR-424-5p	7.37915	0.132753	1.1393	-0.116521	0.90724	0.990377
hsa-miR-874-5p	0.661356	-0.345012	3.02191	0.11417	0.909103	0.990377
hsa-miR-374b-5p	19.3925	-0.0928225	0.828921	0.11198	0.910839	0.990377
hsa-mir-181a-2	5.53772	-0.120242	1.10305	0.109009	0.913195	0.990377
hsa-miR-548ab	0.726084	0.245499	2.26595	-0.108343	0.913724	0.990377
hsa-miR-548e-3p	0.394775	0.327818	3.02767	-0.108274	0.913778	0.990377
hsa-miR-4259	0.412137	0.327255	3.0271	-0.108108	0.91391	0.990377
hsa-miR-326	0.275134	0.327794	3.03301	-0.108076	0.913936	0.990377
hsa-miR-98-5p	608.008	0.0235203	0.218186	-0.107799	0.914155	0.990377
hsa-mir-106b	11.5766	0.108503	1.0427	-0.10406	0.917122	0.990377
hsa-miR-149-5p	23.513	0.0990918	0.953803	-0.103891	0.917256	0.990377
hsa-let-7a-5p	50111.5	-0.0287523	0.29721	0.0967405	0.922932	0.990377
hsa-mir-7641-2	19.4064	0.0811543	0.95921	-0.0846053	0.932575	0.990377
hsa-miR-625-3p	9.06267	-0.0955929	1.16654	0.0819456	0.93469	0.990377
hsa-mir-148b	0.246876	0.248384	3.03472	-0.0818472	0.934768	0.990377
hsa-miR-324-3p	0.513118	0.24296	3.02362	-0.080354	0.935956	0.990377
hsa-miR-181c-3p	0.235971	-0.242167	3.03625	0.0797586	0.936429	0.990377
hsa-miR-10b-3p	3.80762	-0.114849	1.44415	0.0795269	0.936614	0.990377
hsa-miR-432-5p	3.12058	0.155737	1.96386	-0.0793016	0.936793	0.990377
hsa-miR-92a-2-5p	1.22658	0.163207	2.09102	-0.0780516	0.937787	0.990377
hsa-miR-128-3p	50.2896	0.0646311	0.874092	-0.0739408	0.941057	0.990377
hsa-miR-30d-5p	5815.03	-0.0164703	0.225245	0.0731218	0.941709	0.990377
hsa-miR-888-5p	1.16178	0.201675	2.78265	-0.0724758	0.942223	0.990377
hsa-miR-4443	0.102743	-0.220201	3.04337	0.0723545	0.94232	0.990377
hsa-mir-542	0.291415	0.214771	3.03239	-0.0708255	0.943537	0.990377
hsa-miR-4525	0.487764	0.210104	3.03446	-0.0692396	0.944799	0.990377
hsa-miR-409-3p	14.212	0.0969135	1.40158	-0.0691461	0.944873	0.990377
hsa-miR-509-3-5p	0.249905	0.209652	3.03798	-0.0690102	0.944981	0.990377
hsa-miR-30b-5p	951.654	0.0198563	0.292734	-0.0678303	0.945921	0.990377
hsa-miR-135b-5p	0.131112	0.200414	3.041	-0.0659041	0.947454	0.99062
hsa-miR-32-3p	0.235541	0.194603	3.0356	-0.064107	0.948885	0.99062
hsa-miR-3679-5p	5.31045	0.130243	2.14267	-0.0607852	0.95153	0.99062
hsa-miR-148b-5p	5.6218	0.0720427	1.24144	-0.0580316	0.953723	0.99062
hsa-miR-98-3p	9.40296	0.0455705	0.985389	-0.0462462	0.963114	0.991505
hsa-miR-1251-5p	0.127253	-0.133275	3.04132	0.0438215	0.965047	0.991505
hsa-miR-125b-5p	155.975	0.0185853	0.425984	-0.0436292	0.9652	0.991505
hsa-miR-664a-3p	10.2725	0.0376689	0.906107	-0.0415722	0.96684	0.991505
hsa-miR-1908-5p	0.248358	0.121875	3.0352	-0.0401539	0.96797	0.991505
hsa-miR-151a-3p	476.103	0.00917124	0.2353	-0.0389768	0.968909	0.991505
hsa-miR-423-5p	800.283	-0.0108303	0.298079	0.0363338	0.971016	0.991505
hsa-miR-210-5p	0.846604	-0.0648304	1.79442	0.0361289	0.97118	0.991505
hsa-miR-671-3p	2.81234	0.0632133	1.7834	-0.0354453	0.971725	0.991505
hsa-mir-10a	1408.57	-0.0157552	0.546412	0.0288338	0.976997	0.993774
hsa-miR-128-1-5p	2.24041	0.0651735	2.38027	-0.0273807	0.978156	0.993774
hsa-miR-708-3p	1.46584	0.0390258	2.33061	-0.0167449	0.98664	0.998268
hsa-miR-151a-5p	603.371	-0.0040375	0.284721	0.0141805	0.988686	0.998268
hsa-miR-339-3p	4.52321	-0.0140723	1.03669	0.0135742	0.98917	0.998268
hsa-miR-340-5p	23.1698	-0.0103014	0.899295	0.011455	0.99086	0.998268
hsa-miR-6803-3p	0.238193	-0.0212195	3.03569	0.00699001	0.994423	0.998268
hsa-miR-93-5p	145.434	-0.00241268	0.366416	0.00658455	0.994746	0.998268
hsa-mir-320a	34.7009	0.00290377	0.661244	-0.00439137	0.996496	0.998268
