# Supplementary material for: Selected miRNAs in Urinary Extracellular Vesicles Show Promise for Early and Specific Diagnostics of Diabetic Kidney Disease
Source: J Extracell Biol. 2025 Oct 14;4(10):e70089. doi: 10.1002/jex2.70089 (PMC12519432; doi:10.1002/jex2.70089)
Supplement: Supplementary file 7 — Supplementary Table S6: Descriptive statistics, ANOVA results and multiple comparisons of qPCR data from T1D discovery and replication cohorts. [file JEX2-4-e70089-s002.xlsx]

## Sheet: Supplementary Tables S6a&b
Supplementary Table S6a: ANOVA test analysis for qPCR data from T1D male discovery cohort. Descriptive Statistics, ANOVA results, and multiple comparisons.
a. Descriptives
		N	Mean	Std. Deviation	Std. Error	95% Confidence Interval for Mean		Minimum	Maximum
						Lower Bound	Upper Bound
delta_mir_143_3p	Normoalbuminuria	7	-0.628775	1.73152	0.654455	-2.23017	0.972617	-3.58033	1.54333
	Microalbuminuria	6	-2.40933	1.29537	0.528831	-3.76874	-1.04993	-4.0165	-0.986018
	Macroalbuminuria	8	-2.5929	1.39271	0.492397	-3.75724	-1.42857	-5.04144	-0.58477
	Total	21	-1.88574	1.68318	0.367299	-2.65192	-1.11957	-5.04144	1.54333
delta_mir_222_3p	Normoalbuminuria	7	0.40051	0.813931	0.307637	-0.35225	1.15327	-0.546401	1.87667
	Microalbuminuria	6	0.923166	0.722788	0.295077	0.164646	1.68169	0.227316	2.21316
	Macroalbuminuria	8	1.39252	0.35445	0.125317	1.09619	1.68884	0.983563	2.03198
	Total	21	0.927747	0.746342	0.162865	0.588017	1.26748	-0.546401	2.21316
delta_mir_23b_3p	Normoalbuminuria	7	-0.524251	0.553879	0.209346	-1.0365	-0.0119992	-1.16478	0.4
	Microalbuminuria	6	-0.97489	0.208308	0.0850412	-1.1935	-0.756285	-1.17518	-0.606018
	Macroalbuminuria	8	-1.0879	0.358104	0.126609	-1.38728	-0.788518	-1.51478	-0.42977
	Total	21	-0.867729	0.460318	0.10045	-1.07726	-0.658194	-1.51478	0.4
delta_miR_196b_5p	Normoalbuminuria	7	0.955272	1.18801	0.449024	-0.14345	2.054	-0.638109	2.72768
	Microalbuminuria	6	0.550388	0.993062	0.405416	-0.491767	1.59254	-0.331858	2.05016
	Macroalbuminuria	8	-0.262484	0.53862	0.190431	-0.712782	0.187814	-0.996741	0.698555
	Total	21	0.375684	1.03011	0.224788	-0.0932158	0.844583	-0.996741	2.72768
delta_mir_24_3p	Normoalbuminuria	7	-0.409013	0.702115	0.265375	-1.05836	0.240335	-1.46811	0.277681
	Microalbuminuria	6	-0.742946	0.718042	0.293139	-1.49648	0.0105934	-1.4837	0.449823
	Macroalbuminuria	8	-1.28748	0.250745	0.0886516	-1.49711	-1.07786	-1.60153	-0.86977
	Total	21	-0.839078	0.668375	0.145851	-1.14332	-0.534837	-1.60153	0.449823
delta_mir_192_5p	Normoalbuminuria	7	-0.11187	0.796245	0.300952	-0.848275	0.624534	-1.56144	0.847859
	Microalbuminuria	6	-1.12683	1.21682	0.496765	-2.40381	0.15014	-3.0537	0.310649
	Macroalbuminuria	8	-1.58957	0.999437	0.353354	-2.42512	-0.754017	-2.96153	-0.396437
	Total	21	-0.964792	1.15265	0.251529	-1.48947	-0.440112	-3.0537	0.847859
b. ANOVA
		Sum of Squares	df	Mean Square	F	Sig.
delta_mir_143_3p	Between Groups	16.7052	2	8.35262	3.76278	0.0431197
	Within Groups	39.9564	18	2.2198
	Total	56.6617	20
delta_mir_222_3p	Between Groups	3.67405	2	1.83703	4.42867	0.0272826
	Within Groups	7.46646	18	0.414803
	Total	11.1405	20
delta_mir_23b_3p	Between Groups	1.28254	2	0.641272	3.9058	0.0390047
	Within Groups	2.95532	18	0.164184
	Total	4.23786	20
delta_miR_196b_5p	Between Groups	5.79266	2	2.89633	3.37878	0.0567651
	Within Groups	15.4298	18	0.857211
	Total	21.2225	20
delta_mir_24_3p	Between Groups	2.95868	2	1.47934	4.45598	0.0267883
	Within Groups	5.97583	18	0.33199
	Total	8.93451	20
delta_mir_192_5p	Between Groups	8.37263	2	4.18631	4.14044	0.0331659
	Within Groups	18.1994	18	1.01108
	Total	26.572	20
c. Multiple Comparisons
Tukey HSD
Dependent Variable			Mean Difference (I-J)	Std. Error	Sig.	95% Confidence Interval
						Lower Bound	Upper Bound
delta_mir_143_3p	Normoalbuminuria	Microalbuminuria	1.78056	0.828904	0.108111	-0.334938	3.89606
		Macroalbuminuria	1.96413	0.771096	0.0504958	-0.00383801	3.93209
	Microalbuminuria	Normoalbuminuria	-1.78056	0.828904	0.108111	-3.89606	0.334938
		Macroalbuminuria	0.183566	0.804638	0.971761	-1.87	2.23713
	Macroalbuminuria	Normoalbuminuria	-1.96413	0.771096	0.0504958	-3.93209	0.00383801
		Microalbuminuria	-0.183566	0.804638	0.971761	-2.23713	1.87
delta_mir_222_3p	Normoalbuminuria	Microalbuminuria	-0.522655	0.358318	0.33348	-1.43714	0.39183
		Macroalbuminuria	-,992005307333758*	0.333329	0.0210287	-1.84271	-0.141296
	Microalbuminuria	Normoalbuminuria	0.522655	0.358318	0.33348	-0.39183	1.43714
		Macroalbuminuria	-0.46935	0.347828	0.387386	-1.35706	0.418364
	Macroalbuminuria	Normoalbuminuria	,992005307333758*	0.333329	0.0210287	0.141296	1.84271
		Microalbuminuria	0.46935	0.347828	0.387386	-0.418364	1.35706
delta_mir_23b_3p	Normoalbuminuria	Microalbuminuria	0.450639	0.225431	0.141138	-0.124697	1.02597
		Macroalbuminuria	,563649453380527*	0.209709	0.0381002	0.0284373	1.09886
	Microalbuminuria	Normoalbuminuria	-0.450639	0.225431	0.141138	-1.02597	0.124697
		Macroalbuminuria	0.113011	0.218831	0.864363	-0.445482	0.671504
	Macroalbuminuria	Normoalbuminuria	-,563649453380527*	0.209709	0.0381002	-1.09886	-0.0284373
		Microalbuminuria	-0.113011	0.218831	0.864363	-0.671504	0.445482
delta_miR_196b_5p	Normoalbuminuria	Microalbuminuria	0.404885	0.515099	0.71613	-0.909733	1.7195
		Macroalbuminuria	1.21776	0.479177	0.0510826	-0.00518005	2.44069
	Microalbuminuria	Normoalbuminuria	-0.404885	0.515099	0.71613	-1.7195	0.909733
		Macroalbuminuria	0.812872	0.50002	0.260797	-0.46326	2.089
	Macroalbuminuria	Normoalbuminuria	-1.21776	0.479177	0.0510826	-2.44069	0.00518005
		Microalbuminuria	-0.812872	0.50002	0.260797	-2.089	0.46326
delta_mir_24_3p	Normoalbuminuria	Microalbuminuria	0.333932	0.32056	0.561065	-0.48419	1.15205
		Macroalbuminuria	,878470882844813*	0.298205	0.0223994	0.117404	1.63954
	Microalbuminuria	Normoalbuminuria	-0.333932	0.32056	0.561065	-1.15205	0.48419
		Macroalbuminuria	0.544539	0.311176	0.214581	-0.249633	1.33871
	Macroalbuminuria	Normoalbuminuria	-,878470882844813*	0.298205	0.0223994	-1.63954	-0.117404
		Microalbuminuria	-0.544539	0.311176	0.214581	-1.33871	0.249633
delta_mir_192_5p	Normoalbuminuria	Microalbuminuria	1.01496	0.559422	0.193223	-0.412772	2.4427
		Macroalbuminuria	1,477697071237670*	0.520408	0.0279363	0.149531	2.80586
	Microalbuminuria	Normoalbuminuria	-1.01496	0.559422	0.193223	-2.4427	0.412772
		Macroalbuminuria	0.462733	0.543045	0.676348	-0.923207	1.84867
	Macroalbuminuria	Normoalbuminuria	-1,477697071237670*	0.520408	0.0279363	-2.80586	-0.149531
		Microalbuminuria	-0.462733	0.543045	0.676348	-1.84867	0.923207
*. The mean difference is significant at the 0.05 level.
Supplementary Table S6b: Independent samples t-test for qPCR data from T1D male discovery cohort. Mean differences were tested between the normoalbuminuria and albuminuria (microalbuminuria and macroalbuminuria groups combined) group. Descriptive Statistics and independent samples test.
a. Group Statistics
		N	Mean	Std. Deviation	Std. Error Mean
delta_mir_143_3p	Normoalbuminuria	7	-0.628775	1.73152	0.654455
	Albuminuria	14	-2.51423	1.30334	0.348331
delta_mir_222_3p	Normoalbuminuria	7	0.40051	0.813931	0.307637
	Albuminuria	14	1.19137	0.571559	0.152756
delta_mir_23b_3p	Normoalbuminuria	7	-0.524251	0.553879	0.209346
	Albuminuria	14	-1.03947	0.298511	0.0797805
delta_miR_196b_5p	Normoalbuminuria	7	0.955272	1.18801	0.449024
	Albuminuria	14	0.0858895	0.842483	0.225163
delta_mir_24_3p	Normoalbuminuria	7	-0.409013	0.702115	0.265375
	Albuminuria	14	-1.05411	0.5571	0.148891
delta_mir_192_5p	Normoalbuminuria	7	-0.11187	0.796245	0.300952
	Albuminuria	14	-1.39125	1.0788	0.288321
d. Independent Samples Test
		Levene's Test for Equality of Variances		t-test for Equality of Means
		F	Sig.	t	df	Significance		Mean Difference	Std. Error Difference	95% Confidence Interval of the Difference
						One-Sided p	Two-Sided p			Lower	Upper
delta_mir_143_3p	Equal variances assumed	0.457524	0.506935	2.80463	19	0.00565447	0.0113089	1.88545	0.672264	0.478389	3.29252
	Equal variances not assumed			2.54317	9.52803	0.0151212	0.0302423	1.88545	0.741381	0.222396	3.54851
delta_mir_222_3p	Equal variances assumed	1.47734	0.239079	-2.59714	19	0.00884643	0.0176929	-0.790855	0.30451	-1.4282	-0.153508
	Equal variances not assumed			-2.30251	9.06897	0.0232984	0.0465969	-0.790855	0.343475	-1.56695	-0.0147615
delta_mir_23b_3p	Equal variances assumed	3.05304	0.0967305	2.80139	19	0.00569455	0.0113891	0.515216	0.183914	0.130279	0.900153
	Equal variances not assumed			2.29973	7.79347	0.025663	0.051326	0.515216	0.224033	-0.00379789	1.03423
delta_miR_196b_5p	Equal variances assumed	1.45451	0.24261	1.94609	19	0.0332935	0.0665871	0.869383	0.446733	-0.0656407	1.80441
	Equal variances not assumed			1.73075	9.13035	0.0585331	0.117066	0.869383	0.502316	-0.264466	2.00323
delta_mir_24_3p	Equal variances assumed	0.619514	0.440936	2.29715	19	0.0165727	0.0331454	0.645097	0.280825	0.0573244	1.23287
	Equal variances not assumed			2.12001	9.9184	0.0301226	0.0602452	0.645097	0.30429	-0.0336595	1.32385
delta_mir_192_5p	Equal variances assumed	1.63538	0.216361	2.76863	19	0.00611521	0.0122304	1.27938	0.4621	0.312197	2.24657
	Equal variances not assumed			3.06972	15.8902	0.0036883	0.00737659	1.27938	0.416775	0.395362	2.1634

## Sheet: Supplementary Tables S6c&d
Supplementary Table S6c: ANOVA test analysis for qPCR data from T1D female replication cohort 1 samples. Descriptive Statistics, ANOVA results, and multiple comparisons.
Descriptives
delta_192_5p
	N	Mean	Std. Deviation	Std. Error	95% Confidence Interval for Mean		Minimum	Maximum
					Lower Bound	Upper Bound
Normoalbuminuria	9	-0.215724	0.682831	0.22761	-0.740595	0.309147	-1.22538	0.723728
Microalbuminuria	4	-2.3323	1.48082	0.740412	-4.68862	0.0240172	-4.1145	-1.07598
Macroalbuminuria	4	-0.930924	1.42484	0.712419	-3.19816	1.33631	-2.59779	0.805969
Total	17	-0.882025	1.34205	0.325494	-1.57204	-0.192008	-4.1145	0.805969
ANOVA
delta_192_5p
	Sum of Squares	df	Mean Square	F	Sig.
Between Groups	12.4184	2	6.2092	5.30084	0.0193261
Within Groups	16.3991	14	1.17136
Total	28.8175	16
Multiple Comparisons
Dependent Variable:	delta_192_5p
Tukey HSD
		Mean Difference (I-J)	Std. Error	Sig.	95% Confidence Interval
					Lower Bound	Upper Bound
Normoalbuminurua	Microalbuminuria	2,116579009576592*	0.650378	0.0149132	0.414357	3.8188
	Macroalbuminuria	0.7152	0.650378	0.529807	-0.987022	2.41742
Microalbuminuria	Normoalbuminuria	-2,116579009576592*	0.650378	0.0149132	-3.8188	-0.414357
	Macroalbuminuria	-1.40138	0.765298	0.195633	-3.40438	0.601621
Macroalbuminuria	Normoalbuminuria	-0.7152	0.650378	0.529807	-2.41742	0.987022
	Microalbuminuria	1.40138	0.765298	0.195633	-0.601621	3.40438
*. The mean difference is significant at the 0.05 level.
Supplementary Table S6d: Independent samples t-test for qPCR data from T1D femal replication cohort 1. Mean differences were tested between the normoalbuminuria and albuminuria (microalbuminuria and macroalbuminuria groups combined) group. Descriptive Statistics and independent samples test.
Group Statistics
		N	Mean	Std. Deviation	Std. Error Mean
delta_192_5p	Normoalbuminuria	9	-0.215724	0.682831	0.22761
	Albuminuria	8	-1.63161	1.53979	0.544399
Independent Samples Test
		Levene's Test for Equality of Variances		t-test for Equality of Means
		F	Sig.	t	df	Significance		Mean Difference	Std. Error Difference	95% Confidence Interval of the Difference
						One-Sided p	Two-Sided p			Lower	Upper
delta_192_5p	Equal variances assumed	4.31086	0.0554742	2.50312	15	0.0121776	0.0243551	1.41589	0.565649	0.210237	2.62154
	Equal variances not assumed			2.39955	9.40956	0.0193992	0.0387985	1.41589	0.590065	0.0898741	2.74191
