# Supplementary material for: Selected miRNAs in Urinary Extracellular Vesicles Show Promise for Early and Specific Diagnostics of Diabetic Kidney Disease
Source: J Extracell Biol. 2025 Oct 14;4(10):e70089. doi: 10.1002/jex2.70089 (PMC12519432; doi:10.1002/jex2.70089)
Supplement: Supplementary file 8 — Supplementary Table S7: Combinatorial analysis of candidate miRNA markers (miR‐146a‐5p, miR‐192‐5p, miR‐486‐5p, miR‐574‐5p) and clinical measurements (eGFR, SBP, HBA1C) using CombiROC for the T1D male discovery cohort. [file JEX2-4-e70089-s010.xlsx]

## Sheet: Supplementary Table S7a
Supplementary Table S7a: Combinatorial analysis of candidate miRNA markers (miR-146a-5p, miR-192-5p, miR-486-5p, miR-574-5p) and clinical measurements (eGFR, SBP, HBA1C) using CombiROC for the T1D male discovery cohort. The analysis was done to classify the fastest eGFR decliners (lowest quartile, Q1: eGFR decline cut-off= -1.59 mL/min/1.73 m2/year). Area under the curve (AUC), estimated glomerul…
ID	Markers	AUC	CutOff
Combination 118	eGFR-hsa_miR_146a_5p-hsa_miR_192_5p-hsa_miR_486_5p-hsa_miR_574_5p-SBP	0.816	0.265
Combination 105	eGFR-hsa_miR_146a_5p-hsa_miR_486_5p-hsa_miR_574_5p-SBP	0.811	0.27
Combination 102	eGFR-hsa_miR_146a_5p-hsa_miR_192_5p-hsa_miR_486_5p-hsa_miR_574_5p	0.806	0.264
Combination 115	eGFR-HBA1C-hsa_miR_146a_5p-hsa_miR_192_5p-hsa_miR_574_5p-SBP	0.806	0.17
Combination 120	eGFR-HBA1C-hsa_miR_146a_5p-hsa_miR_192_5p-hsa_miR_486_5p-hsa_miR_574_5p-SBP	0.806	0.281
Combination 70	eGFR-hsa_miR_146a_5p-hsa_miR_486_5p-hsa_miR_574_5p	0.804	0.269
Combination 71	eGFR-hsa_miR_146a_5p-hsa_miR_486_5p-SBP	0.801	0.324
Combination 73	eGFR-hsa_miR_192_5p-hsa_miR_486_5p-hsa_miR_574_5p	0.801	0.211
Combination 95	eGFR-HBA1C-hsa_miR_146a_5p-hsa_miR_486_5p-hsa_miR_574_5p	0.801	0.332
Combination 106	eGFR-hsa_miR_192_5p-hsa_miR_486_5p-hsa_miR_574_5p-SBP	0.801	0.221
Combination 113	eGFR-HBA1C-hsa_miR_146a_5p-hsa_miR_192_5p-hsa_miR_486_5p-hsa_miR_574_5p	0.801	0.333
Combination 116	eGFR-HBA1C-hsa_miR_146a_5p-hsa_miR_486_5p-hsa_miR_574_5p-SBP	0.801	0.28
Combination 2	eGFR-hsa_miR_146a_5p	0.799	0.252
Combination 60	eGFR-HBA1C-hsa_miR_146a_5p-SBP	0.799	0.176
Combination 68	eGFR-hsa_miR_146a_5p-hsa_miR_192_5p-hsa_miR_574_5p	0.799	0.303
Combination 97	eGFR-HBA1C-hsa_miR_146a_5p-hsa_miR_574_5p-SBP	0.799	0.168
Combination 103	eGFR-hsa_miR_146a_5p-hsa_miR_192_5p-hsa_miR_486_5p-SBP	0.799	0.318
Combination 28	eGFR-hsa_miR_146a_5p-hsa_miR_486_5p	0.797	0.326
Combination 72	eGFR-hsa_miR_146a_5p-hsa_miR_574_5p-SBP	0.797	0.317
Combination 93	eGFR-HBA1C-hsa_miR_146a_5p-hsa_miR_192_5p-hsa_miR_574_5p	0.797	0.314
Combination 96	eGFR-HBA1C-hsa_miR_146a_5p-hsa_miR_486_5p-SBP	0.797	0.2
Combination 30	eGFR-hsa_miR_146a_5p-SBP	0.794	0.251
Combination 57	eGFR-HBA1C-hsa_miR_146a_5p-hsa_miR_192_5p	0.794	0.172
Combination 58	eGFR-HBA1C-hsa_miR_146a_5p-hsa_miR_486_5p	0.794	0.338
Combination 59	eGFR-HBA1C-hsa_miR_146a_5p-hsa_miR_574_5p	0.794	0.313
Combination 67	eGFR-hsa_miR_146a_5p-hsa_miR_192_5p-hsa_miR_486_5p	0.794	0.32
Combination 92	eGFR-HBA1C-hsa_miR_146a_5p-hsa_miR_192_5p-hsa_miR_486_5p	0.794	0.337
Combination 94	eGFR-HBA1C-hsa_miR_146a_5p-hsa_miR_192_5p-SBP	0.794	0.177
Combination 104	eGFR-hsa_miR_146a_5p-hsa_miR_192_5p-hsa_miR_574_5p-SBP	0.794	0.271
Combination 29	eGFR-hsa_miR_146a_5p-hsa_miR_574_5p	0.792	0.32
Combination 114	eGFR-HBA1C-hsa_miR_146a_5p-hsa_miR_192_5p-hsa_miR_486_5p-SBP	0.792	0.452
Combination 22	eGFR-HBA1C-hsa_miR_146a_5p	0.789	0.395
Combination 27	eGFR-hsa_miR_146a_5p-hsa_miR_192_5p	0.789	0.379
Combination 62	eGFR-HBA1C-hsa_miR_192_5p-hsa_miR_574_5p	0.787	0.372
Combination 34	eGFR-hsa_miR_486_5p-hsa_miR_574_5p	0.782	0.242
Combination 69	eGFR-hsa_miR_146a_5p-hsa_miR_192_5p-SBP	0.782	0.239
Combination 98	eGFR-HBA1C-hsa_miR_192_5p-hsa_miR_486_5p-hsa_miR_574_5p	0.782	0.335
Combination 100	eGFR-HBA1C-hsa_miR_192_5p-hsa_miR_574_5p-SBP	0.782	0.368
Combination 31	eGFR-hsa_miR_192_5p-hsa_miR_486_5p	0.775	0.296
Combination 76	eGFR-hsa_miR_486_5p-hsa_miR_574_5p-SBP	0.775	0.244
Combination 74	eGFR-hsa_miR_192_5p-hsa_miR_486_5p-SBP	0.772	0.295
Combination 117	eGFR-HBA1C-hsa_miR_192_5p-hsa_miR_486_5p-hsa_miR_574_5p-SBP	0.772	0.367
Combination 5	eGFR-hsa_miR_574_5p	0.77	0.269
Combination 32	eGFR-hsa_miR_192_5p-hsa_miR_574_5p	0.77	0.271
Combination 25	eGFR-HBA1C-hsa_miR_574_5p	0.767	0.279
Combination 36	eGFR-hsa_miR_574_5p-SBP	0.765	0.249
Combination 64	eGFR-HBA1C-hsa_miR_486_5p-hsa_miR_574_5p	0.765	0.253
Combination 75	eGFR-hsa_miR_192_5p-hsa_miR_574_5p-SBP	0.762	0.27
Combination 108	HBA1C-hsa_miR_146a_5p-hsa_miR_192_5p-hsa_miR_486_5p-SBP	0.762	0.42
Combination 61	eGFR-HBA1C-hsa_miR_192_5p-hsa_miR_486_5p	0.76	0.332
Combination 66	eGFR-HBA1C-hsa_miR_574_5p-SBP	0.76	0.274
Combination 81	HBA1C-hsa_miR_146a_5p-hsa_miR_486_5p-SBP	0.757	0.474
Combination 1	eGFR-HBA1C	0.755	0.316
Combination 4	eGFR-hsa_miR_486_5p	0.755	0.254
Combination 35	eGFR-hsa_miR_486_5p-SBP	0.755	0.255
Combination 38	HBA1C-hsa_miR_146a_5p-hsa_miR_486_5p	0.755	0.435
Combination 77	HBA1C-hsa_miR_146a_5p-hsa_miR_192_5p-hsa_miR_486_5p	0.755	0.435
Combination 107	HBA1C-hsa_miR_146a_5p-hsa_miR_192_5p-hsa_miR_486_5p-hsa_miR_574_5p	0.755	0.328
Combination 23	eGFR-HBA1C-hsa_miR_192_5p	0.752	0.32
Combination 119	HBA1C-hsa_miR_146a_5p-hsa_miR_192_5p-hsa_miR_486_5p-hsa_miR_574_5p-SBP	0.752	0.437
eGFR	eGFR	0.75	0.286
Combination 6	eGFR-SBP	0.75	0.286
Combination 40	HBA1C-hsa_miR_146a_5p-SBP	0.748	0.445
Combination 48	hsa_miR_146a_5p-hsa_miR_192_5p-hsa_miR_574_5p	0.748	0.227
Combination 63	eGFR-HBA1C-hsa_miR_192_5p-SBP	0.748	0.32
Combination 79	HBA1C-hsa_miR_146a_5p-hsa_miR_192_5p-SBP	0.748	0.492
Combination 37	HBA1C-hsa_miR_146a_5p-hsa_miR_192_5p	0.745	0.498
Combination 87	hsa_miR_146a_5p-hsa_miR_192_5p-hsa_miR_486_5p-hsa_miR_574_5p	0.745	0.204
Combination 99	eGFR-HBA1C-hsa_miR_192_5p-hsa_miR_486_5p-SBP	0.745	0.341
Combination 110	HBA1C-hsa_miR_146a_5p-hsa_miR_486_5p-hsa_miR_574_5p-SBP	0.745	0.224
Combination 7	HBA1C-hsa_miR_146a_5p	0.743	0.432
Combination 33	eGFR-hsa_miR_192_5p-SBP	0.743	0.267
Combination 101	eGFR-HBA1C-hsa_miR_486_5p-hsa_miR_574_5p-SBP	0.743	0.252
Combination 109	HBA1C-hsa_miR_146a_5p-hsa_miR_192_5p-hsa_miR_574_5p-SBP	0.743	0.193
Combination 47	hsa_miR_146a_5p-hsa_miR_192_5p-hsa_miR_486_5p	0.74	0.197
Combination 89	hsa_miR_146a_5p-hsa_miR_192_5p-hsa_miR_574_5p-SBP	0.74	0.338
Combination 3	eGFR-hsa_miR_192_5p	0.738	0.267
Combination 88	hsa_miR_146a_5p-hsa_miR_192_5p-hsa_miR_486_5p-SBP	0.738	0.462
Combination 12	hsa_miR_146a_5p-hsa_miR_192_5p	0.735	0.372
Combination 26	eGFR-HBA1C-SBP	0.735	0.327
Combination 39	HBA1C-hsa_miR_146a_5p-hsa_miR_574_5p	0.735	0.279
Combination 80	HBA1C-hsa_miR_146a_5p-hsa_miR_486_5p-hsa_miR_574_5p	0.735	0.267
Combination 82	HBA1C-hsa_miR_146a_5p-hsa_miR_574_5p-SBP	0.735	0.197
Combination 24	eGFR-HBA1C-hsa_miR_486_5p	0.733	0.282
Combination 78	HBA1C-hsa_miR_146a_5p-hsa_miR_192_5p-hsa_miR_574_5p	0.733	0.49
Combination 112	hsa_miR_146a_5p-hsa_miR_192_5p-hsa_miR_486_5p-hsa_miR_574_5p-SBP	0.73	0.328
Combination 52	hsa_miR_146a_5p-hsa_miR_574_5p-SBP	0.725	0.183
Combination 49	hsa_miR_146a_5p-hsa_miR_192_5p-SBP	0.723	0.426
Combination 51	hsa_miR_146a_5p-hsa_miR_486_5p-SBP	0.723	0.412
hsa_miR_146a_5p	hsa_miR_146a_5p	0.721	0.254
Combination 15	hsa_miR_146a_5p-SBP	0.721	0.404
Combination 50	hsa_miR_146a_5p-hsa_miR_486_5p-hsa_miR_574_5p	0.718	0.274
Combination 14	hsa_miR_146a_5p-hsa_miR_574_5p	0.716	0.256
Combination 65	eGFR-HBA1C-hsa_miR_486_5p-SBP	0.716	0.32
Combination 90	hsa_miR_146a_5p-hsa_miR_486_5p-hsa_miR_574_5p-SBP	0.713	0.192
Combination 13	hsa_miR_146a_5p-hsa_miR_486_5p	0.708	0.195
Combination 84	HBA1C-hsa_miR_192_5p-hsa_miR_486_5p-SBP	0.689	0.309
Combination 45	HBA1C-hsa_miR_486_5p-SBP	0.684	0.328
Combination 86	HBA1C-hsa_miR_486_5p-hsa_miR_574_5p-SBP	0.676	0.229
Combination 111	HBA1C-hsa_miR_192_5p-hsa_miR_486_5p-hsa_miR_574_5p-SBP	0.674	0.226
Combination 9	HBA1C-hsa_miR_486_5p	0.672	0.315
Combination 44	HBA1C-hsa_miR_486_5p-hsa_miR_574_5p	0.672	0.339
Combination 83	HBA1C-hsa_miR_192_5p-hsa_miR_486_5p-hsa_miR_574_5p	0.669	0.34
Combination 41	HBA1C-hsa_miR_192_5p-hsa_miR_486_5p	0.667	0.328
Combination 11	HBA1C-SBP	0.664	0.249
Combination 43	HBA1C-hsa_miR_192_5p-SBP	0.662	0.259
Combination 8	HBA1C-hsa_miR_192_5p	0.657	0.236
Combination 46	HBA1C-hsa_miR_574_5p-SBP	0.657	0.233
Combination 20	hsa_miR_486_5p-SBP	0.652	0.241
Combination 42	HBA1C-hsa_miR_192_5p-hsa_miR_574_5p	0.652	0.201
Combination 56	hsa_miR_486_5p-hsa_miR_574_5p-SBP	0.652	0.245
Combination 85	HBA1C-hsa_miR_192_5p-hsa_miR_574_5p-SBP	0.652	0.287
HBA1C	HBA1C	0.645	0.199
Combination 54	hsa_miR_192_5p-hsa_miR_486_5p-SBP	0.645	0.223
Combination 10	HBA1C-hsa_miR_574_5p	0.642	0.206
Combination 91	hsa_miR_192_5p-hsa_miR_486_5p-hsa_miR_574_5p-SBP	0.64	0.246
Combination 18	hsa_miR_192_5p-SBP	0.618	0.287
SBP	SBP	0.612	0.295
Combination 21	hsa_miR_574_5p-SBP	0.61	0.315
Combination 55	hsa_miR_192_5p-hsa_miR_574_5p-SBP	0.6	0.303
hsa_miR_486_5p	hsa_miR_486_5p	0.591	0.29
Combination 53	hsa_miR_192_5p-hsa_miR_486_5p-hsa_miR_574_5p	0.583	0.333
Combination 16	hsa_miR_192_5p-hsa_miR_486_5p	0.581	0.321
Combination 19	hsa_miR_486_5p-hsa_miR_574_5p	0.581	0.281
Combination 17	hsa_miR_192_5p-hsa_miR_574_5p	0.561	0.285
hsa_miR_192_5p	hsa_miR_192_5p	0.505	0.272
hsa_miR_574_5p	hsa_miR_574_5p	0.441	0.263

## Sheet: Supplementary Table S7b
Supplementary Table S7b: Combinatorial analysis of candidate miRNA markers (miR-146a-5p, miR-192-5p, miR-486-5p, miR-574-5p) and clinical measurements (eGFR, SBP, HBA1C) using CombiROC for the normoalbuminuric group of the T1D male discovery cohort. The analysis was done to classify the fastest eGFR decliners (lowest quartile, Q1: eGFR decline cut-off= -1.36 mL/min/1.73 m2/year). Area under the c…
ID	Markers	AUC	CutOff
Combination 117	eGFR-HBA1C-hsa_miR_192_5p-hsa_miR_486_5p-hsa_miR_574_5p-SBP	0.797	0.339
Combination 120	eGFR-HBA1C-hsa_miR_146a_5p-hsa_miR_192_5p-hsa_miR_486_5p-hsa_miR_574_5p-SBP	0.782	0.345
Combination 36	eGFR-hsa_miR_574_5p-SBP	0.774	0.295
Combination 66	eGFR-HBA1C-hsa_miR_574_5p-SBP	0.774	0.277
Combination 116	eGFR-HBA1C-hsa_miR_146a_5p-hsa_miR_486_5p-hsa_miR_574_5p-SBP	0.774	0.355
Combination 119	HBA1C-hsa_miR_146a_5p-hsa_miR_192_5p-hsa_miR_486_5p-hsa_miR_574_5p-SBP	0.774	0.327
Combination 85	HBA1C-hsa_miR_192_5p-hsa_miR_574_5p-SBP	0.767	0.29
Combination 91	hsa_miR_192_5p-hsa_miR_486_5p-hsa_miR_574_5p-SBP	0.767	0.298
Combination 97	eGFR-HBA1C-hsa_miR_146a_5p-hsa_miR_574_5p-SBP	0.767	0.356
Combination 100	eGFR-HBA1C-hsa_miR_192_5p-hsa_miR_574_5p-SBP	0.767	0.303
Combination 112	hsa_miR_146a_5p-hsa_miR_192_5p-hsa_miR_486_5p-hsa_miR_574_5p-SBP	0.767	0.314
Combination 115	eGFR-HBA1C-hsa_miR_146a_5p-hsa_miR_192_5p-hsa_miR_574_5p-SBP	0.767	0.355
Combination 106	eGFR-hsa_miR_192_5p-hsa_miR_486_5p-hsa_miR_574_5p-SBP	0.759	0.33
Combination 109	HBA1C-hsa_miR_146a_5p-hsa_miR_192_5p-hsa_miR_574_5p-SBP	0.759	0.351
Combination 111	HBA1C-hsa_miR_192_5p-hsa_miR_486_5p-hsa_miR_574_5p-SBP	0.759	0.309
Combination 118	eGFR-hsa_miR_146a_5p-hsa_miR_192_5p-hsa_miR_486_5p-hsa_miR_574_5p-SBP	0.759	0.33
Combination 52	hsa_miR_146a_5p-hsa_miR_574_5p-SBP	0.752	0.39
Combination 72	eGFR-hsa_miR_146a_5p-hsa_miR_574_5p-SBP	0.752	0.327
Combination 82	HBA1C-hsa_miR_146a_5p-hsa_miR_574_5p-SBP	0.744	0.323
Combination 89	hsa_miR_146a_5p-hsa_miR_192_5p-hsa_miR_574_5p-SBP	0.744	0.316
Combination 104	eGFR-hsa_miR_146a_5p-hsa_miR_192_5p-hsa_miR_574_5p-SBP	0.744	0.317
Combination 105	eGFR-hsa_miR_146a_5p-hsa_miR_486_5p-hsa_miR_574_5p-SBP	0.744	0.371
Combination 55	hsa_miR_192_5p-hsa_miR_574_5p-SBP	0.737	0.265
Combination 75	eGFR-hsa_miR_192_5p-hsa_miR_574_5p-SBP	0.737	0.266
Combination 76	eGFR-hsa_miR_486_5p-hsa_miR_574_5p-SBP	0.737	0.215
Combination 101	eGFR-HBA1C-hsa_miR_486_5p-hsa_miR_574_5p-SBP	0.737	0.238
Combination 21	hsa_miR_574_5p-SBP	0.729	0.267
Combination 39	HBA1C-hsa_miR_146a_5p-hsa_miR_574_5p	0.722	0.321
Combination 46	HBA1C-hsa_miR_574_5p-SBP	0.722	0.292
Combination 59	eGFR-HBA1C-hsa_miR_146a_5p-hsa_miR_574_5p	0.722	0.312
Combination 87	hsa_miR_146a_5p-hsa_miR_192_5p-hsa_miR_486_5p-hsa_miR_574_5p	0.722	0.279
Combination 90	hsa_miR_146a_5p-hsa_miR_486_5p-hsa_miR_574_5p-SBP	0.722	0.347
Combination 93	eGFR-HBA1C-hsa_miR_146a_5p-hsa_miR_192_5p-hsa_miR_574_5p	0.722	0.312
Combination 107	HBA1C-hsa_miR_146a_5p-hsa_miR_192_5p-hsa_miR_486_5p-hsa_miR_574_5p	0.722	0.251
Combination 113	eGFR-HBA1C-hsa_miR_146a_5p-hsa_miR_192_5p-hsa_miR_486_5p-hsa_miR_574_5p	0.722	0.251
Combination 64	eGFR-HBA1C-hsa_miR_486_5p-hsa_miR_574_5p	0.714	0.339
Combination 78	HBA1C-hsa_miR_146a_5p-hsa_miR_192_5p-hsa_miR_574_5p	0.714	0.321
Combination 110	HBA1C-hsa_miR_146a_5p-hsa_miR_486_5p-hsa_miR_574_5p-SBP	0.714	0.536
Combination 80	HBA1C-hsa_miR_146a_5p-hsa_miR_486_5p-hsa_miR_574_5p	0.707	0.215
Combination 95	eGFR-HBA1C-hsa_miR_146a_5p-hsa_miR_486_5p-hsa_miR_574_5p	0.707	0.22
Combination 102	eGFR-hsa_miR_146a_5p-hsa_miR_192_5p-hsa_miR_486_5p-hsa_miR_574_5p	0.707	0.387
Combination 70	eGFR-hsa_miR_146a_5p-hsa_miR_486_5p-hsa_miR_574_5p	0.699	0.225
Combination 86	HBA1C-hsa_miR_486_5p-hsa_miR_574_5p-SBP	0.699	0.512
Combination 108	HBA1C-hsa_miR_146a_5p-hsa_miR_192_5p-hsa_miR_486_5p-SBP	0.699	0.248
Combination 26	eGFR-HBA1C-SBP	0.692	0.297
Combination 38	HBA1C-hsa_miR_146a_5p-hsa_miR_486_5p	0.692	0.263
Combination 43	HBA1C-hsa_miR_192_5p-SBP	0.692	0.266
Combination 50	hsa_miR_146a_5p-hsa_miR_486_5p-hsa_miR_574_5p	0.692	0.226
Combination 56	hsa_miR_486_5p-hsa_miR_574_5p-SBP	0.692	0.521
Combination 62	eGFR-HBA1C-hsa_miR_192_5p-hsa_miR_574_5p	0.692	0.218
Combination 79	HBA1C-hsa_miR_146a_5p-hsa_miR_192_5p-SBP	0.692	0.268
Combination 83	HBA1C-hsa_miR_192_5p-hsa_miR_486_5p-hsa_miR_574_5p	0.692	0.252
Combination 84	HBA1C-hsa_miR_192_5p-hsa_miR_486_5p-SBP	0.692	0.245
Combination 94	eGFR-HBA1C-hsa_miR_146a_5p-hsa_miR_192_5p-SBP	0.692	0.301
Combination 98	eGFR-HBA1C-hsa_miR_192_5p-hsa_miR_486_5p-hsa_miR_574_5p	0.692	0.252
Combination 53	hsa_miR_192_5p-hsa_miR_486_5p-hsa_miR_574_5p	0.684	0.265
Combination 60	eGFR-HBA1C-hsa_miR_146a_5p-SBP	0.684	0.296
Combination 63	eGFR-HBA1C-hsa_miR_192_5p-SBP	0.684	0.381
Combination 68	eGFR-hsa_miR_146a_5p-hsa_miR_192_5p-hsa_miR_574_5p	0.684	0.286
Combination 81	HBA1C-hsa_miR_146a_5p-hsa_miR_486_5p-SBP	0.684	0.245
Combination 29	eGFR-hsa_miR_146a_5p-hsa_miR_574_5p	0.677	0.355
Combination 45	HBA1C-hsa_miR_486_5p-SBP	0.677	0.245
Combination 73	eGFR-hsa_miR_192_5p-hsa_miR_486_5p-hsa_miR_574_5p	0.677	0.239
Combination 11	HBA1C-SBP	0.669	0.253
Combination 14	hsa_miR_146a_5p-hsa_miR_574_5p	0.669	0.301
Combination 40	HBA1C-hsa_miR_146a_5p-SBP	0.669	0.254
Combination 42	HBA1C-hsa_miR_192_5p-hsa_miR_574_5p	0.669	0.221
Combination 44	HBA1C-hsa_miR_486_5p-hsa_miR_574_5p	0.669	0.165
Combination 48	hsa_miR_146a_5p-hsa_miR_192_5p-hsa_miR_574_5p	0.669	0.303
Combination 103	eGFR-hsa_miR_146a_5p-hsa_miR_192_5p-hsa_miR_486_5p-SBP	0.669	0.345
Combination 7	HBA1C-hsa_miR_146a_5p	0.662	0.274
Combination 10	HBA1C-hsa_miR_574_5p	0.662	0.193
Combination 34	eGFR-hsa_miR_486_5p-hsa_miR_574_5p	0.662	0.309
Combination 37	HBA1C-hsa_miR_146a_5p-hsa_miR_192_5p	0.662	0.275
Combination 71	eGFR-hsa_miR_146a_5p-hsa_miR_486_5p-SBP	0.662	0.335
Combination 77	HBA1C-hsa_miR_146a_5p-hsa_miR_192_5p-hsa_miR_486_5p	0.662	0.257
Combination 114	eGFR-HBA1C-hsa_miR_146a_5p-hsa_miR_192_5p-hsa_miR_486_5p-SBP	0.662	0.282
Combination 25	eGFR-HBA1C-hsa_miR_574_5p	0.654	0.184
Combination 96	eGFR-HBA1C-hsa_miR_146a_5p-hsa_miR_486_5p-SBP	0.654	0.147
Combination 99	eGFR-HBA1C-hsa_miR_192_5p-hsa_miR_486_5p-SBP	0.654	0.29
Combination 32	eGFR-hsa_miR_192_5p-hsa_miR_574_5p	0.647	0.219
Combination 65	eGFR-HBA1C-hsa_miR_486_5p-SBP	0.647	0.284
SBP		0.643	0.289
Combination 35	eGFR-hsa_miR_486_5p-SBP	0.639	0.335
Combination 74	eGFR-hsa_miR_192_5p-hsa_miR_486_5p-SBP	0.639	0.335
Combination 6	eGFR-SBP	0.632	0.341
Combination 15	hsa_miR_146a_5p-SBP	0.632	0.289
Combination 18	hsa_miR_192_5p-SBP	0.632	0.306
Combination 19	hsa_miR_486_5p-hsa_miR_574_5p	0.632	0.301
Combination 22	eGFR-HBA1C-hsa_miR_146a_5p	0.632	0.255
Combination 30	eGFR-hsa_miR_146a_5p-SBP	0.632	0.339
Combination 33	eGFR-hsa_miR_192_5p-SBP	0.632	0.289
Combination 49	hsa_miR_146a_5p-hsa_miR_192_5p-SBP	0.632	0.305
Combination 69	eGFR-hsa_miR_146a_5p-hsa_miR_192_5p-SBP	0.632	0.292
Combination 17	hsa_miR_192_5p-hsa_miR_574_5p	0.624	0.264
Combination 9	HBA1C-hsa_miR_486_5p	0.617	0.285
Combination 54	hsa_miR_192_5p-hsa_miR_486_5p-SBP	0.609	0.338
HBA1C		0.602	0.214
hsa_miR_574_5p		0.602	0.218
Combination 8	HBA1C-hsa_miR_192_5p	0.602	0.232
Combination 41	HBA1C-hsa_miR_192_5p-hsa_miR_486_5p	0.602	0.233
Combination 57	eGFR-HBA1C-hsa_miR_146a_5p-hsa_miR_192_5p	0.602	0.26
Combination 67	eGFR-hsa_miR_146a_5p-hsa_miR_192_5p-hsa_miR_486_5p	0.602	0.298
Combination 88	hsa_miR_146a_5p-hsa_miR_192_5p-hsa_miR_486_5p-SBP	0.602	0.298
Combination 5	eGFR-hsa_miR_574_5p	0.594	0.23
Combination 23	eGFR-HBA1C-hsa_miR_192_5p	0.586	0.229
Combination 28	eGFR-hsa_miR_146a_5p-hsa_miR_486_5p	0.586	0.325
Combination 51	hsa_miR_146a_5p-hsa_miR_486_5p-SBP	0.586	0.266
Combination 1	eGFR-HBA1C	0.579	0.227
Combination 20	hsa_miR_486_5p-SBP	0.579	0.267
Combination 24	eGFR-HBA1C-hsa_miR_486_5p	0.579	0.237
Combination 61	eGFR-HBA1C-hsa_miR_192_5p-hsa_miR_486_5p	0.579	0.233
hsa_miR_486_5p		0.571	0.245
Combination 13	hsa_miR_146a_5p-hsa_miR_486_5p	0.571	0.245
Combination 16	hsa_miR_192_5p-hsa_miR_486_5p	0.564	0.224
eGFR		0.556	0.258
Combination 31	eGFR-hsa_miR_192_5p-hsa_miR_486_5p	0.556	0.309
Combination 4	eGFR-hsa_miR_486_5p	0.549	0.258
Combination 47	hsa_miR_146a_5p-hsa_miR_192_5p-hsa_miR_486_5p	0.534	0.31
Combination 3	eGFR-hsa_miR_192_5p	0.511	0.255
hsa_miR_192_5p		0.504	0.274
Combination 27	eGFR-hsa_miR_146a_5p-hsa_miR_192_5p	0.481	0.253
Combination 2	eGFR-hsa_miR_146a_5p	0.466	0.248
hsa_miR_146a_5p		0.451	0.256
Combination 92	eGFR-HBA1C-hsa_miR_146a_5p-hsa_miR_192_5p-hsa_miR_486_5p	0.451	0.331
Combination 12	hsa_miR_146a_5p-hsa_miR_192_5p	0.444	0.256
Combination 58	eGFR-HBA1C-hsa_miR_146a_5p-hsa_miR_486_5p	0.436	0.306

## Sheet: Supplementary Table S7c
Supplementary Table S7c: Combinatorial analysis of candidate miRNA markers (miR-146a-5p, miR-192-5p, miR-486-5p, miR-574-5p) and clinical measurements (eGFR, SBP, HBA1C) using CombiROC for the albuminuria (microalbuminuria + macroalbuminuria) group of the T1D male discovery cohort. The analysis was done to classify the fastest eGFR decliners (lowest quartile, Q1: eGFR decline cut-off= -2.46 mL/mi…
ID	Markers	AUC	CutOff
Combination 100	eGFR-HBA1C-hsa_miR_192_5p-hsa_miR_574_5p-SBP	1	0.5
Combination 104	eGFR-hsa_miR_146a_5p-hsa_miR_192_5p-hsa_miR_574_5p-SBP	1	0.5
Combination 106	eGFR-hsa_miR_192_5p-hsa_miR_486_5p-hsa_miR_574_5p-SBP	1	0.5
Combination 115	eGFR-HBA1C-hsa_miR_146a_5p-hsa_miR_192_5p-hsa_miR_574_5p-SBP	1	0.5
Combination 117	eGFR-HBA1C-hsa_miR_192_5p-hsa_miR_486_5p-hsa_miR_574_5p-SBP	1	0.5
Combination 118	eGFR-hsa_miR_146a_5p-hsa_miR_192_5p-hsa_miR_486_5p-hsa_miR_574_5p-SBP	1	0.5
Combination 120	eGFR-HBA1C-hsa_miR_146a_5p-hsa_miR_192_5p-hsa_miR_486_5p-hsa_miR_574_5p-SBP	1	0.5
Combination 76	eGFR-hsa_miR_486_5p-hsa_miR_574_5p-SBP	0.96	0.283
Combination 101	eGFR-HBA1C-hsa_miR_486_5p-hsa_miR_574_5p-SBP	0.96	0.288
Combination 32	eGFR-hsa_miR_192_5p-hsa_miR_574_5p	0.947	0.16
Combination 59	eGFR-HBA1C-hsa_miR_146a_5p-hsa_miR_574_5p	0.947	0.122
Combination 62	eGFR-HBA1C-hsa_miR_192_5p-hsa_miR_574_5p	0.947	0.183
Combination 64	eGFR-HBA1C-hsa_miR_486_5p-hsa_miR_574_5p	0.947	0.251
Combination 66	eGFR-HBA1C-hsa_miR_574_5p-SBP	0.947	0.232
Combination 68	eGFR-hsa_miR_146a_5p-hsa_miR_192_5p-hsa_miR_574_5p	0.947	0.096
Combination 72	eGFR-hsa_miR_146a_5p-hsa_miR_574_5p-SBP	0.947	0.136
Combination 73	eGFR-hsa_miR_192_5p-hsa_miR_486_5p-hsa_miR_574_5p	0.947	0.276
Combination 75	eGFR-hsa_miR_192_5p-hsa_miR_574_5p-SBP	0.947	0.625
Combination 97	eGFR-HBA1C-hsa_miR_146a_5p-hsa_miR_574_5p-SBP	0.947	0.145
Combination 98	eGFR-HBA1C-hsa_miR_192_5p-hsa_miR_486_5p-hsa_miR_574_5p	0.947	0.268
Combination 105	eGFR-hsa_miR_146a_5p-hsa_miR_486_5p-hsa_miR_574_5p-SBP	0.947	0.138
Combination 116	eGFR-HBA1C-hsa_miR_146a_5p-hsa_miR_486_5p-hsa_miR_574_5p-SBP	0.947	0.146
Combination 29	eGFR-hsa_miR_146a_5p-hsa_miR_574_5p	0.933	0.088
Combination 34	eGFR-hsa_miR_486_5p-hsa_miR_574_5p	0.933	0.276
Combination 36	eGFR-hsa_miR_574_5p-SBP	0.933	0.213
Combination 70	eGFR-hsa_miR_146a_5p-hsa_miR_486_5p-hsa_miR_574_5p	0.933	0.111
Combination 93	eGFR-HBA1C-hsa_miR_146a_5p-hsa_miR_192_5p-hsa_miR_574_5p	0.933	0.124
Combination 95	eGFR-HBA1C-hsa_miR_146a_5p-hsa_miR_486_5p-hsa_miR_574_5p	0.933	0.144
Combination 102	eGFR-hsa_miR_146a_5p-hsa_miR_192_5p-hsa_miR_486_5p-hsa_miR_574_5p	0.933	0.169
Combination 113	eGFR-HBA1C-hsa_miR_146a_5p-hsa_miR_192_5p-hsa_miR_486_5p-hsa_miR_574_5p	0.933	0.164
Combination 25	eGFR-HBA1C-hsa_miR_574_5p	0.92	0.145
Combination 4	eGFR-hsa_miR_486_5p	0.907	0.228
Combination 5	eGFR-hsa_miR_574_5p	0.907	0.135
Combination 24	eGFR-HBA1C-hsa_miR_486_5p	0.907	0.209
Combination 28	eGFR-hsa_miR_146a_5p-hsa_miR_486_5p	0.907	0.168
Combination 31	eGFR-hsa_miR_192_5p-hsa_miR_486_5p	0.907	0.226
Combination 35	eGFR-hsa_miR_486_5p-SBP	0.907	0.245
Combination 58	eGFR-HBA1C-hsa_miR_146a_5p-hsa_miR_486_5p	0.907	0.169
Combination 61	eGFR-HBA1C-hsa_miR_192_5p-hsa_miR_486_5p	0.907	0.209
Combination 65	eGFR-HBA1C-hsa_miR_486_5p-SBP	0.907	0.241
Combination 71	eGFR-hsa_miR_146a_5p-hsa_miR_486_5p-SBP	0.907	0.197
Combination 74	eGFR-hsa_miR_192_5p-hsa_miR_486_5p-SBP	0.907	0.245
Combination 92	eGFR-HBA1C-hsa_miR_146a_5p-hsa_miR_192_5p-hsa_miR_486_5p	0.907	0.162
Combination 99	eGFR-HBA1C-hsa_miR_192_5p-hsa_miR_486_5p-SBP	0.907	0.242
Combination 22	eGFR-HBA1C-hsa_miR_146a_5p	0.893	0.138
Combination 67	eGFR-hsa_miR_146a_5p-hsa_miR_192_5p-hsa_miR_486_5p	0.893	0.153
Combination 2	eGFR-hsa_miR_146a_5p	0.88	0.248
Combination 14	hsa_miR_146a_5p-hsa_miR_574_5p	0.88	0.136
Combination 57	eGFR-HBA1C-hsa_miR_146a_5p-hsa_miR_192_5p	0.88	0.246
Combination 69	eGFR-hsa_miR_146a_5p-hsa_miR_192_5p-SBP	0.88	0.336
Combination 94	eGFR-HBA1C-hsa_miR_146a_5p-hsa_miR_192_5p-SBP	0.88	0.34
Combination 96	eGFR-HBA1C-hsa_miR_146a_5p-hsa_miR_486_5p-SBP	0.88	0.246
Combination 1	eGFR-HBA1C	0.867	0.143
Combination 3	eGFR-hsa_miR_192_5p	0.867	0.146
Combination 23	eGFR-HBA1C-hsa_miR_192_5p	0.867	0.157
Combination 27	eGFR-hsa_miR_146a_5p-hsa_miR_192_5p	0.867	0.248
Combination 30	eGFR-hsa_miR_146a_5p-SBP	0.867	0.139
Combination 48	hsa_miR_146a_5p-hsa_miR_192_5p-hsa_miR_574_5p	0.867	0.426
Combination 50	hsa_miR_146a_5p-hsa_miR_486_5p-hsa_miR_574_5p	0.867	0.131
Combination 60	eGFR-HBA1C-hsa_miR_146a_5p-SBP	0.867	0.133
Combination 78	HBA1C-hsa_miR_146a_5p-hsa_miR_192_5p-hsa_miR_574_5p	0.867	0.426
Combination 87	hsa_miR_146a_5p-hsa_miR_192_5p-hsa_miR_486_5p-hsa_miR_574_5p	0.867	0.431
Combination 89	hsa_miR_146a_5p-hsa_miR_192_5p-hsa_miR_574_5p-SBP	0.867	0.431
Combination 103	eGFR-hsa_miR_146a_5p-hsa_miR_192_5p-hsa_miR_486_5p-SBP	0.867	0.294
Combination 107	HBA1C-hsa_miR_146a_5p-hsa_miR_192_5p-hsa_miR_486_5p-hsa_miR_574_5p	0.867	0.431
Combination 109	HBA1C-hsa_miR_146a_5p-hsa_miR_192_5p-hsa_miR_574_5p-SBP	0.867	0.432
Combination 112	hsa_miR_146a_5p-hsa_miR_192_5p-hsa_miR_486_5p-hsa_miR_574_5p-SBP	0.867	0.434
Combination 114	eGFR-HBA1C-hsa_miR_146a_5p-hsa_miR_192_5p-hsa_miR_486_5p-SBP	0.867	0.297
Combination 119	HBA1C-hsa_miR_146a_5p-hsa_miR_192_5p-hsa_miR_486_5p-hsa_miR_574_5p-SBP	0.867	0.434
eGFR		0.853	0.142
Combination 6	eGFR-SBP	0.853	0.163
Combination 26	eGFR-HBA1C-SBP	0.853	0.163
Combination 47	hsa_miR_146a_5p-hsa_miR_192_5p-hsa_miR_486_5p	0.853	0.291
Combination 88	hsa_miR_146a_5p-hsa_miR_192_5p-hsa_miR_486_5p-SBP	0.853	0.302
Combination 90	hsa_miR_146a_5p-hsa_miR_486_5p-hsa_miR_574_5p-SBP	0.853	0.144
Combination 33	eGFR-hsa_miR_192_5p-SBP	0.84	0.153
Combination 52	hsa_miR_146a_5p-hsa_miR_574_5p-SBP	0.84	0.137
Combination 63	eGFR-HBA1C-hsa_miR_192_5p-SBP	0.84	0.152
Combination 77	HBA1C-hsa_miR_146a_5p-hsa_miR_192_5p-hsa_miR_486_5p	0.84	0.293
Combination 82	HBA1C-hsa_miR_146a_5p-hsa_miR_574_5p-SBP	0.84	0.561
Combination 110	HBA1C-hsa_miR_146a_5p-hsa_miR_486_5p-hsa_miR_574_5p-SBP	0.84	0.563
Combination 12	hsa_miR_146a_5p-hsa_miR_192_5p	0.827	0.278
Combination 39	HBA1C-hsa_miR_146a_5p-hsa_miR_574_5p	0.827	0.58
Combination 49	hsa_miR_146a_5p-hsa_miR_192_5p-SBP	0.827	0.295
Combination 54	hsa_miR_192_5p-hsa_miR_486_5p-SBP	0.827	0.17
Combination 80	HBA1C-hsa_miR_146a_5p-hsa_miR_486_5p-hsa_miR_574_5p	0.827	0.581
Combination 84	HBA1C-hsa_miR_192_5p-hsa_miR_486_5p-SBP	0.827	0.164
Combination 91	hsa_miR_192_5p-hsa_miR_486_5p-hsa_miR_574_5p-SBP	0.827	0.203
Combination 108	HBA1C-hsa_miR_146a_5p-hsa_miR_192_5p-hsa_miR_486_5p-SBP	0.827	0.322
Combination 111	HBA1C-hsa_miR_192_5p-hsa_miR_486_5p-hsa_miR_574_5p-SBP	0.827	0.327
hsa_miR_146a_5p		0.813	0.164
Combination 13	hsa_miR_146a_5p-hsa_miR_486_5p	0.813	0.179
Combination 37	HBA1C-hsa_miR_146a_5p-hsa_miR_192_5p	0.813	0.281
Combination 51	hsa_miR_146a_5p-hsa_miR_486_5p-SBP	0.813	0.264
Combination 79	HBA1C-hsa_miR_146a_5p-hsa_miR_192_5p-SBP	0.813	0.323
Combination 81	HBA1C-hsa_miR_146a_5p-hsa_miR_486_5p-SBP	0.813	0.344
Combination 15	hsa_miR_146a_5p-SBP	0.8	0.335
Combination 83	HBA1C-hsa_miR_192_5p-hsa_miR_486_5p-hsa_miR_574_5p	0.8	0.32
Combination 7	HBA1C-hsa_miR_146a_5p	0.787	0.287
Combination 38	HBA1C-hsa_miR_146a_5p-hsa_miR_486_5p	0.787	0.286
Combination 40	HBA1C-hsa_miR_146a_5p-SBP	0.787	0.338
Combination 41	HBA1C-hsa_miR_192_5p-hsa_miR_486_5p	0.787	0.183
Combination 45	HBA1C-hsa_miR_486_5p-SBP	0.787	0.203
Combination 53	hsa_miR_192_5p-hsa_miR_486_5p-hsa_miR_574_5p	0.787	0.311
Combination 16	hsa_miR_192_5p-hsa_miR_486_5p	0.773	0.16
Combination 20	hsa_miR_486_5p-SBP	0.773	0.186
Combination 56	hsa_miR_486_5p-hsa_miR_574_5p-SBP	0.76	0.209
Combination 86	HBA1C-hsa_miR_486_5p-hsa_miR_574_5p-SBP	0.76	0.206
Combination 44	HBA1C-hsa_miR_486_5p-hsa_miR_574_5p	0.72	0.2
Combination 9	HBA1C-hsa_miR_486_5p	0.693	0.259
hsa_miR_486_5p		0.667	0.209
Combination 19	hsa_miR_486_5p-hsa_miR_574_5p	0.667	0.173
Combination 46	HBA1C-hsa_miR_574_5p-SBP	0.653	0.301
SBP		0.647	0.304
Combination 11	HBA1C-SBP	0.64	0.302
Combination 21	hsa_miR_574_5p-SBP	0.64	0.301
Combination 85	HBA1C-hsa_miR_192_5p-hsa_miR_574_5p-SBP	0.64	0.426
Combination 10	HBA1C-hsa_miR_574_5p	0.627	0.249
Combination 18	hsa_miR_192_5p-SBP	0.627	0.318
Combination 43	HBA1C-hsa_miR_192_5p-SBP	0.627	0.32
Combination 55	hsa_miR_192_5p-hsa_miR_574_5p-SBP	0.627	0.432
HBA1C		0.613	0.265
Combination 42	HBA1C-hsa_miR_192_5p-hsa_miR_574_5p	0.6	0.368
hsa_miR_574_5p		0.52	0.205
hsa_miR_192_5p		0.44	0.211
Combination 8	HBA1C-hsa_miR_192_5p	0.44	0.207
Combination 17	hsa_miR_192_5p-hsa_miR_574_5p	0.413	0.154
