# Supplementary material for: Selected miRNAs in Urinary Extracellular Vesicles Show Promise for Early and Specific Diagnostics of Diabetic Kidney Disease
Source: J Extracell Biol. 2025 Oct 14;4(10):e70089. doi: 10.1002/jex2.70089 (PMC12519432; doi:10.1002/jex2.70089)
Supplement: Supplementary file 9 — Supplementary Table S8: Classification of T1D and T2D replication cohorts using the models presented in Supplementary Table S7 (lowest quartile, Q1). [file JEX2-4-e70089-s007.xlsx]

## Sheet: Supplementary Table S8a
Supplementary Table S8a: Classification of T1D female replication cohort using the models presented in Supplementary Table S7a for an eGFR decline cut-off= -1.66 mL/min/1.73 m2/year (lowest quartile, Q1). False negative (FN), false positive (FP), negative predictive value (NPV), positive predictive value (PPV), true negative (TN), true negative rate (TNR), true positive (TP), true positive rate (…
Fast decliner	ID	SBP	HBA1C	eGFR	hsa_miR_192_5p	hsa_miR_146a_5p	hsa_miR_486_5p	hsa_miR_574_5p	Combination 118	Combination 105	Combination 102	Combination 115	Combination 120	Combination 70	Combination 71	Combination 73	Combination 95	Combination 106	Combination 113	Combination 116	Combination 2	Combination 60	Combination 68	Combination 97	Combination 103	Combination 28	Combination 72	Combination 93	Combination 96	Combination 30	Combination 57	Combination 58	Combination 59	Combination 67	Combination 92	Combination 94	Combination 104	Combination 29	Combination 114	Combination 22	Combination 27	Combination 62	Combination 34	Combination 69	Combination 98	Combination 100	Combination 31	Combination 76	Combination 74
yes	T1D _micro_F_22	normal	abnormal	abnormal	abnormal	abnormal	abnormal	abnormal	abnormal	abnormal	abnormal	abnormal	abnormal	abnormal	abnormal	abnormal	abnormal	abnormal	abnormal	abnormal	abnormal	abnormal	abnormal	abnormal	abnormal	abnormal	abnormal	abnormal	abnormal	abnormal	abnormal	abnormal	abnormal	abnormal	abnormal	abnormal	abnormal	abnormal	abnormal	abnormal	abnormal	abnormal	normal	abnormal	abnormal	abnormal	abnormal	abnormal	abnormal
yes	T1D _normo_F_31	normal	abnormal	abnormal	abnormal	abnormal	abnormal	abnormal	abnormal	abnormal	abnormal	abnormal	abnormal	abnormal	abnormal	abnormal	abnormal	abnormal	abnormal	abnormal	abnormal	abnormal	abnormal	abnormal	abnormal	abnormal	abnormal	abnormal	abnormal	abnormal	abnormal	abnormal	abnormal	abnormal	abnormal	abnormal	abnormal	abnormal	abnormal	abnormal	abnormal	abnormal	abnormal	abnormal	abnormal	abnormal	abnormal	abnormal	abnormal
yes	T1D _macro_F_19	normal	abnormal	normal	abnormal	abnormal	abnormal	abnormal	normal	normal	normal	abnormal	abnormal	normal	normal	normal	normal	normal	normal	abnormal	abnormal	abnormal	abnormal	abnormal	normal	normal	abnormal	abnormal	abnormal	abnormal	abnormal	normal	abnormal	normal	normal	abnormal	abnormal	abnormal	normal	abnormal	abnormal	normal	normal	abnormal	normal	normal	normal	normal	normal
yes	T1D _micro_F_26	abnormal	abnormal	normal	abnormal	abnormal	abnormal	abnormal	abnormal	abnormal	abnormal	abnormal	abnormal	abnormal	abnormal	abnormal	abnormal	normal	abnormal	abnormal	abnormal	abnormal	abnormal	abnormal	abnormal	abnormal	abnormal	abnormal	abnormal	abnormal	abnormal	abnormal	abnormal	abnormal	abnormal	abnormal	abnormal	abnormal	abnormal	abnormal	abnormal	normal	normal	abnormal	normal	normal	abnormal	normal	abnormal
yes	T1D _normo_F_20	normal	abnormal	normal	abnormal	abnormal	abnormal	abnormal	abnormal	abnormal	abnormal	abnormal	abnormal	abnormal	abnormal	abnormal	abnormal	abnormal	abnormal	abnormal	abnormal	abnormal	abnormal	abnormal	abnormal	abnormal	abnormal	abnormal	abnormal	abnormal	abnormal	abnormal	abnormal	abnormal	abnormal	abnormal	abnormal	abnormal	abnormal	abnormal	abnormal	abnormal	normal	abnormal	normal	abnormal	normal	normal	normal
no	T1D _normo_F_8	normal	normal	normal	abnormal	abnormal	abnormal	abnormal	normal	normal	normal	abnormal	normal	normal	normal	normal	normal	normal	normal	normal	abnormal	abnormal	normal	abnormal	normal	normal	abnormal	normal	normal	abnormal	abnormal	normal	normal	normal	normal	abnormal	abnormal	normal	normal	normal	normal	normal	normal	abnormal	normal	normal	normal	normal	normal
no	T1D _normo_F_14	normal	abnormal	normal	abnormal	abnormal	abnormal	abnormal	abnormal	abnormal	normal	abnormal	abnormal	normal	abnormal	normal	normal	normal	normal	abnormal	abnormal	abnormal	abnormal	abnormal	abnormal	normal	abnormal	abnormal	abnormal	abnormal	abnormal	normal	abnormal	normal	normal	abnormal	abnormal	abnormal	normal	abnormal	abnormal	normal	normal	abnormal	normal	normal	normal	normal	normal
no	T1D _normo_F_7	normal	abnormal	normal	abnormal	abnormal	abnormal	normal	normal	normal	normal	abnormal	abnormal	normal	normal	normal	normal	normal	normal	abnormal	abnormal	abnormal	abnormal	abnormal	normal	normal	abnormal	abnormal	abnormal	abnormal	abnormal	normal	abnormal	normal	normal	abnormal	abnormal	normal	normal	normal	normal	normal	normal	abnormal	normal	normal	normal	normal	normal
no	T1D _normo_F_5	abnormal	normal	normal	abnormal	abnormal	abnormal	abnormal	abnormal	abnormal	abnormal	abnormal	normal	abnormal	abnormal	normal	normal	normal	normal	normal	abnormal	abnormal	abnormal	abnormal	abnormal	abnormal	normal	normal	abnormal	abnormal	abnormal	normal	normal	abnormal	normal	abnormal	abnormal	abnormal	normal	normal	normal	normal	normal	abnormal	normal	normal	normal	normal	normal
no	T1D _normo_F_6	normal	abnormal	normal	normal	abnormal	abnormal	abnormal	normal	normal	normal	abnormal	normal	normal	normal	normal	normal	normal	normal	normal	abnormal	abnormal	normal	abnormal	normal	normal	normal	normal	abnormal	abnormal	abnormal	normal	normal	normal	normal	abnormal	normal	normal	normal	normal	normal	normal	normal	abnormal	normal	normal	normal	normal	normal
no	T1D _normo_F_27	normal	abnormal	normal	abnormal	abnormal	abnormal	abnormal	normal	normal	normal	abnormal	normal	normal	normal	normal	normal	normal	normal	normal	abnormal	abnormal	normal	abnormal	normal	normal	normal	normal	abnormal	abnormal	abnormal	normal	normal	normal	normal	abnormal	abnormal	normal	normal	normal	normal	normal	normal	abnormal	normal	normal	normal	normal	normal
no	T1D _normo_F_23	normal	abnormal	normal	abnormal	abnormal	abnormal	abnormal	normal	normal	normal	abnormal	abnormal	normal	normal	normal	normal	normal	normal	abnormal	abnormal	abnormal	normal	abnormal	normal	normal	normal	abnormal	abnormal	abnormal	abnormal	normal	abnormal	normal	normal	abnormal	abnormal	normal	normal	normal	normal	normal	normal	abnormal	normal	normal	normal	normal	normal
no	T1D _normo_F_15	normal	abnormal	normal	abnormal	abnormal	abnormal	abnormal	normal	normal	normal	abnormal	normal	normal	normal	normal	normal	normal	normal	normal	abnormal	abnormal	normal	abnormal	normal	normal	normal	abnormal	abnormal	abnormal	abnormal	normal	abnormal	normal	normal	abnormal	normal	normal	normal	normal	normal	normal	normal	abnormal	normal	normal	normal	normal	normal
no	T1D _normo_F_13	normal	abnormal	normal	abnormal	abnormal	abnormal	abnormal	abnormal	abnormal	abnormal	abnormal	abnormal	abnormal	abnormal	normal	abnormal	normal	abnormal	abnormal	abnormal	abnormal	abnormal	abnormal	abnormal	abnormal	abnormal	abnormal	abnormal	abnormal	abnormal	abnormal	abnormal	abnormal	abnormal	abnormal	abnormal	abnormal	abnormal	abnormal	abnormal	normal	normal	abnormal	normal	normal	normal	normal	normal
no	T1D _normo_F_18	abnormal	abnormal	normal	normal	abnormal	normal	abnormal	normal	normal	normal	abnormal	normal	normal	normal	normal	normal	normal	normal	normal	normal	abnormal	normal	abnormal	normal	normal	normal	normal	abnormal	normal	abnormal	normal	normal	normal	normal	abnormal	normal	normal	normal	normal	normal	normal	normal	normal	normal	normal	normal	normal	normal
no	T1D _normo_F_17	abnormal	abnormal	normal	abnormal	abnormal	abnormal	abnormal	normal	normal	normal	abnormal	normal	normal	normal	normal	normal	normal	normal	normal	abnormal	abnormal	normal	abnormal	normal	normal	normal	abnormal	abnormal	abnormal	abnormal	normal	abnormal	normal	normal	abnormal	abnormal	normal	normal	normal	normal	normal	normal	abnormal	normal	normal	normal	normal	normal
no	T1D _normo_F_9	normal	normal	normal	normal	abnormal	abnormal	abnormal	abnormal	abnormal	abnormal	abnormal	normal	abnormal	abnormal	normal	normal	normal	normal	normal	abnormal	abnormal	abnormal	abnormal	abnormal	abnormal	abnormal	normal	abnormal	abnormal	abnormal	normal	normal	abnormal	normal	abnormal	abnormal	abnormal	normal	normal	abnormal	normal	normal	abnormal	normal	normal	normal	normal	normal
no	T1D _normo_F_10	abnormal	normal	normal	normal	abnormal	normal	abnormal	abnormal	abnormal	abnormal	abnormal	normal	abnormal	normal	normal	normal	normal	normal	normal	abnormal	abnormal	normal	abnormal	normal	abnormal	normal	normal	abnormal	abnormal	abnormal	normal	normal	abnormal	normal	abnormal	normal	normal	normal	normal	normal	normal	normal	abnormal	normal	normal	normal	normal	normal
no	T1D _normo_F_21	normal	normal	normal	normal	abnormal	normal	normal	abnormal	abnormal	abnormal	abnormal	abnormal	abnormal	abnormal	normal	normal	normal	normal	abnormal	normal	abnormal	normal	abnormal	abnormal	abnormal	normal	normal	abnormal	abnormal	abnormal	normal	normal	abnormal	normal	abnormal	normal	normal	normal	normal	normal	normal	normal	abnormal	normal	normal	normal	normal	normal
	TP	1	5	2	5	5	5	5	4	4	4	5	5	4	4	4	4	3	4	5	5	5	5	5	4	4	5	5	5	5	5	4	5	4	4	5	5	5	4	5	5	3	1	5	2	3	3	2	3
	TN	10	5	14	5	0	3	2	8	8	9	0	9	9	9	14	13	14	13	9	2	0	9	0	9	9	9	8	1	1	0	13	8	9	13	0	5	10	13	12	11	14	14	1	14	14	14	14	14
	FP	4	9	0	9	14	11	12	6	6	5	14	5	5	5	0	1	0	1	5	12	14	5	14	5	5	5	6	13	13	14	1	6	5	1	14	9	4	1	2	3	0	0	13	0	0	0	0	0
	FN	4	0	3	0	0	0	0	1	1	1	0	0	1	1	1	1	2	1	0	0	0	0	0	1	1	0	0	0	0	0	1	0	1	1	0	0	0	1	0	0	2	4	0	3	2	2	3	2
	TPR (sensitivity)	0.2	1	0.4	1	1	1	1	0.8	0.8	0.8	1	1	0.8	0.8	0.8	0.8	0.6	0.8	1	1	1	1	1	0.8	0.8	1	1	1	1	1	0.8	1	0.8	0.8	1	1	1	0.8	1	1	0.6	0.2	1	0.4	0.6	0.6	0.4	0.6
	TNR (specificity)	0.714286	0.357143	1	0.357143	0	0.214286	0.142857	0.571429	0.571429	0.642857	0	0.642857	0.642857	0.642857	1	0.928571	1	0.928571	0.642857	0.142857	0	0.642857	0	0.642857	0.642857	0.642857	0.571429	0.0714286	0.0714286	0	0.928571	0.571429	0.642857	0.928571	0	0.357143	0.714286	0.928571	0.857143	0.785714	1	1	0.0714286	1	1	1	1	1
	PPV	0.2	0.357143	1	0.357143	0.263158	0.3125	0.294118	0.4	0.4	0.444444	0.263158	0.5	0.444444	0.444444	1	0.8	1	0.8	0.5	0.294118	0.263158	0.5	0.263158	0.444444	0.444444	0.5	0.454545	0.277778	0.277778	0.263158	0.8	0.454545	0.444444	0.8	0.263158	0.357143	0.555556	0.8	0.714286	0.625	1	1	0.277778	1	1	1	1	1
	NPV	0.714286	1	0.823529	1	#DIV/0!	1	1	0.888889	0.888889	0.9	#DIV/0!	1	0.9	0.9	0.933333	0.928571	0.875	0.928571	1	1	#DIV/0!	1	#DIV/0!	0.9	0.9	1	1	1	1	#DIV/0!	0.928571	1	0.9	0.928571	#DIV/0!	1	1	0.928571	1	1	0.875	0.777778	1	0.823529	0.875	0.875	0.823529	0.875
[truncated: 69 more columns]

## Sheet: Supplementary Table S8b
Supplementary Table S8b: Classification of the normoalbuminuric individuals from T1D female replication cohort using the models presented in Supplementary Table S7b for an eGFR decline cut-off= -1.18 mL/min/1.73 m2/year (lowest quartile, Q1). False negative (FN), false positive (FP), negative predictive value (NPV), positive predictive value (PPV), true negative (TN), true negative rate (TNR), tr…
Fast decliner	ID	SBP	HBA1C	eGFR	hsa_miR_192_5p	hsa_miR_146a_5p	hsa_miR_486_5p	hsa_miR_574_5p	Combination 117	Combination 120	Combination 36	Combination 66	Combination 116	Combination 119	Combination 85	Combination 91	Combination 97	Combination 100	Combination 112	Combination 115	Combination 106	Combination 109	Combination 111	Combination 118	Combination 52	Combination 72	Combination 82	Combination 89	Combination 104	Combination 105	Combination 55	Combination 75	Combination 76	Combination 101	Combination 21	Combination 39	Combination 46	Combination 59	Combination 87	Combination 90	Combination 93	Combination 107	Combination 113	Combination 64	Combination 78	Combination 110	Combination 80	Combination 95	Combination 102
yes	T1D _normo_F_31	normal	abnormal	abnormal	normal	normal	normal	normal	normal	normal	normal	abnormal	normal	normal	normal	normal	normal	normal	normal	normal	normal	normal	normal	normal	normal	normal	normal	normal	normal	normal	normal	normal	abnormal	abnormal	normal	normal	normal	normal	normal	normal	normal	normal	normal	normal	normal	normal	normal	normal	normal
yes	T1D _normo_F_20	normal	abnormal	abnormal	normal	normal	normal	normal	normal	normal	normal	abnormal	normal	normal	normal	normal	normal	abnormal	normal	normal	normal	normal	normal	normal	normal	normal	normal	normal	normal	normal	normal	normal	normal	abnormal	normal	normal	normal	normal	normal	normal	normal	normal	normal	normal	normal	normal	normal	normal	normal
yes	T1D _normo_F_8	abnormal	normal	abnormal	normal	normal	normal	normal	normal	normal	abnormal	normal	normal	normal	normal	normal	normal	normal	normal	normal	normal	normal	normal	normal	normal	normal	normal	normal	normal	normal	abnormal	abnormal	normal	normal	abnormal	normal	normal	normal	normal	normal	normal	normal	normal	normal	normal	normal	normal	normal	normal
yes	T1D _normo_F_14	abnormal	abnormal	abnormal	normal	normal	normal	normal	normal	normal	abnormal	abnormal	normal	normal	abnormal	normal	abnormal	abnormal	normal	abnormal	normal	abnormal	normal	normal	normal	abnormal	abnormal	abnormal	abnormal	normal	abnormal	abnormal	abnormal	abnormal	abnormal	normal	abnormal	normal	normal	normal	normal	normal	normal	normal	normal	normal	normal	normal	normal
no	T1D _normo_F_7	abnormal	abnormal	abnormal	normal	normal	normal	abnormal	normal	normal	abnormal	abnormal	normal	normal	abnormal	normal	normal	abnormal	normal	normal	normal	normal	normal	normal	normal	normal	normal	normal	normal	normal	abnormal	abnormal	abnormal	abnormal	abnormal	normal	abnormal	normal	normal	normal	normal	normal	normal	normal	normal	normal	normal	normal	normal
no	T1D _normo_F_5	normal	normal	abnormal	normal	normal	normal	normal	normal	normal	normal	normal	normal	normal	normal	normal	normal	normal	normal	normal	normal	normal	normal	normal	normal	normal	normal	normal	normal	normal	normal	normal	normal	normal	normal	normal	normal	normal	normal	normal	normal	normal	normal	normal	normal	normal	normal	normal	normal
no	T1D _normo_F_6	abnormal	abnormal	abnormal	normal	normal	normal	normal	normal	normal	normal	normal	normal	normal	normal	normal	normal	normal	normal	normal	normal	normal	normal	normal	normal	normal	normal	normal	normal	normal	normal	normal	normal	normal	normal	normal	normal	normal	normal	normal	normal	normal	normal	normal	normal	normal	normal	normal	normal
no	T1D _normo_F_27	abnormal	abnormal	abnormal	normal	normal	normal	normal	normal	normal	abnormal	abnormal	normal	normal	normal	normal	normal	abnormal	normal	normal	normal	normal	normal	normal	normal	normal	normal	normal	normal	normal	abnormal	abnormal	normal	normal	abnormal	normal	abnormal	normal	normal	normal	normal	normal	normal	normal	normal	normal	normal	normal	normal
no	T1D _normo_F_23	abnormal	abnormal	abnormal	normal	normal	normal	normal	normal	normal	abnormal	abnormal	normal	normal	abnormal	normal	abnormal	abnormal	normal	abnormal	normal	abnormal	normal	normal	normal	normal	abnormal	normal	normal	normal	abnormal	abnormal	abnormal	abnormal	abnormal	normal	abnormal	normal	normal	normal	normal	normal	normal	normal	normal	normal	normal	normal	normal
no	T1D _normo_F_15	abnormal	abnormal	normal	normal	normal	normal	normal	normal	normal	normal	abnormal	normal	normal	abnormal	normal	normal	abnormal	normal	normal	normal	normal	normal	normal	normal	normal	normal	normal	normal	normal	normal	normal	normal	normal	abnormal	normal	abnormal	normal	normal	normal	normal	normal	normal	normal	normal	normal	normal	normal	normal
no	T1D _normo_F_13	abnormal	abnormal	normal	normal	normal	normal	normal	normal	normal	normal	normal	normal	normal	normal	normal	normal	normal	normal	normal	normal	normal	normal	normal	normal	normal	normal	normal	normal	normal	normal	normal	normal	normal	normal	normal	normal	normal	normal	normal	normal	normal	normal	normal	normal	normal	normal	normal	normal
no	T1D _normo_F_18	normal	abnormal	abnormal	normal	normal	abnormal	normal	normal	normal	normal	normal	normal	normal	normal	normal	normal	normal	normal	normal	normal	normal	normal	normal	normal	normal	normal	normal	normal	normal	normal	normal	normal	normal	normal	normal	normal	normal	normal	normal	normal	normal	normal	normal	normal	normal	normal	normal	normal
no	T1D _normo_F_17	normal	abnormal	abnormal	normal	normal	normal	normal	normal	normal	normal	normal	normal	normal	normal	normal	normal	normal	normal	normal	normal	normal	normal	normal	normal	normal	normal	normal	normal	normal	normal	normal	normal	normal	normal	normal	normal	normal	normal	normal	normal	normal	normal	normal	normal	normal	normal	normal	normal
no	T1D _normo_F_9	normal	normal	abnormal	normal	normal	normal	normal	normal	normal	normal	normal	normal	normal	normal	normal	normal	normal	normal	normal	normal	normal	normal	normal	normal	normal	normal	normal	normal	normal	normal	normal	normal	normal	normal	normal	normal	normal	normal	normal	normal	normal	normal	normal	normal	normal	normal	normal	normal
no	T1D _normo_F_10	normal	abnormal	abnormal	normal	normal	abnormal	normal	normal	normal	normal	normal	normal	normal	normal	normal	normal	normal	normal	normal	normal	normal	normal	normal	normal	normal	normal	normal	normal	normal	normal	normal	normal	normal	normal	normal	normal	normal	normal	normal	normal	normal	normal	normal	normal	normal	normal	normal	normal
no	T1D _normo_F_21	abnormal	abnormal	normal	normal	normal	abnormal	abnormal	abnormal	abnormal	abnormal	abnormal	abnormal	abnormal	abnormal	abnormal	abnormal	abnormal	abnormal	abnormal	abnormal	abnormal	abnormal	abnormal	abnormal	abnormal	abnormal	abnormal	abnormal	abnormal	abnormal	abnormal	abnormal	abnormal	abnormal	normal	abnormal	normal	normal	abnormal	normal	normal	normal	normal	normal	abnormal	normal	normal	normal
	TP	2	3	4	0	0	0	0	0	0	2	3	0	0	1	0	1	2	0	1	0	1	0	0	0	1	1	1	1	0	2	2	2	3	2	0	1	0	0	0	0	0	0	0	0	0	0	0	0
	TN	5	2	3	12	12	9	10	11	11	8	7	11	11	8	11	10	7	11	10	11	10	11	11	11	11	10	11	11	11	8	8	9	9	7	12	7	12	12	11	12	12	12	12	12	11	12	12	12
	FP	7	10	9	0	0	3	2	1	1	4	5	1	1	4	1	2	5	1	2	1	2	1	1	1	1	2	1	1	1	4	4	3	3	5	0	5	0	0	1	0	0	0	0	0	1	0	0	0
	FN	2	1	0	4	4	4	4	4	4	2	1	4	4	3	4	3	2	4	3	4	3	4	4	4	3	3	3	3	4	2	2	2	1	2	4	3	4	4	4	4	4	4	4	4	4	4	4	4
	TPR (sensitivity)	0.5	0.75	1	0	0	0	0	0	0	0.5	0.75	0	0	0.25	0	0.25	0.5	0	0.25	0	0.25	0	0	0	0.25	0.25	0.25	0.25	0	0.5	0.5	0.5	0.75	0.5	0	0.25	0	0	0	0	0	0	0	0	0	0	0	0
	TNR (specificity)	0.416667	0.166667	0.25	1	1	0.75	0.833333	0.916667	0.916667	0.666667	0.583333	0.916667	0.916667	0.666667	0.916667	0.833333	0.583333	0.916667	0.833333	0.916667	0.833333	0.916667	0.916667	0.916667	0.916667	0.833333	0.916667	0.916667	0.916667	0.666667	0.666667	0.75	0.75	0.583333	1	0.583333	1	1	0.916667	1	1	1	1	1	0.916667	1	1	1
	PPV	0.222222	0.230769	0.307692	#DIV/0!	#DIV/0!	0	0	0	0	0.333333	0.375	0	0	0.2	0	0.333333	0.285714	0	0.333333	0	0.333333	0	0	0	0.5	0.333333	0.5	0.5	0	0.333333	0.333333	0.4	0.5	0.285714	#DIV/0!	0.166667	#DIV/0!	#DIV/0!	0	#DIV/0!	#DIV/0!	#DIV/0!	#DIV/0!	#DIV/0!	0	#DIV/0!	#DIV/0!	#DIV/0!
	NPV	0.714286	0.666667	1	0.75	0.75	0.692308	0.714286	0.733333	0.733333	0.8	0.875	0.733333	0.733333	0.727273	0.733333	0.769231	0.777778	0.733333	0.769231	0.733333	0.769231	0.733333	0.733333	0.733333	0.785714	0.769231	0.785714	0.785714	0.733333	0.8	0.8	0.818182	0.9	0.777778	0.75	0.7	0.75	0.75	0.733333	0.75	0.75	0.75	0.75	0.75	0.733333	0.75	0.75	0.75
[truncated: 39 more columns]

## Sheet: Supplementary Table S8c
Supplementary Table S8c: Classification of T2D replication cohort (Females and males) using the models presented in Supplementary Table S7c for an eGFR decline cut-off= -3.08 mL/min/1.73 m2/year (lowest quartile, Q1). False negative (FN), false positive (FP), negative predictive value (NPV), positive predictive value (PPV), true negative (TN), true negative rate (TNR), true positive (TP), true po…
Fast decliner	ID	SBP	HBA1C	eGFR	hsa_miR_192_5p	hsa_miR_146a_5p	hsa_miR_486_5p	hsa_miR_574_5p	Combination 100	Combination 104	Combination 106	Combination 115	Combination 117	Combination 118	Combination 120	Combination 76	Combination 101	Combination 32	Combination 59	Combination 62	Combination 64	Combination 66	Combination 68	Combination 72	Combination 73	Combination 75	Combination 97	Combination 98	Combination 105	Combination 116	Combination 29	Combination 34	Combination 36	Combination 70	Combination 93	Combination 95	Combination 102	Combination 113	Combination 25	Combination 4	Combination 5	Combination 24	Combination 28	Combination 31	Combination 35	Combination 58	Combination 61	Combination 65	Combination 71
yes	T2D_Mic_ON_90	normal	normal	abnormal	abnormal	normal	abnormal	abnormal	abnormal	normal	abnormal	normal	abnormal	normal	abnormal	abnormal	abnormal	abnormal	normal	abnormal	abnormal	abnormal	normal	normal	abnormal	abnormal	normal	abnormal	normal	normal	normal	abnormal	abnormal	normal	normal	normal	abnormal	abnormal	abnormal	abnormal	abnormal	abnormal	normal	abnormal	abnormal	normal	abnormal	abnormal	normal
yes	T2D_Mac_ON_94	normal	normal	abnormal	normal	abnormal	abnormal	abnormal	abnormal	abnormal	abnormal	abnormal	abnormal	abnormal	abnormal	abnormal	abnormal	abnormal	abnormal	abnormal	abnormal	abnormal	abnormal	abnormal	abnormal	abnormal	abnormal	abnormal	abnormal	abnormal	abnormal	abnormal	abnormal	abnormal	abnormal	abnormal	abnormal	abnormal	abnormal	abnormal	abnormal	abnormal	abnormal	abnormal	abnormal	abnormal	abnormal	abnormal	abnormal
yes	T2D_Mic_ON_95	normal	normal	abnormal	abnormal	abnormal	abnormal	abnormal	normal	abnormal	normal	abnormal	normal	abnormal	abnormal	normal	normal	normal	abnormal	normal	normal	normal	abnormal	abnormal	normal	normal	abnormal	normal	abnormal	abnormal	abnormal	normal	normal	abnormal	abnormal	abnormal	abnormal	abnormal	abnormal	normal	abnormal	abnormal	abnormal	normal	normal	abnormal	abnormal	normal	abnormal
yes	T2D_Mac_ON_77	abnormal	abnormal	abnormal	normal	normal	abnormal	abnormal	normal	normal	normal	normal	normal	normal	normal	normal	normal	abnormal	normal	abnormal	abnormal	normal	normal	normal	abnormal	normal	normal	abnormal	normal	normal	normal	abnormal	normal	normal	normal	normal	abnormal	abnormal	abnormal	abnormal	abnormal	abnormal	abnormal	abnormal	abnormal	abnormal	abnormal	abnormal	normal
yes	T2D_Mac_ON_38	abnormal	normal	abnormal	normal	normal	abnormal	abnormal	normal	normal	normal	normal	abnormal	normal	normal	normal	normal	abnormal	abnormal	abnormal	abnormal	normal	abnormal	normal	abnormal	normal	normal	abnormal	normal	normal	abnormal	abnormal	normal	abnormal	abnormal	abnormal	abnormal	abnormal	abnormal	abnormal	abnormal	abnormal	abnormal	abnormal	normal	abnormal	abnormal	normal	normal
no	T2D_Mac_ON_93	normal	normal	abnormal	abnormal	abnormal	abnormal	abnormal	normal	normal	normal	normal	normal	normal	normal	normal	normal	normal	normal	normal	normal	normal	normal	normal	normal	normal	normal	normal	normal	normal	normal	normal	normal	normal	normal	normal	normal	normal	normal	abnormal	normal	abnormal	abnormal	abnormal	abnormal	abnormal	abnormal	abnormal	abnormal
no	T2D_Mic_ON_72	abnormal	normal	abnormal	abnormal	abnormal	normal	abnormal	abnormal	abnormal	abnormal	abnormal	abnormal	abnormal	abnormal	abnormal	abnormal	abnormal	abnormal	abnormal	abnormal	abnormal	abnormal	abnormal	abnormal	abnormal	abnormal	abnormal	abnormal	abnormal	abnormal	abnormal	abnormal	abnormal	abnormal	abnormal	abnormal	abnormal	abnormal	abnormal	abnormal	abnormal	abnormal	abnormal	abnormal	abnormal	abnormal	abnormal	abnormal
no	T2D_Mic_ON_60	normal	abnormal	abnormal	abnormal	abnormal	normal	abnormal	abnormal	abnormal	abnormal	abnormal	abnormal	abnormal	abnormal	abnormal	abnormal	abnormal	abnormal	abnormal	abnormal	abnormal	abnormal	abnormal	normal	abnormal	abnormal	normal	abnormal	abnormal	abnormal	abnormal	abnormal	abnormal	abnormal	abnormal	normal	normal	abnormal	normal	abnormal	normal	abnormal	normal	abnormal	abnormal	normal	abnormal	abnormal
no	T2D_Mic_ON_66	normal	normal	abnormal	abnormal	normal	normal	normal	normal	normal	normal	normal	normal	normal	normal	normal	normal	normal	normal	normal	normal	normal	normal	normal	normal	normal	normal	normal	normal	normal	normal	normal	normal	normal	normal	normal	normal	normal	normal	normal	normal	normal	normal	normal	normal	normal	normal	normal	normal
no	T2D_Mac_ON_56	normal	abnormal	abnormal	abnormal	abnormal	normal	abnormal	abnormal	abnormal	abnormal	abnormal	normal	abnormal	abnormal	abnormal	abnormal	abnormal	abnormal	abnormal	normal	abnormal	abnormal	abnormal	normal	abnormal	abnormal	normal	abnormal	abnormal	abnormal	normal	abnormal	abnormal	abnormal	abnormal	normal	normal	abnormal	normal	abnormal	normal	normal	normal	normal	normal	normal	normal	normal
no	T2D_Mic_ON_80	normal	normal	abnormal	normal	abnormal	normal	abnormal	abnormal	abnormal	abnormal	abnormal	abnormal	abnormal	abnormal	abnormal	abnormal	abnormal	abnormal	abnormal	abnormal	abnormal	abnormal	abnormal	abnormal	abnormal	abnormal	abnormal	abnormal	abnormal	abnormal	abnormal	abnormal	abnormal	abnormal	abnormal	abnormal	abnormal	abnormal	normal	abnormal	normal	abnormal	normal	normal	abnormal	normal	normal	abnormal
no	T2D_Mic_ON_76F	normal	normal	abnormal	normal	abnormal	normal	abnormal	abnormal	abnormal	abnormal	abnormal	abnormal	abnormal	abnormal	abnormal	abnormal	abnormal	abnormal	abnormal	abnormal	abnormal	abnormal	abnormal	abnormal	abnormal	abnormal	abnormal	abnormal	abnormal	abnormal	abnormal	abnormal	abnormal	abnormal	abnormal	abnormal	abnormal	abnormal	normal	abnormal	normal	normal	normal	normal	normal	normal	normal	normal
no	T2D_Mic_ON_52	normal	abnormal	normal	abnormal	abnormal	abnormal	abnormal	abnormal	abnormal	abnormal	abnormal	abnormal	abnormal	abnormal	abnormal	abnormal	abnormal	abnormal	abnormal	abnormal	abnormal	abnormal	abnormal	abnormal	abnormal	abnormal	abnormal	abnormal	abnormal	abnormal	abnormal	abnormal	abnormal	abnormal	abnormal	abnormal	abnormal	abnormal	abnormal	abnormal	abnormal	abnormal	abnormal	abnormal	abnormal	abnormal	abnormal	abnormal
no	T2D_Mic_ON_62	normal	normal	abnormal	abnormal	normal	normal	abnormal	normal	normal	normal	normal	normal	normal	normal	normal	normal	normal	normal	normal	normal	normal	normal	normal	normal	normal	normal	normal	normal	normal	normal	normal	normal	normal	normal	normal	normal	normal	normal	normal	normal	normal	normal	normal	normal	normal	normal	normal	normal
no	T2D_Mac_ON_73F	normal	abnormal	abnormal	abnormal	abnormal	normal	abnormal	abnormal	abnormal	abnormal	abnormal	abnormal	abnormal	abnormal	abnormal	abnormal	abnormal	abnormal	abnormal	abnormal	abnormal	abnormal	abnormal	abnormal	abnormal	abnormal	abnormal	abnormal	abnormal	abnormal	abnormal	abnormal	abnormal	abnormal	abnormal	abnormal	abnormal	abnormal	normal	abnormal	normal	abnormal	normal	normal	abnormal	normal	normal	abnormal
no	T2D_Mac_ON_85	normal	normal	normal	abnormal	abnormal	normal	abnormal	abnormal	abnormal	abnormal	abnormal	normal	abnormal	abnormal	abnormal	abnormal	abnormal	abnormal	abnormal	abnormal	abnormal	abnormal	abnormal	abnormal	abnormal	abnormal	abnormal	abnormal	abnormal	abnormal	abnormal	abnormal	abnormal	abnormal	abnormal	abnormal	abnormal	abnormal	normal	abnormal	normal	normal	normal	normal	normal	normal	normal	normal
no	T2D_Mic_ON_91F	abnormal	abnormal	normal	abnormal	normal	normal	abnormal	abnormal	abnormal	abnormal	abnormal	abnormal	abnormal	abnormal	abnormal	abnormal	abnormal	abnormal	abnormal	abnormal	abnormal	abnormal	abnormal	abnormal	abnormal	abnormal	abnormal	abnormal	abnormal	abnormal	abnormal	abnormal	abnormal	abnormal	abnormal	abnormal	abnormal	abnormal	normal	abnormal	normal	normal	normal	normal	normal	normal	normal	normal
	TP	2	1	5	2	2	5	5	2	2	2	2	3	2	3	2	2	4	3	4	4	2	3	2	4	2	2	4	2	2	3	4	2	3	3	3	5	5	5	4	5	5	4	4	3	4	5	3	2
	TN	10	7	3	2	3	10	1	3	3	3	3	5	3	3	3	3	3	3	3	4	3	3	3	5	3	3	5	3	3	3	4	3	3	3	3	5	5	3	9	3	9	6	9	8	6	9	8	6
	FP	2	5	9	10	9	2	11	9	9	9	9	7	9	9	9	9	9	9	9	8	9	9	9	7	9	9	7	9	9	9	8	9	9	9	9	7	7	9	3	9	3	6	3	4	6	3	4	6
	FN	3	4	0	3	3	0	0	3	3	3	3	2	3	2	3	3	1	2	1	1	3	2	3	1	3	3	1	3	3	2	1	3	2	2	2	0	0	0	1	0	0	1	1	2	1	0	2	3
	TPR (sensitivity)	0.4	0.2	1	0.4	0.4	1	1	0.4	0.4	0.4	0.4	0.6	0.4	0.6	0.4	0.4	0.8	0.6	0.8	0.8	0.4	0.6	0.4	0.8	0.4	0.4	0.8	0.4	0.4	0.6	0.8	0.4	0.6	0.6	0.6	1	1	1	0.8	1	1	0.8	0.8	0.6	0.8	1	0.6	0.4
	TNR (specificity)	0.833333	0.583333	0.25	0.166667	0.25	0.833333	0.0833333	0.25	0.25	0.25	0.25	0.416667	0.25	0.25	0.25	0.25	0.25	0.25	0.25	0.333333	0.25	0.25	0.25	0.416667	0.25	0.25	0.416667	0.25	0.25	0.25	0.333333	0.25	0.25	0.25	0.25	0.416667	0.416667	0.25	0.75	0.25	0.75	0.5	0.75	0.666667	0.5	0.75	0.666667	0.5
	PPV	0.5	0.166667	0.357143	0.166667	0.181818	0.714286	0.3125	0.181818	0.181818	0.181818	0.181818	0.3	0.181818	0.25	0.181818	0.181818	0.307692	0.25	0.307692	0.333333	0.181818	0.25	0.181818	0.363636	0.181818	0.181818	0.363636	0.181818	0.181818	0.25	0.333333	0.181818	0.25	0.25	0.25	0.416667	0.416667	0.357143	0.571429	0.357143	0.625	0.4	0.571429	0.428571	0.4	0.625	0.428571	0.25
	NPV	0.769231	0.636364	1	0.4	0.5	1	1	0.5	0.5	0.5	0.5	0.714286	0.5	0.6	0.5	0.5	0.75	0.6	0.75	0.8	0.5	0.6	0.5	0.833333	0.5	0.5	0.833333	0.5	0.5	0.6	0.8	0.5	0.6	0.6	0.6	1	1	1	0.9	1	1	0.857143	0.9	0.8	0.857143	1	0.8	0.666667
[truncated: 69 more columns]
