# Supplementary material for: Selected miRNAs in Urinary Extracellular Vesicles Show Promise for Early and Specific Diagnostics of Diabetic Kidney Disease
Source: J Extracell Biol. 2025 Oct 14;4(10):e70089. doi: 10.1002/jex2.70089 (PMC12519432; doi:10.1002/jex2.70089)
Supplement: Supplementary file 10 — Supplementary Table S9: Predicted and experimentally observed mRNA targets for the differentially expressed miRNAs. Analysis done using ingenuity pathway analysis (Qiagen). [file JEX2-4-e70089-s011.xlsx]

## Sheet: Supplementary Table S9
Supplementary Table S9: Predicted and experimentally observed mRNA targets for the differentially expressed miRNAs. Analysis done using ingenuity pathway analysis (Qiagen).
ID	Source	Confidence	Symbol	Location	Molecule Type	Tissue: Kidney
hsa-miR-10a-5p	TargetScan Human	Moderate (predicted)	AASDHPPT	Cytoplasm	enzyme	Yes
hsa-miR-10a-5p	TargetScan Human	Moderate (predicted)	ABHD17B	Plasma Membrane	peptidase	Yes
hsa-miR-10a-5p	TargetScan Human	Moderate (predicted)	ABRA	Cytoplasm	other	Yes
hsa-miR-10a-5p	TargetScan Human	High (predicted)	AC137932.4	Other	other
hsa-miR-10a-5p	TargetScan Human	High (predicted)	ACAD11	Cytoplasm	enzyme	Yes
hsa-miR-10a-5p	TargetScan Human	Moderate (predicted)	ACBD7	Other	other
hsa-miR-10a-5p	TargetScan Human	Moderate (predicted)	ACKR2	Plasma Membrane	G-protein coupled receptor	Yes
hsa-miR-10a-5p	TargetScan Human	Moderate (predicted)	ACRV1	Cytoplasm	other	Yes
hsa-miR-10a-5p	TargetScan Human	Moderate (predicted)	ACTG1	Cytoplasm	other	Yes
hsa-miR-10a-5p	TargetScan Human	High (predicted)	ADAT2	Nucleus	enzyme	Yes
hsa-miR-10a-5p	TargetScan Human	Moderate (predicted)	ADGRL1	Plasma Membrane	G-protein coupled receptor	Yes
hsa-miR-10a-5p	TargetScan Human	Moderate (predicted)	ADIPOQ	Extracellular Space	other	Yes
hsa-miR-10a-5p	TargetScan Human	Moderate (predicted)	AGGF1	Cytoplasm	other	Yes
hsa-miR-10a-5p	TargetScan Human	Moderate (predicted)	AKR7L	Cytoplasm	enzyme
hsa-miR-10a-5p	TargetScan Human	Moderate (predicted)	ALDH7A1	Cytoplasm	enzyme	Yes
hsa-miR-10a-5p	TargetScan Human	Moderate (predicted)	ALKBH4	Cytoplasm	enzyme	Yes
hsa-miR-10a-5p	TargetScan Human	Moderate (predicted)	ALPL	Plasma Membrane	phosphatase	Yes
hsa-miR-10a-5p	TargetScan Human	Moderate (predicted)	ALX3	Nucleus	transcription regulator	Yes
hsa-miR-10a-5p	TargetScan Human	Moderate (predicted)	ANK1	Plasma Membrane	other	Yes
hsa-miR-10a-5p	TargetScan Human	Moderate (predicted)	ANKDD1A	Other	other
hsa-miR-10a-5p	TargetScan Human	Moderate (predicted)	ANKFY1	Cytoplasm	transcription regulator	Yes
hsa-miR-10a-5p	TargetScan Human	Moderate (predicted)	ANKRD1	Cytoplasm	transcription regulator
hsa-miR-10a-5p	TargetScan Human	Moderate (predicted)	ANKRD13A	Plasma Membrane	other	Yes
hsa-miR-10a-5p	TargetScan Human	High (predicted)	ANKUB1	Other	other
hsa-miR-10a-5p	TargetScan Human	Moderate (predicted)	ANXA13	Plasma Membrane	other	Yes
hsa-miR-10a-5p	TargetScan Human	Moderate (predicted)	ANXA7	Plasma Membrane	ion channel	Yes
hsa-miR-10a-5p	Ingenuity Expert Findings	Experimentally Observed	APAF1	Cytoplasm	other	Yes
hsa-miR-10a-5p	TargetScan Human	Moderate (predicted)	APOF	Extracellular Space	transporter
hsa-miR-10a-5p	TargetScan Human	High (predicted)	ARG2	Cytoplasm	enzyme	Yes
hsa-miR-10a-5p	TargetScan Human	Moderate (predicted)	ARIH2	Nucleus	enzyme	Yes
hsa-miR-10a-5p	TargetScan Human	Moderate (predicted)	ARL13A	Other	other
hsa-miR-10a-5p	TargetScan Human	Moderate (predicted)	ARPC1A	Extracellular Space	other	Yes
hsa-miR-10a-5p	TargetScan Human	Moderate (predicted)	ARPC5	Cytoplasm	other	Yes
hsa-miR-10a-5p	TargetScan Human	Moderate (predicted)	ARSD	Cytoplasm	enzyme	Yes
hsa-miR-10a-5p	TargetScan Human	High (predicted)	ARSI	Extracellular Space	enzyme	Yes
hsa-miR-10a-5p	TargetScan Human	High (predicted)	ARSJ	Extracellular Space	enzyme	Yes
hsa-miR-10a-5p	TargetScan Human	High (predicted)	ARSK	Extracellular Space	enzyme	Yes
hsa-miR-10a-5p	TargetScan Human	Moderate (predicted)	ART4	Nucleus	enzyme
hsa-miR-10a-5p	TargetScan Human	Moderate (predicted)	ATCAY	Plasma Membrane	other
hsa-miR-10a-5p	TargetScan Human	Moderate (predicted)	ATP5PB	Cytoplasm	transporter	Yes
hsa-miR-10a-5p	TargetScan Human	Moderate (predicted)	ATP6V0D2	Cytoplasm	transporter	Yes
hsa-miR-10a-5p	TargetScan Human	Moderate (predicted)	ATXN2	Nucleus	other	Yes
hsa-miR-10a-5p	TargetScan Human	Moderate (predicted)	AWAT1	Cytoplasm	enzyme
hsa-miR-10a-5p	TargetScan Human	Moderate (predicted)	B3GNT5	Cytoplasm	enzyme	Yes
hsa-miR-10a-5p	TargetScan Human	Moderate (predicted)	BAZ1B	Nucleus	transcription regulator	Yes
hsa-miR-10a-5p	TargetScan Human	Moderate (predicted)	BBX	Nucleus	transcription regulator	Yes
hsa-miR-10a-5p	TargetScan Human	Moderate (predicted)	BCL6	Nucleus	transcription regulator	Yes
hsa-miR-10a-5p	TargetScan Human	Moderate (predicted)	BCR	Cytoplasm	kinase	Yes
hsa-miR-10a-5p	TargetScan Human	Moderate (predicted)	BDH1	Cytoplasm	enzyme	Yes
hsa-miR-10a-5p	TargetScan Human	High (predicted)	BDNF	Extracellular Space	growth factor	Yes
hsa-miR-10a-5p	TargetScan Human	Moderate (predicted)	BLOC1S3	Cytoplasm	transporter	Yes
hsa-miR-10a-5p	TargetScan Human	Moderate (predicted)	BLOC1S4	Cytoplasm	other	Yes
hsa-miR-10a-5p	TargetScan Human	Moderate (predicted)	BLOC1S5	Extracellular Space	other	Yes
hsa-miR-10a-5p	TargetScan Human	Moderate (predicted)	BLZF1	Cytoplasm	transcription regulator	Yes
hsa-miR-10a-5p	TargetScan Human	Moderate (predicted)	BMP2K	Nucleus	kinase	Yes
hsa-miR-10a-5p	TargetScan Human	Moderate (predicted)	BSND	Plasma Membrane	ion channel	Yes
hsa-miR-10a-5p	TargetScan Human	Moderate (predicted)	C10orf105	Other	other
hsa-miR-10a-5p	TargetScan Human	Moderate (predicted)	C10orf120	Other	other
hsa-miR-10a-5p	TargetScan Human	Moderate (predicted)	C16orf54	Extracellular Space	other	Yes
hsa-miR-10a-5p	TargetScan Human	Moderate (predicted)	C17orf78	Other	other	Yes
hsa-miR-10a-5p	TargetScan Human	Moderate (predicted)	C1orf158	Other	other	Yes
hsa-miR-10a-5p	TargetScan Human	High (predicted)	C1QL4	Extracellular Space	other	Yes
hsa-miR-10a-5p	TargetScan Human	Moderate (predicted)	C1QTNF6	Extracellular Space	other	Yes
hsa-miR-10a-5p	TargetScan Human	Moderate (predicted)	C1QTNF9B	Cytoplasm	other
hsa-miR-10a-5p	TargetScan Human	High (predicted)	C3orf18	Other	other	Yes
hsa-miR-10a-5p	TargetScan Human	Moderate (predicted)	C4orf46	Other	other	Yes
hsa-miR-10a-5p	TargetScan Human	High (predicted)	CADM2	Plasma Membrane	other
hsa-miR-10a-5p	TargetScan Human	Moderate (predicted)	CALU	Cytoplasm	other	Yes
hsa-miR-10a-5p	TargetScan Human	Moderate (predicted)	CAMK2B	Cytoplasm	kinase	Yes
hsa-miR-10a-5p	TargetScan Human	Moderate (predicted)	CASD1	Cytoplasm	enzyme	Yes
hsa-miR-10a-5p	TargetScan Human	Moderate (predicted)	CASP8	Nucleus	peptidase	Yes
hsa-miR-10a-5p	TargetScan Human	Moderate (predicted)	CBS/CBSL	Cytoplasm	enzyme	Yes
hsa-miR-10a-5p	TargetScan Human	Moderate (predicted)	CBX5	Nucleus	transcription regulator	Yes
hsa-miR-10a-5p	TargetScan Human	Moderate (predicted)	CCDC127	Other	other	Yes
hsa-miR-10a-5p	TargetScan Human	Moderate (predicted)	CCDC146	Cytoplasm	other	Yes
hsa-miR-10a-5p	TargetScan Human	High (predicted)	CCDC177	Other	other
hsa-miR-10a-5p	TargetScan Human	Moderate (predicted)	CCDC186	Cytoplasm	other	Yes
hsa-miR-10a-5p	TargetScan Human	High (predicted)	CCNB3	Nucleus	other	Yes
hsa-miR-10a-5p	TargetScan Human	Moderate (predicted)	CCNK	Nucleus	kinase	Yes
hsa-miR-10a-5p	TargetScan Human	Moderate (predicted)	CD3G	Plasma Membrane	transmembrane receptor	Yes
hsa-miR-10a-5p	TargetScan Human	Moderate (predicted)	CDC14A	Nucleus	phosphatase	Yes
hsa-miR-10a-5p	TargetScan Human	High (predicted)	CDC42SE1	Plasma Membrane	other	Yes
hsa-miR-10a-5p	TargetScan Human	Moderate (predicted)	CDC6	Nucleus	other	Yes
hsa-miR-10a-5p	TargetScan Human	Moderate (predicted)	CDIP1	Nucleus	other	Yes
hsa-miR-10a-5p	TargetScan Human	Moderate (predicted)	CDK6	Nucleus	kinase	Yes
hsa-miR-10a-5p	TargetScan Human	Moderate (predicted)	CDKL1	Nucleus	kinase	Yes
hsa-miR-10a-5p	TargetScan Human	Moderate (predicted)	CDKN2B	Nucleus	transcription regulator	Yes
hsa-miR-10a-5p	TargetScan Human	Moderate (predicted)	CELF2	Nucleus	other	Yes
hsa-miR-10a-5p	TargetScan Human	Moderate (predicted)	CEP44	Cytoplasm	other	Yes
hsa-miR-10a-5p	TargetScan Human	Moderate (predicted)	CETN1	Nucleus	enzyme
hsa-miR-10a-5p	TargetScan Human	Moderate (predicted)	CFAP43	Cytoplasm	other	Yes
hsa-miR-10a-5p	TargetScan Human	Moderate (predicted)	CFAP97D1	Other	other
hsa-miR-10a-5p	TargetScan Human	High (predicted)	CHST4	Cytoplasm	enzyme
hsa-miR-10a-5p	TargetScan Human	Moderate (predicted)	CHST9	Cytoplasm	enzyme	Yes
hsa-miR-10a-5p	TargetScan Human	Moderate (predicted)	CLASP2	Cytoplasm	other	Yes
hsa-miR-10a-5p	TargetScan Human	Moderate (predicted)	CLDN4	Plasma Membrane	transmembrane receptor	Yes
hsa-miR-10a-5p	TargetScan Human	High (predicted),Moderate (predicted)	CLEC18A/CLEC18C	Other	other	Yes
hsa-miR-10a-5p	TargetScan Human	Moderate (predicted)	CLEC5A	Plasma Membrane	other
hsa-miR-10a-5p	TargetScan Human	Moderate (predicted)	CLTRN	Plasma Membrane	other	Yes
hsa-miR-10a-5p	TargetScan Human	Moderate (predicted)	CMPK1	Nucleus	kinase	Yes
hsa-miR-10a-5p	TargetScan Human	Moderate (predicted)	CNIH4	Plasma Membrane	other	Yes
hsa-miR-10a-5p	TargetScan Human	High (predicted)	CNN1	Cytoplasm	other	Yes
hsa-miR-10a-5p	TargetScan Human	Moderate (predicted)	CNNM4	Plasma Membrane	transporter	Yes
hsa-miR-10a-5p	TargetScan Human	Moderate (predicted)	CNP	Cytoplasm	enzyme	Yes
hsa-miR-10a-5p	TargetScan Human	High (predicted)	CNPY3	Cytoplasm	other	Yes
hsa-miR-10a-5p	TargetScan Human	Moderate (predicted)	CNST	Cytoplasm	other	Yes
hsa-miR-10a-5p	TargetScan Human	Moderate (predicted)	COX17	Cytoplasm	enzyme	Yes
hsa-miR-10a-5p	TargetScan Human	Moderate (predicted)	COX6B2	Cytoplasm	enzyme	Yes
hsa-miR-10a-5p	TargetScan Human	Moderate (predicted)	COX7B	Cytoplasm	enzyme	Yes
hsa-miR-10a-5p	TargetScan Human	Moderate (predicted)	CPLX2	Cytoplasm	other	Yes
hsa-miR-10a-5p	TargetScan Human	Moderate (predicted)	CPLX4	Plasma Membrane	other
hsa-miR-10a-5p	TargetScan Human	Moderate (predicted)	CPN2	Extracellular Space	peptidase	Yes
hsa-miR-10a-5p	TargetScan Human	Moderate (predicted)	CRADD	Cytoplasm	other	Yes
hsa-miR-10a-5p	TargetScan Human	Moderate (predicted)	CRCP	Plasma Membrane	transmembrane receptor	Yes
hsa-miR-10a-5p	TargetScan Human	Moderate (predicted)	CRISP1	Extracellular Space	other
hsa-miR-10a-5p	TargetScan Human	Moderate (predicted)	CRK	Cytoplasm	other	Yes
hsa-miR-10a-5p	TargetScan Human	High (predicted)	CRLF3	Cytoplasm	transcription regulator	Yes
hsa-miR-10a-5p	TargetScan Human	Moderate (predicted)	CROT	Cytoplasm	enzyme	Yes
hsa-miR-10a-5p	TargetScan Human	Moderate (predicted)	CSAG1	Other	other
hsa-miR-10a-5p	TargetScan Human	Moderate (predicted)	CSRNP3	Nucleus	transcription regulator	Yes
hsa-miR-10a-5p	TargetScan Human	Moderate (predicted)	CTB_158D103	Other	other
hsa-miR-10a-5p	TargetScan Human	High (predicted)	CTD_2026K116	Other	other
hsa-miR-10a-5p	TargetScan Human	Moderate (predicted)	CTD_2267D193	Other	other
hsa-miR-10a-5p	TargetScan Human	Moderate (predicted)	CTDSPL	Nucleus	other	Yes
hsa-miR-10a-5p	TargetScan Human	Moderate (predicted)	CTNNA1	Plasma Membrane	other	Yes
hsa-miR-10a-5p	TargetScan Human	Moderate (predicted)	CTNNBIP1	Cytoplasm	other	Yes
hsa-miR-10a-5p	TargetScan Human	Moderate (predicted)	CTRC	Extracellular Space	peptidase	Yes
hsa-miR-10a-5p	TargetScan Human	Moderate (predicted)	CTSB	Cytoplasm	peptidase	Yes
hsa-miR-10a-5p	TargetScan Human	Moderate (predicted)	CXCR2	Plasma Membrane	G-protein coupled receptor
hsa-miR-10a-5p	TargetScan Human	Moderate (predicted)	CXXC4	Cytoplasm	other	Yes
hsa-miR-10a-5p	TargetScan Human	Moderate (predicted)	CYB5D1	Other	other	Yes
hsa-miR-10a-5p	TargetScan Human	Moderate (predicted)	CYP24A1	Cytoplasm	enzyme	Yes
hsa-miR-10a-5p	TargetScan Human	Moderate (predicted)	CYP4V2	Cytoplasm	enzyme	Yes
hsa-miR-10a-5p	TargetScan Human	Moderate (predicted)	CYP7B1	Cytoplasm	enzyme	Yes
hsa-miR-10a-5p	TargetScan Human	High (predicted)	CYTH1	Cytoplasm	other	Yes
hsa-miR-10a-5p	TargetScan Human	Moderate (predicted)	DAB1	Cytoplasm	other	Yes
hsa-miR-10a-5p	TargetScan Human	Moderate (predicted)	DAG1	Plasma Membrane	transmembrane receptor	Yes
hsa-miR-10a-5p	TargetScan Human	Moderate (predicted)	DAND5	Extracellular Space	other
hsa-miR-10a-5p	TargetScan Human	High (predicted)	DAZAP1	Other	other	Yes
hsa-miR-10a-5p	TargetScan Human	High (predicted)	DCAF4L1	Other	other
hsa-miR-10a-5p	TargetScan Human	Moderate (predicted)	DCANP1	Nucleus	other
hsa-miR-10a-5p	TargetScan Human	Moderate (predicted)	DCDC2B	Other	other
hsa-miR-10a-5p	TargetScan Human	Moderate (predicted)	DCTN4	Nucleus	other	Yes
hsa-miR-10a-5p	TargetScan Human	Moderate (predicted)	DENND6A	Cytoplasm	other	Yes
hsa-miR-10a-5p	TargetScan Human	High (predicted)	DERL2	Cytoplasm	other	Yes
hsa-miR-10a-5p	TargetScan Human	Moderate (predicted)	DISP3	Cytoplasm	other
hsa-miR-10a-5p	TargetScan Human	Moderate (predicted)	DKC1	Nucleus	enzyme	Yes
hsa-miR-10a-5p	TargetScan Human	High (predicted)	DNAL4	Cytoplasm	enzyme	Yes
hsa-miR-10a-5p	TargetScan Human	Moderate (predicted)	DOCK11	Cytoplasm	other	Yes
hsa-miR-10a-5p	TargetScan Human	Moderate (predicted)	DOHH	Cytoplasm	enzyme	Yes
hsa-miR-10a-5p	TargetScan Human	Moderate (predicted)	DOK5	Plasma Membrane	other	Yes
hsa-miR-10a-5p	TargetScan Human	Moderate (predicted)	DPF2	Nucleus	transcription regulator	Yes
hsa-miR-10a-5p	TargetScan Human	Moderate (predicted)	DPT	Extracellular Space	other
hsa-miR-10a-5p	TargetScan Human	Moderate (predicted)	DRAM1	Cytoplasm	other	Yes
hsa-miR-10a-5p	TargetScan Human	Moderate (predicted)	DUS2	Cytoplasm	enzyme	Yes
hsa-miR-10a-5p	TargetScan Human	Moderate (predicted)	DUSP28	Other	enzyme	Yes
hsa-miR-10a-5p	TargetScan Human	Moderate (predicted)	DUSP5	Nucleus	phosphatase	Yes
hsa-miR-10a-5p	TargetScan Human	Moderate (predicted)	DZIP1L	Extracellular Space	other	Yes
hsa-miR-10a-5p	TargetScan Human	Moderate (predicted)	E2F3	Nucleus	transcription regulator	Yes
hsa-miR-10a-5p	TargetScan Human	Moderate (predicted)	E2F7	Nucleus	transcription regulator
hsa-miR-10a-5p	TargetScan Human	Moderate (predicted)	EBF2	Nucleus	transcription regulator	Yes
hsa-miR-10a-5p	TargetScan Human	Moderate (predicted)	EDEM1	Cytoplasm	enzyme	Yes
hsa-miR-10a-5p	TargetScan Human	Moderate (predicted)	EEF1AKMT3	Cytoplasm	enzyme	Yes
hsa-miR-10a-5p	TargetScan Human	Moderate (predicted)	EIF1AX	Cytoplasm	translation regulator	Yes
hsa-miR-10a-5p	TargetScan Human	Moderate (predicted)	ELAVL2	Cytoplasm	other	Yes
hsa-miR-10a-5p	TargetScan Human	High (predicted)	ELOVL2	Cytoplasm	enzyme	Yes
hsa-miR-10a-5p	TargetScan Human	Moderate (predicted)	ELOVL6	Cytoplasm	enzyme	Yes
hsa-miR-10a-5p	TargetScan Human	Moderate (predicted)	ENKD1	Cytoplasm	other	Yes
hsa-miR-10a-5p	TargetScan Human	Moderate (predicted)	EPHA2	Plasma Membrane	kinase	Yes
hsa-miR-10a-5p	TargetScan Human	Moderate (predicted)	EPHA5	Plasma Membrane	kinase
hsa-miR-10a-5p	TargetScan Human	Moderate (predicted)	EPHA8	Plasma Membrane	kinase
hsa-miR-10a-5p	TargetScan Human	Moderate (predicted)	EPN3	Cytoplasm	other	Yes
hsa-miR-10a-5p	TargetScan Human	Moderate (predicted)	ERAP2	Cytoplasm	peptidase	Yes
hsa-miR-10a-5p	TargetScan Human	High (predicted)	ERGIC2	Cytoplasm	other	Yes
hsa-miR-10a-5p	TargetScan Human	Moderate (predicted)	ERI3	Plasma Membrane	other	Yes
hsa-miR-10a-5p	TargetScan Human	Moderate (predicted)	ESRRG	Nucleus	ligand-dependent nuclear receptor	Yes
hsa-miR-10a-5p	TargetScan Human	Moderate (predicted)	EXOSC6	Nucleus	other	Yes
hsa-miR-10a-5p	TargetScan Human	High (predicted)	FAM111B	Other	other
hsa-miR-10a-5p	TargetScan Human	Moderate (predicted)	FAM131C	Other	other	Yes
hsa-miR-10a-5p	TargetScan Human	Moderate (predicted)	FAM189B	Other	other	Yes
hsa-miR-10a-5p	TargetScan Human	Moderate (predicted)	FAM219B	Other	other	Yes
hsa-miR-10a-5p	TargetScan Human	Moderate (predicted)	FAM222B	Nucleus	other	Yes
hsa-miR-10a-5p	TargetScan Human	Moderate (predicted)	FAM227B	Cytoplasm	other	Yes
hsa-miR-10a-5p	TargetScan Human	Moderate (predicted)	FAM241A	Cytoplasm	other	Yes
hsa-miR-10a-5p	TargetScan Human	Moderate (predicted)	FAM76A	Nucleus	other	Yes
hsa-miR-10a-5p	TargetScan Human	High (predicted)	FAM83F	Other	other	Yes
hsa-miR-10a-5p	TargetScan Human	Moderate (predicted)	FAM91A1	Cytoplasm	other	Yes
hsa-miR-10a-5p	TargetScan Human	Moderate (predicted)	FANCC	Nucleus	other	Yes
hsa-miR-10a-5p	TargetScan Human	High (predicted)	FCF1	Nucleus	other	Yes
hsa-miR-10a-5p	TargetScan Human	Moderate (predicted)	FCMR	Plasma Membrane	other	Yes
hsa-miR-10a-5p	TargetScan Human	Moderate (predicted)	FCRL3	Plasma Membrane	other
hsa-miR-10a-5p	TargetScan Human	Moderate (predicted)	FGFBP3	Extracellular Space	other	Yes
hsa-miR-10a-5p	TargetScan Human	High (predicted)	FIGN	Nucleus	other	Yes
hsa-miR-10a-5p	TargetScan Human	High (predicted)	FLRT2	Plasma Membrane	other
hsa-miR-10a-5p	TargetScan Human	Moderate (predicted)	FNBP1L	Cytoplasm	other	Yes
hsa-miR-10a-5p	TargetScan Human	Moderate (predicted)	FOSL2	Nucleus	transcription regulator	Yes
hsa-miR-10a-5p	TargetScan Human	Moderate (predicted)	FOXL2NB	Other	other
hsa-miR-10a-5p	TargetScan Human	Moderate (predicted)	FUT1	Cytoplasm	enzyme	Yes
hsa-miR-10a-5p	TargetScan Human	Moderate (predicted)	FUT11	Cytoplasm	enzyme	Yes
hsa-miR-10a-5p	TargetScan Human	Moderate (predicted)	FXR2	Cytoplasm	other	Yes
hsa-miR-10a-5p	TargetScan Human	Moderate (predicted)	GABRB2	Plasma Membrane	ion channel	Yes
hsa-miR-10a-5p	TargetScan Human	Moderate (predicted)	GABRG1	Plasma Membrane	ion channel
hsa-miR-10a-5p	TargetScan Human	Moderate (predicted)	GALE	Cytoplasm	enzyme	Yes
hsa-miR-10a-5p	TargetScan Human	Moderate (predicted)	GALNT1	Cytoplasm	enzyme	Yes
hsa-miR-10a-5p	TargetScan Human	Moderate (predicted)	GART	Cytoplasm	enzyme	Yes
hsa-miR-10a-5p	TargetScan Human	Moderate (predicted)	GATA3	Nucleus	transcription regulator	Yes
hsa-miR-10a-5p	TargetScan Human	High (predicted)	GATA6	Nucleus	transcription regulator	Yes
hsa-miR-10a-5p	TargetScan Human	Moderate (predicted)	GCNA	Nucleus	other
hsa-miR-10a-5p	TargetScan Human	Moderate (predicted)	GFAP	Cytoplasm	other	Yes
hsa-miR-10a-5p	TargetScan Human	Moderate (predicted)	GFOD2	Extracellular Space	enzyme	Yes
hsa-miR-10a-5p	TargetScan Human	Moderate (predicted)	GIMAP5	Cytoplasm	other
hsa-miR-10a-5p	TargetScan Human	High (predicted)	GIMAP8	Other	other
hsa-miR-10a-5p	TargetScan Human	Moderate (predicted)	GINS3	Nucleus	other	Yes
hsa-miR-10a-5p	TargetScan Human	Moderate (predicted)	GINS4	Nucleus	other	Yes
hsa-miR-10a-5p	TargetScan Human	Moderate (predicted)	GJA5	Plasma Membrane	transporter
hsa-miR-10a-5p	TargetScan Human	Moderate (predicted)	GOLGA3	Cytoplasm	transporter	Yes
hsa-miR-10a-5p	TargetScan Human	Moderate (predicted)	GP1BA	Plasma Membrane	transmembrane receptor	Yes
hsa-miR-10a-5p	TargetScan Human	Moderate (predicted)	GPATCH2L	Other	other	Yes
hsa-miR-10a-5p	TargetScan Human	Moderate (predicted)	GPCPD1	Cytoplasm	enzyme	Yes
hsa-miR-10a-5p	TargetScan Human	Moderate (predicted)	GPR61	Plasma Membrane	G-protein coupled receptor
hsa-miR-10a-5p	TargetScan Human	Moderate (predicted)	GPRACR	Other	other
hsa-miR-10a-5p	TargetScan Human	Moderate (predicted)	GRIK1	Plasma Membrane	ion channel
hsa-miR-10a-5p	TargetScan Human	Moderate (predicted)	GSTM4	Cytoplasm	enzyme	Yes
hsa-miR-10a-5p	TargetScan Human	Moderate (predicted)	GSTM5	Cytoplasm	enzyme	Yes
hsa-miR-10a-5p	TargetScan Human	Moderate (predicted)	GSX2	Nucleus	transcription regulator
hsa-miR-10a-5p	TargetScan Human	Moderate (predicted)	GTF2H1	Nucleus	transcription regulator	Yes
hsa-miR-10a-5p	TargetScan Human	High (predicted)	H2AC11	Nucleus	other
hsa-miR-10a-5p	TargetScan Human	Moderate (predicted)	H2AC6	Nucleus	other	Yes
hsa-miR-10a-5p	TargetScan Human	Moderate (predicted)	H2BW2	Nucleus	other
hsa-miR-10a-5p	TargetScan Human	Moderate (predicted)	H3-3A/H3-3B	Nucleus	other	Yes
hsa-miR-10a-5p	TargetScan Human	Moderate (predicted)	H3-5	Nucleus	other	Yes
hsa-miR-10a-5p	TargetScan Human	Moderate (predicted)	HAS3	Plasma Membrane	enzyme	Yes
hsa-miR-10a-5p	TargetScan Human	Moderate (predicted)	HAVCR1	Plasma Membrane	other	Yes
hsa-miR-10a-5p	TargetScan Human	High (predicted)	HCN1	Plasma Membrane	ion channel	Yes
hsa-miR-10a-5p	TargetScan Human	Moderate (predicted)	HDAC8	Nucleus	transcription regulator	Yes
hsa-miR-10a-5p	TargetScan Human	Moderate (predicted)	HERC6	Cytoplasm	enzyme	Yes
hsa-miR-10a-5p	TargetScan Human	Moderate (predicted)	HGF	Extracellular Space	growth factor	Yes
hsa-miR-10a-5p	TargetScan Human	Moderate (predicted)	HHIPL2	Other	other
hsa-miR-10a-5p	TargetScan Human	Moderate (predicted)	HHLA2	Other	other	Yes
hsa-miR-10a-5p	TargetScan Human	Moderate (predicted)	HMGN2	Nucleus	other	Yes
hsa-miR-10a-5p	TargetScan Human	Moderate (predicted)	HMGXB4	Nucleus	other	Yes
hsa-miR-10a-5p	TargetScan Human	Moderate (predicted)	HNRNPK	Nucleus	other	Yes
hsa-miR-10a-5p	TarBase,TargetScan Human,miRecords	Experimentally Observed,Moderate (predicted)	HOXA1	Nucleus	transcription regulator	Yes
hsa-miR-10a-5p	TargetScan Human	High (predicted)	HOXA3	Nucleus	transcription regulator	Yes
hsa-miR-10a-5p	TargetScan Human	High (predicted)	HOXB3	Nucleus	transcription regulator	Yes
hsa-miR-10a-5p	TarBase,TargetScan Human,miRecords	Experimentally Observed,Moderate (predicted)	HOXD10	Nucleus	transcription regulator	Yes
hsa-miR-10a-5p	TargetScan Human	Moderate (predicted)	HRH4	Plasma Membrane	G-protein coupled receptor	Yes
hsa-miR-10a-5p	TargetScan Human	Moderate (predicted)	HSD3B7	Cytoplasm	enzyme	Yes
hsa-miR-10a-5p	TargetScan Human	Moderate (predicted)	IGDCC4	Plasma Membrane	other	Yes
hsa-miR-10a-5p	TargetScan Human	Moderate (predicted)	IGSF1	Plasma Membrane	other	Yes
hsa-miR-10a-5p	TargetScan Human	Moderate (predicted)	IL1RAPL1	Plasma Membrane	transmembrane receptor
hsa-miR-10a-5p	TargetScan Human	Moderate (predicted)	IL5RA	Plasma Membrane	transmembrane receptor
hsa-miR-10a-5p	TargetScan Human	Moderate (predicted)	IMPG1	Extracellular Space	other	Yes
hsa-miR-10a-5p	TargetScan Human	Moderate (predicted)	INSIG2	Cytoplasm	other	Yes
hsa-miR-10a-5p	TargetScan Human	Moderate (predicted)	INSYN2A	Plasma Membrane	other
hsa-miR-10a-5p	TargetScan Human	Moderate (predicted)	IRAK4	Cytoplasm	kinase	Yes
hsa-miR-10a-5p	TargetScan Human	Moderate (predicted)	IRGQ	Other	other	Yes
hsa-miR-10a-5p	TargetScan Human	Moderate (predicted)	IRS4	Plasma Membrane	other
hsa-miR-10a-5p	TargetScan Human	Moderate (predicted)	ITGB2	Plasma Membrane	transmembrane receptor	Yes
hsa-miR-10a-5p	TargetScan Human	Moderate (predicted)	ITPKC	Cytoplasm	kinase	Yes
hsa-miR-10a-5p	TargetScan Human	Moderate (predicted)	ITSN1	Cytoplasm	other	Yes
hsa-miR-10a-5p	TargetScan Human	Moderate (predicted)	JARID2	Nucleus	transcription regulator	Yes
hsa-miR-10a-5p	TargetScan Human	High (predicted)	JKAMP	Cytoplasm	other	Yes
hsa-miR-10a-5p	TargetScan Human	Moderate (predicted)	KANK4	Cytoplasm	other	Yes
hsa-miR-10a-5p	TargetScan Human	Moderate (predicted)	KANSL3	Nucleus	other	Yes
hsa-miR-10a-5p	TargetScan Human	Moderate (predicted)	KBTBD13	Cytoplasm	other
hsa-miR-10a-5p	TargetScan Human	Moderate (predicted)	KBTBD6	Cytoplasm	other	Yes
hsa-miR-10a-5p	TargetScan Human	Moderate (predicted)	KCNE3	Plasma Membrane	ion channel	Yes
hsa-miR-10a-5p	TargetScan Human	High (predicted)	KCNJ3	Plasma Membrane	ion channel	Yes
hsa-miR-10a-5p	TargetScan Human	Moderate (predicted)	KCNQ3	Plasma Membrane	ion channel	Yes
hsa-miR-10a-5p	TargetScan Human	Moderate (predicted)	KCTD11	Cytoplasm	other	Yes
hsa-miR-10a-5p	TargetScan Human	Moderate (predicted)	KCTD16	Plasma Membrane	other	Yes
hsa-miR-10a-5p	TargetScan Human	High (predicted)	KCTD18	Other	other	Yes
hsa-miR-10a-5p	TargetScan Human	Moderate (predicted)	KIAA0087	Other	other
hsa-miR-10a-5p	TargetScan Human	Moderate (predicted)	KIAA0753	Cytoplasm	other	Yes
hsa-miR-10a-5p	TargetScan Human	Moderate (predicted)	KIRREL1	Plasma Membrane	other	Yes
hsa-miR-10a-5p	TargetScan Human	Moderate (predicted)	KLC2	Cytoplasm	other	Yes
hsa-miR-10a-5p	TargetScan Human	Moderate (predicted)	KLF11	Nucleus	transcription regulator	Yes
hsa-miR-10a-5p	miRecords	Experimentally Observed	KLF4	Nucleus	transcription regulator	Yes
hsa-miR-10a-5p	TargetScan Human	Moderate (predicted)	KLF7	Nucleus	transcription regulator	Yes
hsa-miR-10a-5p	TargetScan Human	Moderate (predicted)	KLHDC10	Nucleus	other	Yes
hsa-miR-10a-5p	TargetScan Human	Moderate (predicted)	KLHL21	Cytoplasm	enzyme	Yes
hsa-miR-10a-5p	TargetScan Human	High (predicted)	KLHL29	Other	other	Yes
hsa-miR-10a-5p	TargetScan Human	Moderate (predicted)	KLLN	Nucleus	other	Yes
hsa-miR-10a-5p	TargetScan Human	Moderate (predicted)	KLRG2	Other	other
hsa-miR-10a-5p	TargetScan Human	High (predicted)	KPNA5	Cytoplasm	other	Yes
hsa-miR-10a-5p	TargetScan Human	High (predicted)	KRTAP22-2	Other	other
hsa-miR-10a-5p	TargetScan Human	Moderate (predicted)	KRTAP4-6	Cytoplasm	other
hsa-miR-10a-5p	TargetScan Human	Moderate (predicted)	KSR2	Cytoplasm	kinase	Yes
hsa-miR-10a-5p	TargetScan Human	Moderate (predicted)	LANCL1	Plasma Membrane	enzyme	Yes
hsa-miR-10a-5p	TargetScan Human	High (predicted)	LCA5	Extracellular Space	other	Yes
hsa-miR-10a-5p	TargetScan Human	Moderate (predicted)	LENEP	Cytoplasm	other
hsa-miR-10a-5p	TargetScan Human	Moderate (predicted)	LHPP	Cytoplasm	phosphatase	Yes
hsa-miR-10a-5p	Ingenuity Expert Findings	Experimentally Observed	LINC00324	Other	other
hsa-miR-10a-5p	TargetScan Human	Moderate (predicted)	LINC00908	Other	other
hsa-miR-10a-5p	TargetScan Human	Moderate (predicted)	LINC02693	Other	other
hsa-miR-10a-5p	TargetScan Human	High (predicted)	LINC02864	Other	other
hsa-miR-10a-5p	TargetScan Human	High (predicted)	LIX1L	Other	other	Yes
hsa-miR-10a-5p	TargetScan Human	Moderate (predicted)	LMO7DN	Other	other
hsa-miR-10a-5p	TargetScan Human	Moderate (predicted)	LOC100996385	Other	other
hsa-miR-10a-5p	TargetScan Human	High (predicted)	LOC102724624	Other	other
hsa-miR-10a-5p	TargetScan Human	Moderate (predicted)	LOC728485	Other	other
hsa-miR-10a-5p	TargetScan Human	Moderate (predicted)	LPAR5	Plasma Membrane	G-protein coupled receptor	Yes
hsa-miR-10a-5p	TargetScan Human	Moderate (predicted)	LRATD2	Plasma Membrane	other	Yes
hsa-miR-10a-5p	TargetScan Human	Moderate (predicted)	LRRC8B	Plasma Membrane	transporter	Yes
hsa-miR-10a-5p	TargetScan Human	Moderate (predicted)	LRRFIP1	Cytoplasm	transcription regulator	Yes
hsa-miR-10a-5p	TargetScan Human	Moderate (predicted)	LSM10	Nucleus	other	Yes
hsa-miR-10a-5p	TargetScan Human	Moderate (predicted)	LSMEM1	Cytoplasm	other	Yes
hsa-miR-10a-5p	TargetScan Human	Moderate (predicted)	LSS	Cytoplasm	enzyme	Yes
hsa-miR-10a-5p	TargetScan Human	Moderate (predicted)	LURAP1	Cytoplasm	other	Yes
hsa-miR-10a-5p	TargetScan Human	Moderate (predicted)	LYRM7	Cytoplasm	other	Yes
hsa-miR-10a-5p	TargetScan Human	Moderate (predicted)	LYZ	Extracellular Space	enzyme	Yes
hsa-miR-10a-5p	TargetScan Human	High (predicted)	MAGEC2	Nucleus	other
hsa-miR-10a-5p	TargetScan Human	Moderate (predicted)	MANEAL	Other	other	Yes
hsa-miR-10a-5p	TargetScan Human	Moderate (predicted)	MAP1LC3C	Cytoplasm	other
hsa-miR-10a-5p	TargetScan Human	Moderate (predicted)	MAP3K13	Cytoplasm	kinase	Yes
hsa-miR-10a-5p	TargetScan Human	Moderate (predicted)	MAP3K7	Cytoplasm	kinase	Yes
hsa-miR-10a-5p	TargetScan Human	High (predicted)	MAP3K7CL	Other	other	Yes
hsa-miR-10a-5p	TargetScan Human	High (predicted)	MAP4K4	Cytoplasm	kinase	Yes
hsa-miR-10a-5p	TargetScan Human	Moderate (predicted)	MAST4	Other	kinase	Yes
hsa-miR-10a-5p	TargetScan Human	Moderate (predicted)	MCM7	Nucleus	enzyme	Yes
hsa-miR-10a-5p	TargetScan Human	Moderate (predicted)	MDGA2	Plasma Membrane	other	Yes
hsa-miR-10a-5p	TargetScan Human	Moderate (predicted)	MDM2	Nucleus	transcription regulator	Yes
hsa-miR-10a-5p	TargetScan Human	Moderate (predicted)	METTL7A	Cytoplasm	other	Yes
hsa-miR-10a-5p	TargetScan Human	Moderate (predicted)	MFSD13A	Other	other	Yes
hsa-miR-10a-5p	TargetScan Human	Moderate (predicted)	MKNK2	Cytoplasm	kinase	Yes
hsa-miR-10a-5p	TargetScan Human	Moderate (predicted)	MOB3A	Other	other	Yes
hsa-miR-10a-5p	TargetScan Human	Moderate (predicted)	MPI	Cytoplasm	enzyme	Yes
hsa-miR-10a-5p	TargetScan Human	Moderate (predicted)	MPL	Plasma Membrane	transmembrane receptor
hsa-miR-10a-5p	TargetScan Human	Moderate (predicted)	MRFAP1L1	Other	other	Yes
hsa-miR-10a-5p	TargetScan Human	Moderate (predicted)	MRPS18A	Cytoplasm	other	Yes
hsa-miR-10a-5p	TargetScan Human	Moderate (predicted)	MSC	Cytoplasm	transcription regulator	Yes
hsa-miR-10a-5p	TargetScan Human	Moderate (predicted)	MTF1	Nucleus	transcription regulator	Yes
hsa-miR-10a-5p	TargetScan Human	Moderate (predicted)	MTF2	Nucleus	transcription regulator	Yes
hsa-miR-10a-5p	TargetScan Human	Moderate (predicted)	MTMR14	Cytoplasm	phosphatase	Yes
hsa-miR-10a-5p	TargetScan Human	Moderate (predicted)	MTMR3	Cytoplasm	phosphatase	Yes
hsa-miR-10a-5p	TargetScan Human	Moderate (predicted)	MTMR6	Cytoplasm	phosphatase	Yes
hsa-miR-10a-5p	TargetScan Human	High (predicted)	MTRNR2L1	Other	other	Yes
hsa-miR-10a-5p	TargetScan Human	Moderate (predicted)	MTRNR2L10	Other	other	Yes
hsa-miR-10a-5p	TargetScan Human	Moderate (predicted)	MTRNR2L11	Other	other	Yes
hsa-miR-10a-5p	TargetScan Human	High (predicted)	MTRNR2L3	Other	other	Yes
hsa-miR-10a-5p	TargetScan Human	High (predicted)	MTRNR2L4	Other	other	Yes
hsa-miR-10a-5p	TargetScan Human	High (predicted)	MTRNR2L5	Other	other
hsa-miR-10a-5p	TargetScan Human	High (predicted)	MTRNR2L7	Other	other
hsa-miR-10a-5p	TargetScan Human	Moderate (predicted)	NCF4	Cytoplasm	enzyme	Yes
hsa-miR-10a-5p	TargetScan Human	High (predicted)	NCOR2	Nucleus	transcription regulator	Yes
hsa-miR-10a-5p	TargetScan Human	Moderate (predicted)	NDUFV3	Cytoplasm	enzyme	Yes
hsa-miR-10a-5p	TargetScan Human	Moderate (predicted)	NEDD4	Cytoplasm	enzyme	Yes
hsa-miR-10a-5p	TargetScan Human	Moderate (predicted)	NEK5	Other	kinase	Yes
hsa-miR-10a-5p	TargetScan Human	Moderate (predicted)	NEK6	Nucleus	kinase	Yes
hsa-miR-10a-5p	Ingenuity Expert Findings	Experimentally Observed	NF1	Cytoplasm	other	Yes
hsa-miR-10a-5p	TargetScan Human	Moderate (predicted)	NFIX	Nucleus	transcription regulator	Yes
hsa-miR-10a-5p	TargetScan Human	Moderate (predicted)	NKPD1	Other	other
hsa-miR-10a-5p	TargetScan Human	Moderate (predicted)	NKTR	Plasma Membrane	enzyme	Yes
hsa-miR-10a-5p	TargetScan Human	Moderate (predicted)	NKX3-1	Nucleus	transcription regulator	Yes
hsa-miR-10a-5p	TargetScan Human	Moderate (predicted)	NLE1	Nucleus	enzyme	Yes
hsa-miR-10a-5p	TargetScan Human	Moderate (predicted)	NME3	Cytoplasm	kinase	Yes
hsa-miR-10a-5p	TargetScan Human	Moderate (predicted)	NPAS3	Nucleus	transcription regulator	Yes
hsa-miR-10a-5p	TargetScan Human	Moderate (predicted)	NPR3	Plasma Membrane	G-protein coupled receptor	Yes
hsa-miR-10a-5p	TargetScan Human	Moderate (predicted)	NR2C2	Nucleus	ligand-dependent nuclear receptor	Yes
hsa-miR-10a-5p	TargetScan Human	Moderate (predicted)	NR4A3	Nucleus	ligand-dependent nuclear receptor
hsa-miR-10a-5p	TargetScan Human	Moderate (predicted)	NR5A2	Nucleus	ligand-dependent nuclear receptor	Yes
hsa-miR-10a-5p	TargetScan Human	High (predicted)	NR6A1	Nucleus	ligand-dependent nuclear receptor	Yes
hsa-miR-10a-5p	TargetScan Human	Moderate (predicted)	NRP2	Plasma Membrane	kinase	Yes
hsa-miR-10a-5p	TargetScan Human	Moderate (predicted)	ONECUT1	Nucleus	transcription regulator	Yes
hsa-miR-10a-5p	TargetScan Human	High (predicted)	OPALIN	Cytoplasm	other
hsa-miR-10a-5p	TargetScan Human	High (predicted)	OPN4	Plasma Membrane	G-protein coupled receptor
hsa-miR-10a-5p	TargetScan Human	High (predicted)	OR4D5	Plasma Membrane	G-protein coupled receptor
hsa-miR-10a-5p	TargetScan Human	Moderate (predicted)	OR51E1	Plasma Membrane	G-protein coupled receptor	Yes
hsa-miR-10a-5p	TargetScan Human	Moderate (predicted)	OR6M1	Plasma Membrane	other
hsa-miR-10a-5p	TargetScan Human	Moderate (predicted)	OTUD1	Other	peptidase	Yes
hsa-miR-10a-5p	TargetScan Human	Moderate (predicted)	OTX1	Nucleus	transcription regulator
hsa-miR-10a-5p	TargetScan Human	Moderate (predicted)	P4HB	Cytoplasm	enzyme	Yes
hsa-miR-10a-5p	TargetScan Human	Moderate (predicted)	PAFAH1B1	Cytoplasm	enzyme	Yes
hsa-miR-10a-5p	TargetScan Human	Moderate (predicted)	PALM2AKAP2	Plasma Membrane	other
hsa-miR-10a-5p	TargetScan Human	Moderate (predicted)	PATE1	Other	other
hsa-miR-10a-5p	TargetScan Human	Moderate (predicted)	PATL1	Cytoplasm	translation regulator	Yes
hsa-miR-10a-5p	TargetScan Human	Moderate (predicted)	PCBD1	Nucleus	transcription regulator	Yes
hsa-miR-10a-5p	TargetScan Human	Moderate (predicted)	PCDH10	Plasma Membrane	other	Yes
hsa-miR-10a-5p	TargetScan Human	Moderate (predicted)	PDE12	Cytoplasm	enzyme	Yes
hsa-miR-10a-5p	TargetScan Human	Moderate (predicted)	PDE7A	Cytoplasm	enzyme	Yes
hsa-miR-10a-5p	TargetScan Human	High (predicted)	PDZD8	Extracellular Space	other	Yes
hsa-miR-10a-5p	TargetScan Human	Moderate (predicted)	PHLDA3	Plasma Membrane	other	Yes
hsa-miR-10a-5p	TargetScan Human	Moderate (predicted)	PHLPP2	Cytoplasm	enzyme	Yes
hsa-miR-10a-5p	TargetScan Human	Moderate (predicted)	PIGR	Plasma Membrane	transporter	Yes
hsa-miR-10a-5p	TargetScan Human	High (predicted)	PIK3C2G	Cytoplasm	kinase	Yes
hsa-miR-10a-5p	TargetScan Human	Moderate (predicted)	PIK3CA	Cytoplasm	kinase	Yes
hsa-miR-10a-5p	TargetScan Human	High (predicted)	PLA1A	Extracellular Space	enzyme	Yes
hsa-miR-10a-5p	TargetScan Human	Moderate (predicted)	PLA2G2C	Extracellular Space	enzyme
hsa-miR-10a-5p	TargetScan Human	Moderate (predicted)	PLA2G2D	Extracellular Space	enzyme	Yes
hsa-miR-10a-5p	TargetScan Human	Moderate (predicted)	PLA2G2F	Extracellular Space	enzyme
hsa-miR-10a-5p	TargetScan Human	Moderate (predicted)	PLA2G3	Extracellular Space	enzyme	Yes
hsa-miR-10a-5p	TargetScan Human	High (predicted)	PLD1	Cytoplasm	enzyme	Yes
hsa-miR-10a-5p	TargetScan Human	Moderate (predicted)	PLEKHA2	Cytoplasm	other	Yes
hsa-miR-10a-5p	TargetScan Human	Moderate (predicted)	PLEKHN1	Cytoplasm	other
hsa-miR-10a-5p	TargetScan Human	Moderate (predicted)	PNO1	Nucleus	other	Yes
hsa-miR-10a-5p	TargetScan Human	Moderate (predicted)	PNPLA3	Cytoplasm	enzyme	Yes
hsa-miR-10a-5p	TargetScan Human	Moderate (predicted)	POFUT2	Cytoplasm	enzyme	Yes
hsa-miR-10a-5p	TargetScan Human	Moderate (predicted)	POP1	Nucleus	enzyme	Yes
hsa-miR-10a-5p	TargetScan Human	High (predicted)	PP12613	Other	other
hsa-miR-10a-5p	TargetScan Human	Moderate (predicted)	PPP3R2	Cytoplasm	other
hsa-miR-10a-5p	TargetScan Human	Moderate (predicted)	PRAMEF1 (includes others)	Extracellular Space	other
hsa-miR-10a-5p	TargetScan Human	Moderate (predicted)	PRAMEF14	Other	other
hsa-miR-10a-5p	TargetScan Human	Moderate (predicted)	PRAMEF18/PRAMEF19	Other	other
hsa-miR-10a-5p	TargetScan Human	Moderate (predicted)	PRAMEF22	Other	other
hsa-miR-10a-5p	TargetScan Human	Moderate (predicted)	PRKAA2	Cytoplasm	kinase	Yes
hsa-miR-10a-5p	TargetScan Human	Moderate (predicted)	PRKACA	Cytoplasm	kinase	Yes
hsa-miR-10a-5p	TargetScan Human	Moderate (predicted)	PRKCI	Cytoplasm	kinase	Yes
hsa-miR-10a-5p	TargetScan Human	Moderate (predicted)	PRR15L	Other	other	Yes
hsa-miR-10a-5p	TargetScan Human	Moderate (predicted)	PRRG2	Extracellular Space	other	Yes
hsa-miR-10a-5p	TargetScan Human	Moderate (predicted)	PRRG3	Plasma Membrane	other	Yes
hsa-miR-10a-5p	TargetScan Human	Moderate (predicted)	PRRT3	Other	other	Yes
hsa-miR-10a-5p	TargetScan Human	Moderate (predicted)	PSMG2	Nucleus	other	Yes
hsa-miR-10a-5p	TargetScan Human	Moderate (predicted)	PSTPIP2	Cytoplasm	other	Yes
hsa-miR-10a-5p	Ingenuity Expert Findings,TargetScan Human	Experimentally Observed,Moderate (predicted)	PTEN	Cytoplasm	phosphatase	Yes
hsa-miR-10a-5p	TargetScan Human	Moderate (predicted)	PTP4A2	Cytoplasm	phosphatase	Yes
hsa-miR-10a-5p	TargetScan Human	Moderate (predicted)	PTPN4	Cytoplasm	phosphatase	Yes
hsa-miR-10a-5p	TargetScan Human	Moderate (predicted)	PTPRQ	Extracellular Space	other
hsa-miR-10a-5p	TargetScan Human	High (predicted)	RAB15	Cytoplasm	other	Yes
hsa-miR-10a-5p	TargetScan Human	High (predicted)	RAB39A	Cytoplasm	enzyme	Yes
hsa-miR-10a-5p	TargetScan Human	Moderate (predicted)	RAP2A	Plasma Membrane	enzyme	Yes
hsa-miR-10a-5p	TargetScan Human	Moderate (predicted)	RASL10B	Other	enzyme
hsa-miR-10a-5p	TargetScan Human	Moderate (predicted)	RASSF1	Nucleus	other	Yes
hsa-miR-10a-5p	TargetScan Human	Moderate (predicted)	RBBP7	Nucleus	transcription regulator	Yes
hsa-miR-10a-5p	TargetScan Human	Moderate (predicted)	RBM27	Nucleus	other	Yes
hsa-miR-10a-5p	TargetScan Human	High (predicted)	RFPL1/RFPL3	Cytoplasm	other
hsa-miR-10a-5p	TargetScan Human	High (predicted)	RFPL2	Other	other
hsa-miR-10a-5p	TargetScan Human	Moderate (predicted)	RHOBTB2	Cytoplasm	enzyme	Yes
hsa-miR-10a-5p	TargetScan Human	High (predicted)	RNF112	Nucleus	transcription regulator
hsa-miR-10a-5p	TargetScan Human	Moderate (predicted)	RNF125	Cytoplasm	enzyme	Yes
hsa-miR-10a-5p	TargetScan Human	Moderate (predicted)	RNF165	Nucleus	enzyme	Yes
hsa-miR-10a-5p	TargetScan Human	High (predicted)	RNF186	Cytoplasm	enzyme	Yes
hsa-miR-10a-5p	TargetScan Human	Moderate (predicted)	RNF20	Nucleus	enzyme	Yes
hsa-miR-10a-5p	TargetScan Human	Moderate (predicted)	RNF5	Cytoplasm	enzyme	Yes
hsa-miR-10a-5p	TargetScan Human	Moderate (predicted)	RNF7	Nucleus	enzyme	Yes
hsa-miR-10a-5p	TargetScan Human	Moderate (predicted)	RNGTT	Nucleus	phosphatase	Yes
hsa-miR-10a-5p	TargetScan Human	High (predicted)	RORA	Nucleus	ligand-dependent nuclear receptor	Yes
hsa-miR-10a-5p	TargetScan Human	High (predicted)	RORB	Nucleus	ligand-dependent nuclear receptor	Yes
hsa-miR-10a-5p	TargetScan Human	Moderate (predicted)	RP11-15K19.2	Other	other
hsa-miR-10a-5p	TargetScan Human	Moderate (predicted)	RP11-644F5.10	Other	other
hsa-miR-10a-5p	TargetScan Human	Moderate (predicted)	RP11_1026M72	Other	other
hsa-miR-10a-5p	TargetScan Human	High (predicted)	RPL13A	Cytoplasm	other	Yes
hsa-miR-10a-5p	TargetScan Human	High (predicted)	RPL23	Cytoplasm	other	Yes
hsa-miR-10a-5p	TargetScan Human	Moderate (predicted)	RPL37	Cytoplasm	other	Yes
hsa-miR-10a-5p	TargetScan Human	High (predicted)	RPP38-DT	Other	other
hsa-miR-10a-5p	TargetScan Human	High (predicted)	RPRD1A	Extracellular Space	other	Yes
hsa-miR-10a-5p	TargetScan Human	Moderate (predicted)	RPS15A	Cytoplasm	other	Yes
hsa-miR-10a-5p	TargetScan Human	Moderate (predicted)	RPS23	Cytoplasm	translation regulator	Yes
hsa-miR-10a-5p	TargetScan Human	Moderate (predicted)	RPS6KA1	Cytoplasm	kinase	Yes
hsa-miR-10a-5p	TargetScan Human	Moderate (predicted)	RS1	Extracellular Space	other	Yes
hsa-miR-10a-5p	TargetScan Human	Moderate (predicted)	RTN4R	Plasma Membrane	transmembrane receptor	Yes
hsa-miR-10a-5p	TargetScan Human	Moderate (predicted)	RTP1	Plasma Membrane	other
hsa-miR-10a-5p	TargetScan Human	Moderate (predicted)	RYBP	Nucleus	transcription regulator	Yes
hsa-miR-10a-5p	TargetScan Human	Moderate (predicted)	SAA4	Extracellular Space	transporter
hsa-miR-10a-5p	TargetScan Human	Moderate (predicted)	SAMD13	Other	other	Yes
hsa-miR-10a-5p	TargetScan Human	Moderate (predicted)	SCD5	Cytoplasm	enzyme	Yes
hsa-miR-10a-5p	TargetScan Human	High (predicted)	SDC1	Plasma Membrane	enzyme	Yes
hsa-miR-10a-5p	TargetScan Human	Moderate (predicted)	SDR42E1	Other	enzyme	Yes
hsa-miR-10a-5p	TargetScan Human	Moderate (predicted)	SENP8	Cytoplasm	peptidase	Yes
hsa-miR-10a-5p	TargetScan Human	Moderate (predicted)	SERTAD1	Nucleus	transcription regulator	Yes
hsa-miR-10a-5p	TargetScan Human	Moderate (predicted)	SERTAD2	Cytoplasm	transcription regulator	Yes
hsa-miR-10a-5p	TargetScan Human	Moderate (predicted)	SERTAD4	Other	other	Yes
hsa-miR-10a-5p	TargetScan Human	High (predicted)	SERTM1	Other	other
hsa-miR-10a-5p	TargetScan Human	Moderate (predicted)	SFMBT2	Nucleus	other	Yes
hsa-miR-10a-5p	TargetScan Human	Moderate (predicted)	SFTPC	Extracellular Space	other
hsa-miR-10a-5p	TargetScan Human	Moderate (predicted)	SGO1	Nucleus	other	Yes
hsa-miR-10a-5p	TargetScan Human	Moderate (predicted)	SH3D19	Plasma Membrane	other	Yes
hsa-miR-10a-5p	TargetScan Human	Moderate (predicted)	SHISA2	Cytoplasm	other
hsa-miR-10a-5p	TargetScan Human	Moderate (predicted)	SHISAL1	Other	other
hsa-miR-10a-5p	TargetScan Human	Moderate (predicted)	SIGLEC11	Plasma Membrane	other	Yes
hsa-miR-10a-5p	TargetScan Human	Moderate (predicted)	SIX4	Nucleus	transcription regulator	Yes
hsa-miR-10a-5p	TargetScan Human	High (predicted)	SKA1	Nucleus	other
hsa-miR-10a-5p	TargetScan Human	Moderate (predicted)	SKA2	Nucleus	other	Yes
hsa-miR-10a-5p	TargetScan Human	Moderate (predicted)	SLC12A8	Other	transporter	Yes
hsa-miR-10a-5p	TargetScan Human	Moderate (predicted)	SLC16A13	Cytoplasm	other	Yes
hsa-miR-10a-5p	TargetScan Human	Moderate (predicted)	SLC23A3	Other	transporter	Yes
hsa-miR-10a-5p	TargetScan Human	Moderate (predicted)	SLC25A16	Cytoplasm	transporter	Yes
hsa-miR-10a-5p	TargetScan Human	High (predicted)	SLC25A2	Cytoplasm	transporter	Yes
hsa-miR-10a-5p	TargetScan Human	Moderate (predicted)	SLC25A53	Other	other	Yes
hsa-miR-10a-5p	TargetScan Human	Moderate (predicted)	SLC30A2	Plasma Membrane	transporter	Yes
hsa-miR-10a-5p	TargetScan Human	Moderate (predicted)	SLC30A4	Cytoplasm	transporter	Yes
hsa-miR-10a-5p	TargetScan Human	Moderate (predicted)	SLC35F1	Other	other	Yes
hsa-miR-10a-5p	TargetScan Human	Moderate (predicted)	SLC5A5	Plasma Membrane	transporter
hsa-miR-10a-5p	TargetScan Human	High (predicted)	SLC6A19	Plasma Membrane	transporter	Yes
hsa-miR-10a-5p	TargetScan Human	Moderate (predicted)	SLC6A5	Plasma Membrane	transporter
hsa-miR-10a-5p	TargetScan Human	Moderate (predicted)	SLC7A2	Plasma Membrane	transporter	Yes
hsa-miR-10a-5p	TargetScan Human	Moderate (predicted)	SLCO4C1	Plasma Membrane	transporter	Yes
hsa-miR-10a-5p	TargetScan Human	High (predicted)	SMAP1	Cytoplasm	other	Yes
hsa-miR-10a-5p	TargetScan Human	Moderate (predicted)	SMIM7	Other	other	Yes
hsa-miR-10a-5p	TargetScan Human	Moderate (predicted)	SMTNL2	Other	other	Yes
hsa-miR-10a-5p	TargetScan Human	Moderate (predicted)	SNAP23	Plasma Membrane	transporter	Yes
hsa-miR-10a-5p	TargetScan Human	Moderate (predicted)	SNRNP25	Nucleus	other	Yes
hsa-miR-10a-5p	TargetScan Human	Moderate (predicted)	SNX12	Cytoplasm	transporter	Yes
hsa-miR-10a-5p	TargetScan Human	Moderate (predicted)	SNX18	Cytoplasm	transporter	Yes
hsa-miR-10a-5p	TargetScan Human	High (predicted)	SNX22	Other	transporter	Yes
hsa-miR-10a-5p	TargetScan Human	High (predicted)	SOBP	Nucleus	other	Yes
hsa-miR-10a-5p	TargetScan Human	Moderate (predicted)	SOX1	Nucleus	transcription regulator
hsa-miR-10a-5p	TargetScan Human	Moderate (predicted)	SPPL2C	Cytoplasm	peptidase
hsa-miR-10a-5p	TargetScan Human	Moderate (predicted)	SRGN	Cytoplasm	other	Yes
hsa-miR-10a-5p	TargetScan Human	Moderate (predicted)	SS18L2	Other	other	Yes
hsa-miR-10a-5p	TargetScan Human	Moderate (predicted)	SSX2IP	Plasma Membrane	other	Yes
hsa-miR-10a-5p	TargetScan Human	Moderate (predicted)	ST6GALNAC6	Cytoplasm	enzyme
hsa-miR-10a-5p	TargetScan Human	Moderate (predicted)	STARD3	Cytoplasm	transporter	Yes
hsa-miR-10a-5p	TargetScan Human	Moderate (predicted)	STK32B	Other	kinase	Yes
hsa-miR-10a-5p	TargetScan Human	Moderate (predicted)	STX5	Cytoplasm	transporter	Yes
hsa-miR-10a-5p	TargetScan Human	Moderate (predicted)	SUSD6	Other	other	Yes
hsa-miR-10a-5p	TargetScan Human	Moderate (predicted)	SVOP	Cytoplasm	transporter
hsa-miR-10a-5p	TargetScan Human	Moderate (predicted)	SYNGR1	Plasma Membrane	transporter	Yes
hsa-miR-10a-5p	TargetScan Human	Moderate (predicted)	SYT13	Plasma Membrane	transporter	Yes
hsa-miR-10a-5p	TargetScan Human	Moderate (predicted)	TAB1	Cytoplasm	enzyme	Yes
hsa-miR-10a-5p	TargetScan Human	Moderate (predicted)	TBC1D22B	Other	other	Yes
hsa-miR-10a-5p	TargetScan Human	Moderate (predicted)	TBCEL	Other	other	Yes
hsa-miR-10a-5p	TargetScan Human	Moderate (predicted)	TBX5	Nucleus	transcription regulator
hsa-miR-10a-5p	TargetScan Human	Moderate (predicted)	TCF15	Nucleus	transcription regulator
hsa-miR-10a-5p	TargetScan Human	Moderate (predicted)	TENT4B	Nucleus	enzyme	Yes
hsa-miR-10a-5p	TargetScan Human	Moderate (predicted)	TENT5D	Other	enzyme
hsa-miR-10a-5p	TargetScan Human	High (predicted)	TFAP2C	Nucleus	transcription regulator
hsa-miR-10a-5p	TargetScan Human	High (predicted)	TFRC	Plasma Membrane	transporter	Yes
hsa-miR-10a-5p	TargetScan Human	Moderate (predicted)	TIFAB	Other	other
hsa-miR-10a-5p	TargetScan Human	Moderate (predicted)	TINAGL1	Extracellular Space	transporter	Yes
hsa-miR-10a-5p	TargetScan Human	High (predicted)	TLCD3B	Cytoplasm	enzyme
hsa-miR-10a-5p	TargetScan Human	Moderate (predicted)	TMEM119	Cytoplasm	other	Yes
hsa-miR-10a-5p	TargetScan Human	Moderate (predicted)	TMEM121B	Nucleus	transcription regulator	Yes
hsa-miR-10a-5p	TargetScan Human	Moderate (predicted)	TMEM154	Other	other	Yes
hsa-miR-10a-5p	TargetScan Human	Moderate (predicted)	TMEM167B	Cytoplasm	other	Yes
hsa-miR-10a-5p	TargetScan Human	Moderate (predicted)	TMEM168	Cytoplasm	other	Yes
hsa-miR-10a-5p	TargetScan Human	Moderate (predicted)	TMEM178B	Other	other	Yes
hsa-miR-10a-5p	TargetScan Human	Moderate (predicted)	TMEM183A	Other	other	Yes
hsa-miR-10a-5p	TargetScan Human	High (predicted)	TMEM19	Other	other	Yes
hsa-miR-10a-5p	TargetScan Human	Moderate (predicted)	TMEM192	Cytoplasm	other	Yes
hsa-miR-10a-5p	TargetScan Human	Moderate (predicted)	TMEM62	Other	enzyme	Yes
hsa-miR-10a-5p	TargetScan Human	High (predicted)	TMEM97	Extracellular Space	other	Yes
hsa-miR-10a-5p	TargetScan Human	Moderate (predicted)	TMPRSS13	Other	peptidase	Yes
hsa-miR-10a-5p	TargetScan Human	Moderate (predicted)	TNFRSF11B	Plasma Membrane	transmembrane receptor	Yes
hsa-miR-10a-5p	TargetScan Human	Moderate (predicted)	TNFRSF13C	Plasma Membrane	transmembrane receptor	Yes
hsa-miR-10a-5p	TargetScan Human	High (predicted)	TNFSF8	Plasma Membrane	cytokine
hsa-miR-10a-5p	TargetScan Human	Moderate (predicted)	TNIP2	Cytoplasm	other	Yes
hsa-miR-10a-5p	TargetScan Human	High (predicted)	TNNI1	Cytoplasm	other	Yes
hsa-miR-10a-5p	TargetScan Human	Moderate (predicted)	TPMT	Cytoplasm	enzyme	Yes
hsa-miR-10a-5p	TargetScan Human	Moderate (predicted)	TRAPPC2	Cytoplasm	other	Yes
hsa-miR-10a-5p	TargetScan Human	Moderate (predicted)	TREM2	Plasma Membrane	transmembrane receptor
hsa-miR-10a-5p	TargetScan Human	Moderate (predicted)	TREML2	Plasma Membrane	other
hsa-miR-10a-5p	TargetScan Human	Moderate (predicted)	TRIM2	Cytoplasm	enzyme	Yes
hsa-miR-10a-5p	TargetScan Human	Moderate (predicted)	TRIM64/TRIM64B	Other	other
hsa-miR-10a-5p	TargetScan Human	Moderate (predicted)	TRIM66	Nucleus	transcription regulator	Yes
hsa-miR-10a-5p	TargetScan Human	Moderate (predicted)	TRIQK	Cytoplasm	other	Yes
hsa-miR-10a-5p	TargetScan Human	High (predicted)	TRMT2B	Cytoplasm	enzyme	Yes
hsa-miR-10a-5p	TargetScan Human	Moderate (predicted)	TRNT1	Cytoplasm	enzyme	Yes
hsa-miR-10a-5p	TargetScan Human	Moderate (predicted)	TRPV3	Plasma Membrane	ion channel	Yes
hsa-miR-10a-5p	TargetScan Human	Moderate (predicted)	TSEN34	Nucleus	enzyme	Yes
hsa-miR-10a-5p	TargetScan Human	High (predicted)	TSPAN33	Plasma Membrane	other	Yes
hsa-miR-10a-5p	TargetScan Human	Moderate (predicted)	TUB	Cytoplasm	transcription regulator	Yes
hsa-miR-10a-5p	TargetScan Human	Moderate (predicted)	TXLNB	Cytoplasm	other
hsa-miR-10a-5p	TargetScan Human	Moderate (predicted)	UAP1	Nucleus	enzyme	Yes
hsa-miR-10a-5p	TargetScan Human	Moderate (predicted)	UBE2I	Nucleus	enzyme	Yes
hsa-miR-10a-5p	TargetScan Human	Moderate (predicted)	UBR7	Other	enzyme	Yes
hsa-miR-10a-5p	TargetScan Human	Moderate (predicted)	UNC5D	Plasma Membrane	other	Yes
hsa-miR-10a-5p	TargetScan Human	Moderate (predicted)	URGCP	Cytoplasm	other	Yes
hsa-miR-10a-5p	miRecords	Experimentally Observed	USF2	Nucleus	transcription regulator	Yes
hsa-miR-10a-5p	TargetScan Human	High (predicted)	USP46	Plasma Membrane	peptidase	Yes
hsa-miR-10a-5p	TargetScan Human	Moderate (predicted)	UTP14A	Nucleus	other	Yes
hsa-miR-10a-5p	TargetScan Human	Moderate (predicted)	UTP14C	Nucleus	other	Yes
hsa-miR-10a-5p	TargetScan Human	Moderate (predicted)	VASH1	Extracellular Space	peptidase	Yes
hsa-miR-10a-5p	TargetScan Human	Moderate (predicted)	VASH2	Cytoplasm	peptidase	Yes
hsa-miR-10a-5p	TargetScan Human	Moderate (predicted)	VDR	Nucleus	transcription regulator	Yes
hsa-miR-10a-5p	TargetScan Human	Moderate (predicted)	VIRMA	Nucleus	other	Yes
hsa-miR-10a-5p	TargetScan Human	High (predicted)	VWC2L	Extracellular Space	other
hsa-miR-10a-5p	TargetScan Human	Moderate (predicted)	WBP11	Nucleus	phosphatase	Yes
hsa-miR-10a-5p	TargetScan Human	Moderate (predicted)	WDR5	Nucleus	transcription regulator	Yes
hsa-miR-10a-5p	TargetScan Human	Moderate (predicted)	WDR55	Nucleus	other	Yes
hsa-miR-10a-5p	TargetScan Human	Moderate (predicted)	WNT9B	Extracellular Space	other
hsa-miR-10a-5p	TargetScan Human	Moderate (predicted)	WWC2	Cytoplasm	other	Yes
hsa-miR-10a-5p	TargetScan Human	Moderate (predicted)	XRN1	Cytoplasm	enzyme	Yes
hsa-miR-10a-5p	TargetScan Human	Moderate (predicted)	YPEL2	Nucleus	other	Yes
hsa-miR-10a-5p	TargetScan Human	Moderate (predicted)	ZBTB3	Nucleus	other	Yes
hsa-miR-10a-5p	TargetScan Human	Moderate (predicted)	ZBTB6	Nucleus	transcription regulator	Yes
hsa-miR-10a-5p	TargetScan Human	Moderate (predicted)	ZC3HAV1	Plasma Membrane	other	Yes
hsa-miR-10a-5p	TargetScan Human	High (predicted)	ZC3HC1	Nucleus	other	Yes
hsa-miR-10a-5p	TargetScan Human	Moderate (predicted)	ZFAND5	Nucleus	other	Yes
hsa-miR-10a-5p	TargetScan Human	Moderate (predicted)	ZFYVE27	Plasma Membrane	other	Yes
hsa-miR-10a-5p	TargetScan Human	Moderate (predicted)	ZMYND11	Nucleus	transcription regulator	Yes
hsa-miR-10a-5p	TargetScan Human	Moderate (predicted)	ZNF100	Nucleus	transcription regulator	Yes
hsa-miR-10a-5p	TargetScan Human	Moderate (predicted)	ZNF154	Nucleus	transcription regulator
hsa-miR-10a-5p	TargetScan Human	Moderate (predicted)	ZNF174	Nucleus	transcription regulator	Yes
hsa-miR-10a-5p	TargetScan Human	Moderate (predicted)	ZNF215	Nucleus	transcription regulator	Yes
hsa-miR-10a-5p	TargetScan Human	Moderate (predicted)	ZNF254	Nucleus	transcription regulator	Yes
hsa-miR-10a-5p	TargetScan Human	Moderate (predicted)	ZNF280C	Nucleus	transcription regulator	Yes
hsa-miR-10a-5p	TargetScan Human	Moderate (predicted)	ZNF367	Nucleus	transcription regulator	Yes
hsa-miR-10a-5p	TargetScan Human	Moderate (predicted)	ZNF425	Nucleus	other	Yes
hsa-miR-10a-5p	TargetScan Human	Moderate (predicted)	ZNF43	Nucleus	transcription regulator	Yes
hsa-miR-10a-5p	TargetScan Human	Moderate (predicted)	ZNF445	Nucleus	transcription regulator	Yes
hsa-miR-10a-5p	TargetScan Human	Moderate (predicted)	ZNF487	Nucleus	transcription regulator	Yes
hsa-miR-10a-5p	TargetScan Human	Moderate (predicted)	ZNF491	Nucleus	transcription regulator	Yes
hsa-miR-10a-5p	TargetScan Human	Moderate (predicted)	ZNF492/ZNF98	Nucleus	transcription regulator	Yes
hsa-miR-10a-5p	TargetScan Human	Moderate (predicted)	ZNF502	Nucleus	transcription regulator	Yes
hsa-miR-10a-5p	TargetScan Human	Moderate (predicted)	ZNF510	Nucleus	transcription regulator	Yes
hsa-miR-10a-5p	TargetScan Human	Moderate (predicted)	ZNF517	Nucleus	transcription regulator	Yes
hsa-miR-10a-5p	TargetScan Human	Moderate (predicted)	ZNF562	Nucleus	transcription regulator	Yes
hsa-miR-10a-5p	TargetScan Human	Moderate (predicted)	ZNF660	Nucleus	transcription regulator	Yes
hsa-miR-10a-5p	TargetScan Human	Moderate (predicted)	ZNF689	Nucleus	transcription regulator	Yes
hsa-miR-10a-5p	TargetScan Human	Moderate (predicted)	ZNF705B/ZNF705D	Other	other
hsa-miR-10a-5p	TargetScan Human	Moderate (predicted)	ZNF738	Other	other	Yes
hsa-miR-10a-5p	TargetScan Human	Moderate (predicted)	ZNF790	Other	other	Yes
hsa-miR-10a-5p	TargetScan Human	Moderate (predicted)	ZNF83	Nucleus	transcription regulator	Yes
hsa-miR-10a-5p	TargetScan Human	High (predicted)	ZNF880	Other	other	Yes
hsa-miR-10a-5p	TargetScan Human	Moderate (predicted)	ZSCAN1	Nucleus	transcription regulator	Yes
hsa-miR-10a-5p	TargetScan Human	Moderate (predicted)	ZSCAN22	Nucleus	transcription regulator	Yes
hsa-miR-143-3p	TargetScan Human	Moderate (predicted)	AARD	Other	other	Yes
hsa-miR-143-3p	TargetScan Human	Moderate (predicted)	ABCC4	Plasma Membrane	transporter	Yes
hsa-miR-143-3p	TargetScan Human	Moderate (predicted)	ABCG5	Plasma Membrane	transporter	Yes
hsa-miR-143-3p	TargetScan Human	High (predicted)	ABHD14A	Cytoplasm	enzyme	Yes
hsa-miR-143-3p	TargetScan Human	Moderate (predicted)	ABHD17B	Plasma Membrane	peptidase	Yes
hsa-miR-143-3p	TargetScan Human	Moderate (predicted)	ABHD2	Cytoplasm	enzyme	Yes
hsa-miR-143-3p	TargetScan Human	Moderate (predicted)	ABL2	Cytoplasm	kinase	Yes
hsa-miR-143-3p	TargetScan Human	Moderate (predicted)	AC009133.23	Other	other
hsa-miR-143-3p	TargetScan Human	Moderate (predicted)	AC1456762	Other	other
hsa-miR-143-3p	TargetScan Human	Moderate (predicted)	ADAT1	Other	enzyme	Yes
hsa-miR-143-3p	TargetScan Human	Moderate (predicted)	ADD3	Cytoplasm	other	Yes
hsa-miR-143-3p	TargetScan Human	Moderate (predicted)	ADI1	Nucleus	enzyme	Yes
hsa-miR-143-3p	TargetScan Human	Moderate (predicted)	AGFG1	Nucleus	other	Yes
hsa-miR-143-3p	TargetScan Human	Moderate (predicted)	AHCYL1	Cytoplasm	enzyme	Yes
hsa-miR-143-3p	TargetScan Human	Moderate (predicted)	AICDA	Cytoplasm	enzyme
hsa-miR-143-3p	TargetScan Human	Moderate (predicted)	AIF1L	Plasma Membrane	other	Yes
hsa-miR-143-3p	TargetScan Human	High (predicted)	AIPL1	Nucleus	other
hsa-miR-143-3p	TargetScan Human	Moderate (predicted)	AIRE	Nucleus	transcription regulator
hsa-miR-143-3p	TargetScan Human	Moderate (predicted)	AKAP13	Cytoplasm	other	Yes
hsa-miR-143-3p	TargetScan Human	Moderate (predicted)	AKAP5	Plasma Membrane	other	Yes
hsa-miR-143-3p	TargetScan Human	Moderate (predicted)	ALB	Extracellular Space	transporter	Yes
hsa-miR-143-3p	TargetScan Human	Moderate (predicted)	ANGPTL1	Plasma Membrane	other	Yes
hsa-miR-143-3p	TargetScan Human	Moderate (predicted)	ANGPTL8	Extracellular Space	other	Yes
hsa-miR-143-3p	TargetScan Human	Moderate (predicted)	ANKH	Plasma Membrane	transporter	Yes
hsa-miR-143-3p	TargetScan Human	Moderate (predicted)	ANKRD30A	Nucleus	other
hsa-miR-143-3p	TargetScan Human	Moderate (predicted)	ANKUB1	Other	other
hsa-miR-143-3p	TargetScan Human	Moderate (predicted)	ANXA3	Cytoplasm	enzyme	Yes
hsa-miR-143-3p	TargetScan Human	High (predicted)	ANXA9	Plasma Membrane	transmembrane receptor	Yes
hsa-miR-143-3p	TargetScan Human	Moderate (predicted)	AOC2	Plasma Membrane	enzyme	Yes
hsa-miR-143-3p	TargetScan Human	Moderate (predicted)	AP3B2	Cytoplasm	other	Yes
hsa-miR-143-3p	TargetScan Human	Moderate (predicted)	AP5S1	Cytoplasm	other	Yes
hsa-miR-143-3p	TargetScan Human	Moderate (predicted)	APOBEC3A	Cytoplasm	enzyme
hsa-miR-143-3p	TargetScan Human	Moderate (predicted)	APPL2	Cytoplasm	other	Yes
hsa-miR-143-3p	TargetScan Human	Moderate (predicted)	ARCN1	Cytoplasm	other	Yes
hsa-miR-143-3p	TargetScan Human	High (predicted)	ARFGAP3	Cytoplasm	transporter	Yes
hsa-miR-143-3p	TargetScan Human	Moderate (predicted)	ARHGAP25	Cytoplasm	other	Yes
hsa-miR-143-3p	TargetScan Human	Moderate (predicted)	ARHGAP26	Cytoplasm	other	Yes
hsa-miR-143-3p	TargetScan Human	Moderate (predicted)	ARID3B	Nucleus	transcription regulator	Yes
hsa-miR-143-3p	TargetScan Human	Moderate (predicted)	ARL14EPL	Other	other
hsa-miR-143-3p	TargetScan Human	Moderate (predicted)	ARL15	Cytoplasm	other	Yes
hsa-miR-143-3p	TargetScan Human	Moderate (predicted)	ARL2BP	Cytoplasm	transcription regulator	Yes
hsa-miR-143-3p	TargetScan Human	Moderate (predicted)	ARL6	Cytoplasm	transporter	Yes
hsa-miR-143-3p	TargetScan Human	High (predicted)	ASAP3	Plasma Membrane	other	Yes
hsa-miR-143-3p	TargetScan Human	Moderate (predicted)	ASB14	Cytoplasm	other
hsa-miR-143-3p	TargetScan Human	Moderate (predicted)	ATG10	Plasma Membrane	enzyme	Yes
hsa-miR-143-3p	TargetScan Human	Moderate (predicted)	ATG2B	Cytoplasm	transporter	Yes
hsa-miR-143-3p	TargetScan Human	Moderate (predicted)	ATL2	Cytoplasm	other	Yes
hsa-miR-143-3p	TargetScan Human	High (predicted)	ATOX1	Cytoplasm	transporter	Yes
hsa-miR-143-3p	TargetScan Human	Moderate (predicted)	ATP11C	Plasma Membrane	transporter	Yes
hsa-miR-143-3p	TargetScan Human	High (predicted)	ATP6V1A	Plasma Membrane	transporter	Yes
hsa-miR-143-3p	TargetScan Human	High (predicted)	AZGP1	Extracellular Space	transporter	Yes
hsa-miR-143-3p	TargetScan Human	Moderate (predicted)	BAAT	Cytoplasm	enzyme
hsa-miR-143-3p	TargetScan Human	Moderate (predicted)	BACE1	Cytoplasm	peptidase	Yes
hsa-miR-143-3p	TargetScan Human	Moderate (predicted)	BATF2	Nucleus	transcription regulator	Yes
hsa-miR-143-3p	TargetScan Human	Moderate (predicted)	BAX	Cytoplasm	transporter	Yes
hsa-miR-143-3p	TargetScan Human	Moderate (predicted)	BBS9	Extracellular Space	other	Yes
hsa-miR-143-3p	Ingenuity Expert Findings,TargetScan Human	Experimentally Observed,Moderate (predicted)	BCL2	Cytoplasm	transporter	Yes
hsa-miR-143-3p	TargetScan Human	Moderate (predicted)	BDH2	Cytoplasm	enzyme	Yes
hsa-miR-143-3p	TargetScan Human	Moderate (predicted)	BIRC3	Cytoplasm	enzyme	Yes
hsa-miR-143-3p	TargetScan Human	Moderate (predicted)	BLMH	Cytoplasm	peptidase	Yes
hsa-miR-143-3p	TargetScan Human	Moderate (predicted)	BLOC1S2	Cytoplasm	other	Yes
hsa-miR-143-3p	TargetScan Human	Moderate (predicted)	BLOC1S5	Extracellular Space	other	Yes
hsa-miR-143-3p	TargetScan Human	Moderate (predicted)	BMPR1A	Plasma Membrane	kinase	Yes
hsa-miR-143-3p	TargetScan Human	Moderate (predicted)	BRD2	Nucleus	kinase	Yes
hsa-miR-143-3p	TargetScan Human	Moderate (predicted)	BSN	Plasma Membrane	other	Yes
hsa-miR-143-3p	TargetScan Human	Moderate (predicted)	BTLA	Plasma Membrane	other
hsa-miR-143-3p	TargetScan Human	Moderate (predicted)	BTN1A1	Plasma Membrane	other	Yes
hsa-miR-143-3p	TargetScan Human	Moderate (predicted)	C19orf54	Other	other	Yes
hsa-miR-143-3p	TargetScan Human	Moderate (predicted)	C19orf73	Other	other	Yes
hsa-miR-143-3p	TargetScan Human	High (predicted)	C1D	Nucleus	transcription regulator	Yes
hsa-miR-143-3p	TargetScan Human	Moderate (predicted)	C1orf115	Other	other	Yes
hsa-miR-143-3p	TargetScan Human	High (predicted)	C1orf162	Other	transporter	Yes
hsa-miR-143-3p	TargetScan Human	High (predicted)	C1orf74	Other	other	Yes
hsa-miR-143-3p	TargetScan Human	Moderate (predicted)	C20orf197	Other	other
hsa-miR-143-3p	TargetScan Human	Moderate (predicted)	C21orf62	Other	other	Yes
hsa-miR-143-3p	TargetScan Human	Moderate (predicted)	C3orf38	Nucleus	peptidase	Yes
hsa-miR-143-3p	TargetScan Human	Moderate (predicted)	C5orf47	Other	other	Yes
hsa-miR-143-3p	TargetScan Human	Moderate (predicted)	C5orf49	Cytoplasm	other	Yes
hsa-miR-143-3p	TargetScan Human	Moderate (predicted)	C6orf136	Cytoplasm	other	Yes
hsa-miR-143-3p	TargetScan Human	Moderate (predicted)	C6orf15	Extracellular Space	other
hsa-miR-143-3p	TargetScan Human	Moderate (predicted)	CA2	Cytoplasm	enzyme	Yes
hsa-miR-143-3p	TargetScan Human	Moderate (predicted)	CALHM4	Other	other	Yes
hsa-miR-143-3p	TargetScan Human	Moderate (predicted)	CALN1	Cytoplasm	other
hsa-miR-143-3p	TargetScan Human	Moderate (predicted)	CALR	Cytoplasm	transcription regulator	Yes
hsa-miR-143-3p	TargetScan Human	Moderate (predicted)	CASP5	Cytoplasm	peptidase
hsa-miR-143-3p	TargetScan Human	Moderate (predicted)	CASP8	Nucleus	peptidase	Yes
hsa-miR-143-3p	TargetScan Human	Moderate (predicted)	CBFB	Nucleus	transcription regulator	Yes
hsa-miR-143-3p	TargetScan Human	Moderate (predicted)	CC2D2A	Cytoplasm	other	Yes
hsa-miR-143-3p	TargetScan Human	High (predicted)	CCDC110	Nucleus	other	Yes
hsa-miR-143-3p	TargetScan Human	Moderate (predicted)	CCDC140	Other	other
hsa-miR-143-3p	TargetScan Human	Moderate (predicted)	CCDC38	Cytoplasm	other
hsa-miR-143-3p	TargetScan Human	Moderate (predicted)	CCDC97	Other	other	Yes
hsa-miR-143-3p	TargetScan Human	High (predicted)	CCL7	Extracellular Space	cytokine
hsa-miR-143-3p	TargetScan Human	Moderate (predicted)	CCN2	Extracellular Space	growth factor	Yes
hsa-miR-143-3p	TargetScan Human	High (predicted)	CCNP	Nucleus	other	Yes
hsa-miR-143-3p	TargetScan Human	Moderate (predicted)	CCP110	Cytoplasm	other	Yes
hsa-miR-143-3p	TargetScan Human	Moderate (predicted)	CD160	Plasma Membrane	transmembrane receptor	Yes
hsa-miR-143-3p	TargetScan Human	High (predicted)	CD177	Cytoplasm	other
hsa-miR-143-3p	TargetScan Human	Moderate (predicted)	CD1E	Cytoplasm	other
hsa-miR-143-3p	TargetScan Human	Moderate (predicted)	CD28	Plasma Membrane	transmembrane receptor
hsa-miR-143-3p	TargetScan Human	Moderate (predicted)	CD3D	Plasma Membrane	transmembrane receptor	Yes
hsa-miR-143-3p	TargetScan Human	Moderate (predicted)	CD53	Plasma Membrane	other	Yes
hsa-miR-143-3p	TargetScan Human	Moderate (predicted)	CD58	Plasma Membrane	transmembrane receptor	Yes
hsa-miR-143-3p	TargetScan Human	Moderate (predicted)	CD84	Plasma Membrane	other	Yes
hsa-miR-143-3p	TargetScan Human	Moderate (predicted)	CDC20B	Other	other	Yes
hsa-miR-143-3p	TargetScan Human	Moderate (predicted)	CDK2AP1	Nucleus	other	Yes
hsa-miR-143-3p	TargetScan Human	Moderate (predicted)	CDK6	Nucleus	kinase	Yes
hsa-miR-143-3p	TargetScan Human	Moderate (predicted)	CDS1	Cytoplasm	enzyme	Yes
hsa-miR-143-3p	TargetScan Human	Moderate (predicted)	CEMP1	Nucleus	other
hsa-miR-143-3p	TargetScan Human	Moderate (predicted)	CHCHD5	Other	other	Yes
hsa-miR-143-3p	TargetScan Human	Moderate (predicted)	CHEK2	Nucleus	kinase	Yes
hsa-miR-143-3p	TargetScan Human	Moderate (predicted)	CHIC1	Plasma Membrane	other	Yes
hsa-miR-143-3p	TargetScan Human	Moderate (predicted)	CHST10	Cytoplasm	enzyme	Yes
hsa-miR-143-3p	TargetScan Human	Moderate (predicted)	CIR1	Nucleus	transcription regulator	Yes
hsa-miR-143-3p	TargetScan Human	Moderate (predicted)	CKS1B	Other	kinase	Yes
hsa-miR-143-3p	TargetScan Human	Moderate (predicted)	CLDN22	Plasma Membrane	other
hsa-miR-143-3p	TargetScan Human	Moderate (predicted)	CLEC1B	Plasma Membrane	transmembrane receptor
hsa-miR-143-3p	TargetScan Human	Moderate (predicted)	CLIC5	Cytoplasm	ion channel	Yes
hsa-miR-143-3p	TargetScan Human	Moderate (predicted)	CLN6	Cytoplasm	other	Yes
hsa-miR-143-3p	TargetScan Human	High (predicted)	CLVS1	Cytoplasm	other	Yes
hsa-miR-143-3p	TargetScan Human	Moderate (predicted)	CMPK1	Nucleus	kinase	Yes
hsa-miR-143-3p	TargetScan Human	Moderate (predicted)	CNGB1	Plasma Membrane	ion channel
hsa-miR-143-3p	TargetScan Human	Moderate (predicted)	CNNM3	Other	other	Yes
hsa-miR-143-3p	TargetScan Human	Moderate (predicted)	CNOT4	Cytoplasm	enzyme	Yes
hsa-miR-143-3p	TargetScan Human	Moderate (predicted)	CNOT9	Cytoplasm	transcription regulator	Yes
hsa-miR-143-3p	TargetScan Human	Moderate (predicted)	CNR1	Plasma Membrane	G-protein coupled receptor	Yes
hsa-miR-143-3p	TargetScan Human	High (predicted)	CNTD1	Nucleus	other	Yes
hsa-miR-143-3p	TargetScan Human	High (predicted)	COA1	Cytoplasm	other	Yes
hsa-miR-143-3p	TargetScan Human	Moderate (predicted)	COG5	Cytoplasm	transporter	Yes
hsa-miR-143-3p	TargetScan Human	Moderate (predicted)	COL1A1	Extracellular Space	other	Yes
hsa-miR-143-3p	TargetScan Human	Moderate (predicted)	COL24A1	Extracellular Space	other
hsa-miR-143-3p	TargetScan Human	Moderate (predicted)	COL9A2	Extracellular Space	other	Yes
hsa-miR-143-3p	TargetScan Human	High (predicted)	COMMD2	Other	other	Yes
hsa-miR-143-3p	TargetScan Human	Moderate (predicted)	COPS9	Nucleus	other	Yes
hsa-miR-143-3p	TargetScan Human	Moderate (predicted)	CORO1B	Cytoplasm	other	Yes
hsa-miR-143-3p	TargetScan Human	Moderate (predicted)	COX17	Cytoplasm	enzyme	Yes
hsa-miR-143-3p	TargetScan Human	Moderate (predicted)	COX4I1	Cytoplasm	enzyme	Yes
hsa-miR-143-3p	TargetScan Human	High (predicted)	CPB2	Extracellular Space	peptidase	Yes
hsa-miR-143-3p	TargetScan Human	Moderate (predicted)	CPLX2	Cytoplasm	other	Yes
hsa-miR-143-3p	TargetScan Human	Moderate (predicted)	CRCP	Plasma Membrane	transmembrane receptor	Yes
hsa-miR-143-3p	TargetScan Human	Moderate (predicted)	CREBL2	Nucleus	transcription regulator	Yes
hsa-miR-143-3p	TargetScan Human	Moderate (predicted)	CREBZF	Nucleus	transcription regulator	Yes
hsa-miR-143-3p	TargetScan Human	High (predicted)	CRELD1	Other	other	Yes
hsa-miR-143-3p	TargetScan Human	Moderate (predicted)	CRLF3	Cytoplasm	transcription regulator	Yes
hsa-miR-143-3p	TargetScan Human	Moderate (predicted)	CSNK1G3	Cytoplasm	kinase	Yes
hsa-miR-143-3p	TargetScan Human	Moderate (predicted)	CSTB	Cytoplasm	peptidase	Yes
hsa-miR-143-3p	TargetScan Human	High (predicted)	CTC-338M12.4	Other	other
hsa-miR-143-3p	TargetScan Human	Moderate (predicted)	CTF1	Extracellular Space	cytokine	Yes
hsa-miR-143-3p	TargetScan Human	Moderate (predicted)	CTLA4	Plasma Membrane	transmembrane receptor
hsa-miR-143-3p	TargetScan Human	Moderate (predicted)	CTR9	Nucleus	other	Yes
hsa-miR-143-3p	TargetScan Human	Moderate (predicted)	CWC22	Nucleus	other	Yes
hsa-miR-143-3p	TargetScan Human	High (predicted)	CXorf38	Other	other	Yes
hsa-miR-143-3p	TargetScan Human	High (predicted)	CYB561D1	Other	other	Yes
hsa-miR-143-3p	TargetScan Human	Moderate (predicted)	CYBRD1	Cytoplasm	enzyme	Yes
hsa-miR-143-3p	TargetScan Human	Moderate (predicted)	CYP1A2	Cytoplasm	enzyme
hsa-miR-143-3p	TargetScan Human	Moderate (predicted)	CYP2C19	Cytoplasm	enzyme
hsa-miR-143-3p	TargetScan Human	Moderate (predicted)	CYP2C9	Cytoplasm	enzyme	Yes
hsa-miR-143-3p	TargetScan Human	Moderate (predicted)	CYP7B1	Cytoplasm	enzyme	Yes
hsa-miR-143-3p	TargetScan Human	Moderate (predicted)	DAW1	Extracellular Space	other
hsa-miR-143-3p	TargetScan Human	Moderate (predicted)	DBT	Cytoplasm	enzyme	Yes
hsa-miR-143-3p	TargetScan Human	Moderate (predicted)	DCAKD	Cytoplasm	other	Yes
hsa-miR-143-3p	TargetScan Human	Moderate (predicted)	DCLK1	Plasma Membrane	kinase	Yes
hsa-miR-143-3p	TargetScan Human	High (predicted)	DCTN5	Cytoplasm	other	Yes
hsa-miR-143-3p	TargetScan Human	High (predicted)	DDAH1	Cytoplasm	enzyme	Yes
hsa-miR-143-3p	TargetScan Human	Moderate (predicted)	DDI1	Other	other
hsa-miR-143-3p	TargetScan Human	High (predicted)	DEFA1 (includes others)	Cytoplasm	other	Yes
hsa-miR-143-3p	TargetScan Human	High (predicted)	DEFA6	Extracellular Space	other
hsa-miR-143-3p	TargetScan Human	High (predicted)	DEGS1	Plasma Membrane	enzyme	Yes
hsa-miR-143-3p	TargetScan Human	High (predicted)	DENND1C	Cytoplasm	other	Yes
hsa-miR-143-3p	TargetScan Human	High (predicted)	DENND2C	Nucleus	other	Yes
hsa-miR-143-3p	TargetScan Human	Moderate (predicted)	DENND5B	Cytoplasm	other	Yes
hsa-miR-143-3p	TargetScan Human	Moderate (predicted)	DHRS7B	Cytoplasm	enzyme	Yes
hsa-miR-143-3p	TargetScan Human	High (predicted)	DHRS9	Cytoplasm	enzyme
hsa-miR-143-3p	TargetScan Human	Moderate (predicted)	DHX37	Nucleus	enzyme	Yes
hsa-miR-143-3p	TargetScan Human	Moderate (predicted)	DHX8	Nucleus	enzyme	Yes
hsa-miR-143-3p	TargetScan Human	Moderate (predicted)	DIP2B	Cytoplasm	other	Yes
hsa-miR-143-3p	TargetScan Human	Moderate (predicted)	DIRC1	Other	other
hsa-miR-143-3p	TargetScan Human	Moderate (predicted)	DIXDC1	Cytoplasm	other	Yes
hsa-miR-143-3p	TargetScan Human	Moderate (predicted)	DLEU1	Other	other
hsa-miR-143-3p	TargetScan Human	Moderate (predicted)	DNAL4	Cytoplasm	enzyme	Yes
hsa-miR-143-3p	miRecords	Experimentally Observed	DNMT3A	Nucleus	enzyme	Yes
hsa-miR-143-3p	TargetScan Human	Moderate (predicted)	DOCK2	Cytoplasm	other
hsa-miR-143-3p	TargetScan Human	Moderate (predicted)	DPYSL3	Cytoplasm	enzyme
hsa-miR-143-3p	TargetScan Human	Moderate (predicted)	DQX1	Other	enzyme
hsa-miR-143-3p	TargetScan Human	Moderate (predicted)	DRAM1	Cytoplasm	other	Yes
hsa-miR-143-3p	TargetScan Human	Moderate (predicted)	DUSP18	Cytoplasm	phosphatase	Yes
hsa-miR-143-3p	TargetScan Human	Moderate (predicted)	DYNLL2	Cytoplasm	other	Yes
hsa-miR-143-3p	TargetScan Human	Moderate (predicted)	DYNLT3	Cytoplasm	other	Yes
hsa-miR-143-3p	TargetScan Human	Moderate (predicted)	DYRK1B	Nucleus	kinase	Yes
hsa-miR-143-3p	TargetScan Human	High (predicted)	EAPP	Cytoplasm	other	Yes
hsa-miR-143-3p	TargetScan Human	Moderate (predicted)	EFS	Cytoplasm	other	Yes
hsa-miR-143-3p	TargetScan Human	Moderate (predicted)	EGLN1	Cytoplasm	enzyme	Yes
hsa-miR-143-3p	TargetScan Human	Moderate (predicted)	EGR1	Nucleus	transcription regulator	Yes
hsa-miR-143-3p	TargetScan Human	Moderate (predicted)	EIF2AK2	Cytoplasm	kinase	Yes
hsa-miR-143-3p	TargetScan Human	Moderate (predicted)	EIF2AK3	Cytoplasm	kinase	Yes
hsa-miR-143-3p	TargetScan Human	Moderate (predicted)	ELAC1	Nucleus	enzyme	Yes
hsa-miR-143-3p	TargetScan Human	Moderate (predicted)	ELF5	Nucleus	transcription regulator	Yes
hsa-miR-143-3p	TargetScan Human	High (predicted)	ELMOD1	Other	other	Yes
hsa-miR-143-3p	TargetScan Human	Moderate (predicted)	EME1	Nucleus	enzyme	Yes
hsa-miR-143-3p	TargetScan Human	Moderate (predicted)	ENDOV	Cytoplasm	enzyme	Yes
hsa-miR-143-3p	TargetScan Human	Moderate (predicted)	EPC1	Nucleus	transcription regulator	Yes
hsa-miR-143-3p	TargetScan Human	Moderate (predicted)	EPM2AIP1	Cytoplasm	other	Yes
hsa-miR-143-3p	TargetScan Human	Moderate (predicted)	ERICH4	Other	other	Yes
hsa-miR-143-3p	TargetScan Human	Moderate (predicted)	EVX2	Nucleus	transcription regulator
hsa-miR-143-3p	TargetScan Human	Moderate (predicted)	EXOSC10	Nucleus	kinase	Yes
hsa-miR-143-3p	TargetScan Human	Moderate (predicted)	EYA2	Nucleus	phosphatase	Yes
hsa-miR-143-3p	TargetScan Human	Moderate (predicted)	FADS6	Other	enzyme	Yes
hsa-miR-143-3p	TargetScan Human	Moderate (predicted)	FAM111A	Nucleus	other	Yes
hsa-miR-143-3p	TargetScan Human	Moderate (predicted)	FAM153CP	Other	other
hsa-miR-143-3p	TargetScan Human	Moderate (predicted)	FAM163A	Other	other	Yes
hsa-miR-143-3p	TargetScan Human	Moderate (predicted)	FAM168A	Other	other	Yes
hsa-miR-143-3p	TargetScan Human	High (predicted)	FAM200A	Other	other	Yes
hsa-miR-143-3p	TargetScan Human	Moderate (predicted)	FAM217A	Extracellular Space	other	Yes
hsa-miR-143-3p	TargetScan Human	Moderate (predicted)	FAM234B	Other	other	Yes
hsa-miR-143-3p	TargetScan Human	Moderate (predicted)	FAM71F1	Other	other
hsa-miR-143-3p	TargetScan Human	Moderate (predicted)	FAM83F	Other	other	Yes
hsa-miR-143-3p	TargetScan Human	Moderate (predicted)	FAM91A1	Cytoplasm	other	Yes
hsa-miR-143-3p	TargetScan Human	Moderate (predicted)	FAR1	Cytoplasm	enzyme	Yes
hsa-miR-143-3p	TargetScan Human	Moderate (predicted)	FGA	Extracellular Space	other	Yes
hsa-miR-143-3p	TargetScan Human	High (predicted)	FHIT	Cytoplasm	enzyme	Yes
hsa-miR-143-3p	TargetScan Human	Moderate (predicted)	FLOT1	Plasma Membrane	other	Yes
hsa-miR-143-3p	TargetScan Human	Moderate (predicted)	FMO4	Cytoplasm	enzyme	Yes
hsa-miR-143-3p	miRecords	Experimentally Observed	FNDC3B	Cytoplasm	other	Yes
hsa-miR-143-3p	TargetScan Human	High (predicted)	FOSL2	Nucleus	transcription regulator	Yes
hsa-miR-143-3p	TargetScan Human	Moderate (predicted)	FOXD4L3/FOXD4L6	Nucleus	transcription regulator
hsa-miR-143-3p	TargetScan Human	Moderate (predicted)	FST	Extracellular Space	other	Yes
hsa-miR-143-3p	TargetScan Human	High (predicted)	FTSJ1	Cytoplasm	enzyme	Yes
hsa-miR-143-3p	TargetScan Human	Moderate (predicted)	FUT11	Cytoplasm	enzyme	Yes
hsa-miR-143-3p	TargetScan Human	Moderate (predicted)	FUT4	Cytoplasm	enzyme	Yes
hsa-miR-143-3p	TargetScan Human	Moderate (predicted)	FUT9	Cytoplasm	enzyme	Yes
hsa-miR-143-3p	TargetScan Human	High (predicted)	FXYD3	Plasma Membrane	ion channel	Yes
hsa-miR-143-3p	TargetScan Human	Moderate (predicted)	GABRA4	Plasma Membrane	ion channel	Yes
hsa-miR-143-3p	TargetScan Human	Moderate (predicted)	GABRR2	Plasma Membrane	ion channel
hsa-miR-143-3p	TargetScan Human	High (predicted)	GAD2	Cytoplasm	enzyme	Yes
hsa-miR-143-3p	TargetScan Human	Moderate (predicted)	GALC	Cytoplasm	enzyme	Yes
hsa-miR-143-3p	TargetScan Human	Moderate (predicted)	GAPT	Other	other
hsa-miR-143-3p	TargetScan Human	Moderate (predicted)	GATD1	Cytoplasm	other	Yes
hsa-miR-143-3p	TargetScan Human	High (predicted)	GATM	Cytoplasm	enzyme	Yes
hsa-miR-143-3p	TargetScan Human	Moderate (predicted)	GCNT1	Cytoplasm	enzyme	Yes
hsa-miR-143-3p	TargetScan Human	Moderate (predicted)	GDAP2	Cytoplasm	other	Yes
hsa-miR-143-3p	TargetScan Human	Moderate (predicted)	GDF10	Extracellular Space	growth factor
hsa-miR-143-3p	TargetScan Human	Moderate (predicted)	GIGYF2	Cytoplasm	other	Yes
hsa-miR-143-3p	TargetScan Human	Moderate (predicted)	GLI3	Nucleus	transcription regulator	Yes
hsa-miR-143-3p	TargetScan Human	Moderate (predicted)	GLIPR2	Cytoplasm	other	Yes
hsa-miR-143-3p	TargetScan Human	Moderate (predicted)	GLYATL2	Cytoplasm	enzyme	Yes
hsa-miR-143-3p	TargetScan Human	Moderate (predicted)	GMEB1	Nucleus	transcription regulator	Yes
hsa-miR-143-3p	TargetScan Human	Moderate (predicted)	GMFB	Cytoplasm	growth factor	Yes
hsa-miR-143-3p	TargetScan Human	Moderate (predicted)	GMNC	Nucleus	other	Yes
hsa-miR-143-3p	TargetScan Human	Moderate (predicted)	GMPS	Nucleus	enzyme	Yes
hsa-miR-143-3p	TargetScan Human	Moderate (predicted)	GNB5	Plasma Membrane	enzyme	Yes
hsa-miR-143-3p	TargetScan Human	Moderate (predicted)	GNG12	Plasma Membrane	enzyme	Yes
hsa-miR-143-3p	TargetScan Human	Moderate (predicted)	GNG7	Plasma Membrane	enzyme	Yes
hsa-miR-143-3p	TargetScan Human	High (predicted)	GNL3	Nucleus	other	Yes
hsa-miR-143-3p	TargetScan Human	Moderate (predicted)	GOLM1	Cytoplasm	other	Yes
hsa-miR-143-3p	TargetScan Human	Moderate (predicted)	GPR15	Plasma Membrane	G-protein coupled receptor
hsa-miR-143-3p	TargetScan Human	Moderate (predicted)	GPR180	Cytoplasm	other	Yes
hsa-miR-143-3p	TargetScan Human	High (predicted)	GPR83	Plasma Membrane	G-protein coupled receptor
hsa-miR-143-3p	TargetScan Human	Moderate (predicted)	GPRC5A	Plasma Membrane	G-protein coupled receptor	Yes
hsa-miR-143-3p	TargetScan Human	Moderate (predicted)	GPSM3	Cytoplasm	other	Yes
hsa-miR-143-3p	TargetScan Human	Moderate (predicted)	GRHL2	Nucleus	transcription regulator	Yes
hsa-miR-143-3p	TargetScan Human	High (predicted)	GRIN2B	Plasma Membrane	ion channel	Yes
hsa-miR-143-3p	TargetScan Human	Moderate (predicted)	GSG1	Cytoplasm	other	Yes
hsa-miR-143-3p	TargetScan Human	Moderate (predicted)	GSTA4	Cytoplasm	enzyme	Yes
hsa-miR-143-3p	TargetScan Human	Moderate (predicted)	GXYLT1	Cytoplasm	enzyme	Yes
hsa-miR-143-3p	TargetScan Human	Moderate (predicted)	GZMK	Cytoplasm	peptidase	Yes
hsa-miR-143-3p	TargetScan Human	Moderate (predicted)	H2BW1	Other	other
hsa-miR-143-3p	TargetScan Human	Moderate (predicted)	H2BW2	Nucleus	other
hsa-miR-143-3p	TargetScan Human	Moderate (predicted)	H4C5	Nucleus	other	Yes
hsa-miR-143-3p	TargetScan Human	Moderate (predicted)	H4C8	Nucleus	other	Yes
hsa-miR-143-3p	TargetScan Human	Moderate (predicted)	HAPLN4	Extracellular Space	other
hsa-miR-143-3p	TargetScan Human	Moderate (predicted)	HECA	Nucleus	other	Yes
hsa-miR-143-3p	TargetScan Human	Moderate (predicted)	HFE	Plasma Membrane	transmembrane receptor	Yes
hsa-miR-143-3p	TargetScan Human	Moderate (predicted)	HHAT	Cytoplasm	enzyme	Yes
hsa-miR-143-3p	TargetScan Human	Moderate (predicted)	HHLA2	Other	other	Yes
hsa-miR-143-3p	TargetScan Human	Moderate (predicted)	HILPDA	Cytoplasm	other	Yes
hsa-miR-143-3p	TargetScan Human	Moderate (predicted)	HIPK2	Nucleus	kinase	Yes
hsa-miR-143-3p	TargetScan Human	High (predicted)	HLA-DOA	Plasma Membrane	transmembrane receptor	Yes
hsa-miR-143-3p	TargetScan Human	Moderate (predicted)	HLA-DPB1	Plasma Membrane	transmembrane receptor	Yes
hsa-miR-143-3p	TargetScan Human	Moderate (predicted)	HLA-DQA2	Plasma Membrane	transmembrane receptor	Yes
hsa-miR-143-3p	TargetScan Human	Moderate (predicted)	HNF4A	Nucleus	transcription regulator	Yes
hsa-miR-143-3p	TargetScan Human	Moderate (predicted)	HOGA1	Cytoplasm	enzyme	Yes
hsa-miR-143-3p	TargetScan Human	Moderate (predicted)	HOXA5	Nucleus	transcription regulator	Yes
hsa-miR-143-3p	TargetScan Human	Moderate (predicted)	HRH4	Plasma Membrane	G-protein coupled receptor	Yes
hsa-miR-143-3p	TargetScan Human	Moderate (predicted)	HTR2B	Plasma Membrane	G-protein coupled receptor	Yes
hsa-miR-143-3p	TargetScan Human	Moderate (predicted)	HTR3A	Plasma Membrane	ion channel
hsa-miR-143-3p	TargetScan Human	Moderate (predicted)	HTR4	Plasma Membrane	G-protein coupled receptor
hsa-miR-143-3p	TargetScan Human	Moderate (predicted)	IAPP	Extracellular Space	other	Yes
hsa-miR-143-3p	TargetScan Human	High (predicted)	IFIT3	Cytoplasm	other	Yes
hsa-miR-143-3p	TargetScan Human	High (predicted)	IFNA14	Extracellular Space	cytokine
hsa-miR-143-3p	TargetScan Human	High (predicted)	IFNA16	Extracellular Space	cytokine
hsa-miR-143-3p	TargetScan Human	High (predicted)	IFNA7	Extracellular Space	cytokine
hsa-miR-143-3p	TargetScan Human	Moderate (predicted)	IFT22	Extracellular Space	other	Yes
hsa-miR-143-3p	TargetScan Human	Moderate (predicted)	IGFBP3	Extracellular Space	other	Yes
hsa-miR-143-3p	Ingenuity Expert Findings,TargetScan Human	Experimentally Observed,High (predicted)	IGFBP5	Extracellular Space	other	Yes
hsa-miR-143-3p	TargetScan Human	High (predicted)	IGFL1	Extracellular Space	other
hsa-miR-143-3p	TargetScan Human	Moderate (predicted)	IGFL2	Extracellular Space	other
hsa-miR-143-3p	TargetScan Human	Moderate (predicted)	IL10RB	Plasma Membrane	transmembrane receptor	Yes
hsa-miR-143-3p	TargetScan Human	High (predicted)	IL18	Extracellular Space	cytokine	Yes
hsa-miR-143-3p	TargetScan Human	Moderate (predicted)	IL2RA	Plasma Membrane	transmembrane receptor	Yes
hsa-miR-143-3p	TargetScan Human	High (predicted)	IL36G	Extracellular Space	cytokine
hsa-miR-143-3p	TargetScan Human	Moderate (predicted)	IMPG1	Extracellular Space	other	Yes
hsa-miR-143-3p	TargetScan Human	High (predicted)	INO80D	Nucleus	other	Yes
hsa-miR-143-3p	TargetScan Human	Moderate (predicted)	INPP5K	Cytoplasm	phosphatase	Yes
hsa-miR-143-3p	TargetScan Human	Moderate (predicted)	INSL4	Extracellular Space	other
hsa-miR-143-3p	TargetScan Human	Moderate (predicted)	INSYN2A	Plasma Membrane	other
hsa-miR-143-3p	TargetScan Human	Moderate (predicted)	IPCEF1	Cytoplasm	enzyme	Yes
hsa-miR-143-3p	TargetScan Human	Moderate (predicted)	IRS4	Plasma Membrane	other
hsa-miR-143-3p	TargetScan Human	Moderate (predicted)	IRX6	Nucleus	transcription regulator	Yes
hsa-miR-143-3p	TargetScan Human	Moderate (predicted)	ITGA6	Plasma Membrane	transmembrane receptor	Yes
hsa-miR-143-3p	TargetScan Human	High (predicted)	ITM2B	Plasma Membrane	other	Yes
hsa-miR-143-3p	TargetScan Human	Moderate (predicted)	JAGN1	Cytoplasm	other	Yes
hsa-miR-143-3p	TargetScan Human	Moderate (predicted)	JAML	Plasma Membrane	other	Yes
hsa-miR-143-3p	TargetScan Human	Moderate (predicted)	JOSD1	Cytoplasm	peptidase	Yes
hsa-miR-143-3p	TargetScan Human	Moderate (predicted)	KANK4	Cytoplasm	other	Yes
hsa-miR-143-3p	TargetScan Human	Moderate (predicted)	KANSL2	Nucleus	other	Yes
hsa-miR-143-3p	TargetScan Human	Moderate (predicted)	KCNB1	Plasma Membrane	ion channel
hsa-miR-143-3p	TargetScan Human	Moderate (predicted)	KCND1	Plasma Membrane	ion channel	Yes
hsa-miR-143-3p	TargetScan Human	Moderate (predicted)	KCNK10	Plasma Membrane	ion channel	Yes
hsa-miR-143-3p	TargetScan Human	Moderate (predicted)	KCNMB1	Plasma Membrane	ion channel
hsa-miR-143-3p	TargetScan Human	Moderate (predicted)	KCNN3	Plasma Membrane	ion channel	Yes
hsa-miR-143-3p	TargetScan Human	Moderate (predicted)	KCNS2	Plasma Membrane	ion channel
hsa-miR-143-3p	TargetScan Human	Moderate (predicted)	KCNU1	Plasma Membrane	ion channel
hsa-miR-143-3p	TargetScan Human	Moderate (predicted)	KIAA0040	Other	other	Yes
hsa-miR-143-3p	TargetScan Human	Moderate (predicted)	KIAA1143	Other	other	Yes
hsa-miR-143-3p	TargetScan Human	Moderate (predicted)	KIF3B	Cytoplasm	transporter	Yes
hsa-miR-143-3p	TargetScan Human	Moderate (predicted)	KLF12	Nucleus	transcription regulator	Yes
hsa-miR-143-3p	TargetScan Human	Moderate (predicted)	KLHDC10	Nucleus	other	Yes
hsa-miR-143-3p	TargetScan Human	Moderate (predicted)	KLHL8	Nucleus	other	Yes
hsa-miR-143-3p	TargetScan Human	Moderate (predicted)	KLK10	Extracellular Space	peptidase	Yes
hsa-miR-143-3p	TargetScan Human	Moderate (predicted)	KLK5	Extracellular Space	peptidase	Yes
hsa-miR-143-3p	TargetScan Human	Moderate (predicted)	KPNA6	Nucleus	other	Yes
hsa-miR-143-3p	Ingenuity Expert Findings,TargetScan Human,miRecords	Experimentally Observed,Moderate (predicted)	KRAS	Cytoplasm	enzyme	Yes
hsa-miR-143-3p	TargetScan Human	Moderate (predicted)	KRT80	Cytoplasm	other	Yes
hsa-miR-143-3p	TargetScan Human	High (predicted)	KRTAP1-1	Cytoplasm	other
hsa-miR-143-3p	TargetScan Human	Moderate (predicted)	KRTAP10-3	Cytoplasm	other
hsa-miR-143-3p	TargetScan Human	High (predicted)	KRTAP19-3	Cytoplasm	other
hsa-miR-143-3p	TargetScan Human	Moderate (predicted)	KRTAP2-2	Other	other
hsa-miR-143-3p	TargetScan Human	Moderate (predicted)	KRTAP20-2	Cytoplasm	other
hsa-miR-143-3p	TargetScan Human	Moderate (predicted)	KRTAP4-6	Cytoplasm	other
hsa-miR-143-3p	TargetScan Human	High (predicted)	KRTAP9-2	Cytoplasm	other
hsa-miR-143-3p	TargetScan Human	High (predicted)	KRTAP9-6	Cytoplasm	other
hsa-miR-143-3p	TargetScan Human	High (predicted)	KRTAP9-7	Cytoplasm	other
hsa-miR-143-3p	TargetScan Human	High (predicted)	KRTAP9-8	Cytoplasm	other
hsa-miR-143-3p	TargetScan Human	Moderate (predicted)	LARP4	Cytoplasm	other	Yes
hsa-miR-143-3p	TargetScan Human	High (predicted)	LAT2	Plasma Membrane	other
hsa-miR-143-3p	TargetScan Human	Moderate (predicted)	LBH	Nucleus	transcription regulator	Yes
hsa-miR-143-3p	TargetScan Human	Moderate (predicted)	LDLRAD3	Plasma Membrane	other	Yes
hsa-miR-143-3p	TargetScan Human	Moderate (predicted)	LECT2	Extracellular Space	other
hsa-miR-143-3p	TargetScan Human	Moderate (predicted)	LENEP	Cytoplasm	other
hsa-miR-143-3p	TargetScan Human	Moderate (predicted)	LEPROT	Plasma Membrane	other	Yes
hsa-miR-143-3p	TargetScan Human	Moderate (predicted)	LHFPL5	Plasma Membrane	other	Yes
hsa-miR-143-3p	TargetScan Human	Moderate (predicted)	LHX3	Nucleus	transcription regulator
hsa-miR-143-3p	TargetScan Human	Moderate (predicted)	LILRB4	Plasma Membrane	other
hsa-miR-143-3p	TargetScan Human	Moderate (predicted)	LIMK1	Cytoplasm	kinase	Yes
hsa-miR-143-3p	TargetScan Human	Moderate (predicted)	LINC00908	Other	other
hsa-miR-143-3p	TargetScan Human	Moderate (predicted)	LINC01148	Other	other
hsa-miR-143-3p	TargetScan Human	Moderate (predicted)	LINC01553	Other	other
hsa-miR-143-3p	TargetScan Human	High (predicted)	LINC01560	Other	other
hsa-miR-143-3p	TargetScan Human	Moderate (predicted)	LINC02108	Other	other
hsa-miR-143-3p	TargetScan Human	Moderate (predicted)	LINC02790	Other	other
hsa-miR-143-3p	TargetScan Human	Moderate (predicted)	LL22NC03-63E9.3	Other	other
hsa-miR-143-3p	TargetScan Human	High (predicted)	LMO4	Nucleus	transcription regulator	Yes
hsa-miR-143-3p	TargetScan Human	Moderate (predicted)	LNPK	Cytoplasm	other	Yes
hsa-miR-143-3p	TargetScan Human	Moderate (predicted)	LOC102724624	Other	other
hsa-miR-143-3p	TargetScan Human	Moderate (predicted)	LOC105375787	Other	other
hsa-miR-143-3p	TargetScan Human	Moderate (predicted)	LOC107984285	Other	other
hsa-miR-143-3p	TargetScan Human	Moderate (predicted)	LOC389199	Other	other
hsa-miR-143-3p	TargetScan Human	Moderate (predicted)	LOXL4	Extracellular Space	enzyme	Yes
hsa-miR-143-3p	TargetScan Human	Moderate (predicted)	LRBA	Cytoplasm	other	Yes
hsa-miR-143-3p	TargetScan Human	Moderate (predicted)	LRIT3	Other	other	Yes
hsa-miR-143-3p	TargetScan Human	Moderate (predicted)	LRP12	Plasma Membrane	transmembrane receptor	Yes
hsa-miR-143-3p	TargetScan Human	Moderate (predicted)	LRRC18	Cytoplasm	other
hsa-miR-143-3p	TargetScan Human	Moderate (predicted)	LRRC3B	Other	other	Yes
hsa-miR-143-3p	TargetScan Human	High (predicted)	LRRC63	Other	transcription regulator
hsa-miR-143-3p	TargetScan Human	Moderate (predicted)	LRRC74B	Other	other
hsa-miR-143-3p	TargetScan Human	Moderate (predicted)	LRRC8B	Plasma Membrane	transporter	Yes
hsa-miR-143-3p	TargetScan Human	High (predicted)	LYSMD4	Other	other	Yes
hsa-miR-143-3p	TargetScan Human	Moderate (predicted)	LYZ	Extracellular Space	enzyme	Yes
hsa-miR-143-3p	TargetScan Human	High (predicted)	M6PR	Cytoplasm	transporter	Yes
hsa-miR-143-3p	TargetScan Human	Moderate (predicted)	MAB21L1	Nucleus	other	Yes
hsa-miR-143-3p	TargetScan Human	Moderate (predicted)	MAF	Nucleus	transcription regulator	Yes
hsa-miR-143-3p	TargetScan Human	Moderate (predicted)	MAJIN	Nucleus	other	Yes
hsa-miR-143-3p	TargetScan Human	Moderate (predicted)	MANEA	Cytoplasm	enzyme	Yes
hsa-miR-143-3p	TargetScan Human	Moderate (predicted)	MAP3K7	Cytoplasm	kinase	Yes
hsa-miR-143-3p	TargetScan Human	Moderate (predicted)	MAP4K1	Cytoplasm	kinase	Yes
hsa-miR-143-3p	TargetScan Human	Moderate (predicted)	MAPK1	Cytoplasm	kinase	Yes
hsa-miR-143-3p	TarBase	Experimentally Observed	MAPK12	Cytoplasm	kinase	Yes
hsa-miR-143-3p	TargetScan Human	Moderate (predicted)	MAPK3	Cytoplasm	kinase	Yes
hsa-miR-143-3p	Ingenuity Expert Findings,TarBase,TargetScan Human,miRecords	Experimentally Observed,Moderate (predicted)	MAPK7	Cytoplasm	kinase	Yes
hsa-miR-143-3p	TargetScan Human	Moderate (predicted)	MARCHF5	Cytoplasm	enzyme	Yes
hsa-miR-143-3p	TargetScan Human	Moderate (predicted)	MARCKS	Plasma Membrane	other	Yes
hsa-miR-143-3p	TargetScan Human	Moderate (predicted)	MAS1	Plasma Membrane	G-protein coupled receptor
hsa-miR-143-3p	TargetScan Human	Moderate (predicted)	MB	Cytoplasm	transporter
hsa-miR-143-3p	TargetScan Human	Moderate (predicted)	MBOAT2	Cytoplasm	enzyme	Yes
hsa-miR-143-3p	TargetScan Human	Moderate (predicted)	MCF2	Cytoplasm	other	Yes
hsa-miR-143-3p	Ingenuity Expert Findings	Experimentally Observed	MDM2	Nucleus	transcription regulator	Yes
hsa-miR-143-3p	TargetScan Human	Moderate (predicted)	MEAF6	Nucleus	other	Yes
hsa-miR-143-3p	TargetScan Human	Moderate (predicted)	MED14	Nucleus	transcription regulator	Yes
hsa-miR-143-3p	TargetScan Human	High (predicted)	MEDAG	Cytoplasm	other	Yes
hsa-miR-143-3p	TargetScan Human	Moderate (predicted)	MEIOC	Cytoplasm	other	Yes
hsa-miR-143-3p	TargetScan Human	Moderate (predicted)	MEIS3	Nucleus	transcription regulator
hsa-miR-143-3p	TargetScan Human	Moderate (predicted)	MEX3A	Cytoplasm	other	Yes
hsa-miR-143-3p	TargetScan Human	Moderate (predicted)	MEX3C	Cytoplasm	enzyme	Yes
hsa-miR-143-3p	TargetScan Human	Moderate (predicted)	MFAP3	Extracellular Space	other	Yes
hsa-miR-143-3p	TargetScan Human	Moderate (predicted)	MFAP3L	Nucleus	other	Yes
hsa-miR-143-3p	TargetScan Human	High (predicted)	MFSD6L	Other	other	Yes
hsa-miR-143-3p	TargetScan Human	Moderate (predicted)	MGARP	Cytoplasm	other	Yes
hsa-miR-143-3p	TargetScan Human	Moderate (predicted)	MILR1	Other	other
hsa-miR-143-3p	TargetScan Human	High (predicted)	MIX23	Cytoplasm	other	Yes
hsa-miR-143-3p	TargetScan Human	Moderate (predicted)	MOGS	Cytoplasm	enzyme	Yes
hsa-miR-143-3p	TargetScan Human	Moderate (predicted)	MPST	Cytoplasm	enzyme	Yes
hsa-miR-143-3p	TargetScan Human	Moderate (predicted)	MRO	Nucleus	other	Yes
hsa-miR-143-3p	TargetScan Human	High (predicted)	MRPL41	Cytoplasm	other	Yes
hsa-miR-143-3p	TargetScan Human	Moderate (predicted)	MRPS33	Cytoplasm	other	Yes
hsa-miR-143-3p	TargetScan Human	Moderate (predicted)	MRTFB	Nucleus	transcription regulator	Yes
hsa-miR-143-3p	TargetScan Human	High (predicted)	MSI2	Cytoplasm	other	Yes
hsa-miR-143-3p	TargetScan Human	Moderate (predicted)	MT2A	Cytoplasm	other	Yes
hsa-miR-143-3p	TargetScan Human	Moderate (predicted)	MX2	Nucleus	enzyme	Yes
hsa-miR-143-3p	TargetScan Human	Moderate (predicted)	MYADM	Nucleus	other	Yes
hsa-miR-143-3p	TargetScan Human	Moderate (predicted)	MYG1	Nucleus	other	Yes
hsa-miR-143-3p	TargetScan Human	Moderate (predicted)	MYH13	Cytoplasm	other
hsa-miR-143-3p	TargetScan Human	Moderate (predicted)	MYL2	Cytoplasm	other
hsa-miR-143-3p	TargetScan Human	Moderate (predicted)	MYO3A	Cytoplasm	kinase	Yes
hsa-miR-143-3p	TargetScan Human	Moderate (predicted)	MYO6	Cytoplasm	other	Yes
hsa-miR-143-3p	TargetScan Human	Moderate (predicted)	NAA11	Cytoplasm	enzyme
hsa-miR-143-3p	TargetScan Human	Moderate (predicted)	NCAM1	Plasma Membrane	other	Yes
hsa-miR-143-3p	TargetScan Human	High (predicted)	NECAP1	Plasma Membrane	other	Yes
hsa-miR-143-3p	TargetScan Human	Moderate (predicted)	NETO2	Plasma Membrane	other
hsa-miR-143-3p	TargetScan Human	Moderate (predicted)	NFATC1	Nucleus	transcription regulator	Yes
hsa-miR-143-3p	TargetScan Human	Moderate (predicted)	NFIC	Nucleus	transcription regulator	Yes
hsa-miR-143-3p	TargetScan Human	Moderate (predicted)	NFXL1	Nucleus	transcription regulator	Yes
hsa-miR-143-3p	TargetScan Human	Moderate (predicted)	NHLH1	Nucleus	transcription regulator
hsa-miR-143-3p	TargetScan Human	Moderate (predicted)	NIPSNAP1	Cytoplasm	enzyme	Yes
hsa-miR-143-3p	TargetScan Human	Moderate (predicted)	NMNAT1	Nucleus	enzyme	Yes
hsa-miR-143-3p	TargetScan Human	Moderate (predicted)	NPL	Cytoplasm	enzyme	Yes
hsa-miR-143-3p	TargetScan Human	Moderate (predicted)	NPR3	Plasma Membrane	G-protein coupled receptor	Yes
hsa-miR-143-3p	TargetScan Human	High (predicted)	NRSN1	Plasma Membrane	other
hsa-miR-143-3p	TargetScan Human	Moderate (predicted)	NT5C1A	Cytoplasm	phosphatase	Yes
hsa-miR-143-3p	TargetScan Human	Moderate (predicted)	NUDCD2	Cytoplasm	other	Yes
hsa-miR-143-3p	TargetScan Human	Moderate (predicted)	NUDT10	Cytoplasm	enzyme
hsa-miR-143-3p	TargetScan Human	Moderate (predicted)	OAF	Cytoplasm	other	Yes
hsa-miR-143-3p	TargetScan Human	Moderate (predicted)	OARD1	Nucleus	enzyme	Yes
hsa-miR-143-3p	TargetScan Human	Moderate (predicted)	OBSCN-AS1	Other	other
hsa-miR-143-3p	TargetScan Human	Moderate (predicted)	OCSTAMP	Other	other
hsa-miR-143-3p	TargetScan Human	Moderate (predicted)	OPTC	Extracellular Space	other
hsa-miR-143-3p	TargetScan Human	Moderate (predicted)	OR13G1	Plasma Membrane	G-protein coupled receptor	Yes
hsa-miR-143-3p	TargetScan Human	High (predicted)	OR2C1	Plasma Membrane	G-protein coupled receptor
hsa-miR-143-3p	TargetScan Human	High (predicted)	OR5B2	Plasma Membrane	other
hsa-miR-143-3p	TargetScan Human	Moderate (predicted)	OSER1	Other	enzyme	Yes
hsa-miR-143-3p	TargetScan Human	Moderate (predicted)	OSTN	Extracellular Space	other
hsa-miR-143-3p	TargetScan Human	Moderate (predicted)	P2RY14	Plasma Membrane	G-protein coupled receptor	Yes
hsa-miR-143-3p	TargetScan Human	Moderate (predicted)	PAG1	Plasma Membrane	other	Yes
hsa-miR-143-3p	TargetScan Human	Moderate (predicted)	PALM2AKAP2	Plasma Membrane	other
hsa-miR-143-3p	TargetScan Human	High (predicted)	PAN3	Cytoplasm	enzyme	Yes
hsa-miR-143-3p	TargetScan Human	Moderate (predicted)	PAPOLB	Nucleus	enzyme	Yes
hsa-miR-143-3p	TargetScan Human	Moderate (predicted)	PATE1	Other	other
hsa-miR-143-3p	TargetScan Human	Moderate (predicted)	PBOV1	Nucleus	other
hsa-miR-143-3p	TargetScan Human	Moderate (predicted)	PC	Cytoplasm	enzyme	Yes
hsa-miR-143-3p	TargetScan Human	High (predicted)	PCMT1	Cytoplasm	enzyme	Yes
hsa-miR-143-3p	TargetScan Human	Moderate (predicted)	PCP4L1	Other	other
hsa-miR-143-3p	TargetScan Human	Moderate (predicted)	PDCD1LG2	Plasma Membrane	enzyme
hsa-miR-143-3p	TargetScan Human	Moderate (predicted)	PDE11A	Cytoplasm	enzyme	Yes
hsa-miR-143-3p	TargetScan Human	Moderate (predicted)	PDIA6	Cytoplasm	enzyme	Yes
hsa-miR-143-3p	TargetScan Human	Moderate (predicted)	PDPR	Cytoplasm	enzyme	Yes
hsa-miR-143-3p	TargetScan Human	High (predicted)	PEG10	Nucleus	other	Yes
hsa-miR-143-3p	TargetScan Human	Moderate (predicted)	PGK1	Cytoplasm	kinase	Yes
hsa-miR-143-3p	TargetScan Human	Moderate (predicted)	PGLYRP4	Plasma Membrane	transmembrane receptor
hsa-miR-143-3p	TargetScan Human	Moderate (predicted)	PHF6	Nucleus	transcription regulator	Yes
hsa-miR-143-3p	TargetScan Human	High (predicted)	PHYKPL	Cytoplasm	enzyme	Yes
hsa-miR-143-3p	TargetScan Human	Moderate (predicted)	PIGU	Cytoplasm	enzyme	Yes
hsa-miR-143-3p	TargetScan Human	Moderate (predicted)	PIK3CG	Cytoplasm	kinase
hsa-miR-143-3p	TargetScan Human	Moderate (predicted)	PKD2	Plasma Membrane	ion channel	Yes
hsa-miR-143-3p	TargetScan Human	High (predicted)	PLA2G1B	Extracellular Space	enzyme	Yes
hsa-miR-143-3p	TargetScan Human	Moderate (predicted)	PLD1	Cytoplasm	enzyme	Yes
hsa-miR-143-3p	TargetScan Human	Moderate (predicted)	PLEKHG7	Other	other
hsa-miR-143-3p	TargetScan Human	Moderate (predicted)	PLIN1	Cytoplasm	other
hsa-miR-143-3p	Ingenuity Expert Findings	Experimentally Observed	PLK1	Nucleus	kinase
hsa-miR-143-3p	TargetScan Human	Moderate (predicted)	PLPBP	Cytoplasm	enzyme	Yes
hsa-miR-143-3p	TargetScan Human	High (predicted)	PLXNA2	Plasma Membrane	transmembrane receptor	Yes
hsa-miR-143-3p	TargetScan Human	Moderate (predicted)	PM20D1	Cytoplasm	peptidase	Yes
hsa-miR-143-3p	TargetScan Human	Moderate (predicted)	PNMA2	Nucleus	transporter	Yes
hsa-miR-143-3p	TargetScan Human	Moderate (predicted)	PNPO	Cytoplasm	enzyme	Yes
hsa-miR-143-3p	TargetScan Human	High (predicted)	POLH	Nucleus	enzyme	Yes
hsa-miR-143-3p	TargetScan Human	Moderate (predicted)	POLR1E	Nucleus	enzyme	Yes
hsa-miR-143-3p	TargetScan Human	Moderate (predicted)	POU2F1	Nucleus	transcription regulator	Yes
hsa-miR-143-3p	TargetScan Human	Moderate (predicted)	PPP2CB	Cytoplasm	phosphatase	Yes
hsa-miR-143-3p	TargetScan Human	Moderate (predicted)	PPP5D1	Other	other	Yes
hsa-miR-143-3p	Ingenuity Expert Findings	Experimentally Observed	PRC1	Nucleus	other
hsa-miR-143-3p	TargetScan Human	Moderate (predicted)	PRDM9	Nucleus	enzyme
hsa-miR-143-3p	TargetScan Human	Moderate (predicted)	PREPL	Cytoplasm	peptidase	Yes
hsa-miR-143-3p	TargetScan Human	Moderate (predicted)	PRG2	Extracellular Space	other
hsa-miR-143-3p	TargetScan Human	Moderate (predicted)	PRKD2	Cytoplasm	kinase	Yes
hsa-miR-143-3p	TargetScan Human	Moderate (predicted)	PRKX	Cytoplasm	kinase	Yes
hsa-miR-143-3p	TargetScan Human	Moderate (predicted)	PRR11	Cytoplasm	other	Yes
hsa-miR-143-3p	TargetScan Human	Moderate (predicted)	PRR27	Cytoplasm	other
hsa-miR-143-3p	TargetScan Human	Moderate (predicted)	PRRG4	Plasma Membrane	other	Yes
hsa-miR-143-3p	TargetScan Human	Moderate (predicted)	PRRT2	Plasma Membrane	other	Yes
hsa-miR-143-3p	TargetScan Human	Moderate (predicted)	PSD3	Cytoplasm	other	Yes
hsa-miR-143-3p	TargetScan Human	Moderate (predicted)	PSEN1	Plasma Membrane	peptidase	Yes
hsa-miR-143-3p	TargetScan Human	High (predicted)	PSG4	Extracellular Space	other
hsa-miR-143-3p	TargetScan Human	Moderate (predicted)	PSMB11	Cytoplasm	peptidase
hsa-miR-143-3p	TargetScan Human	Moderate (predicted)	PSMD5	Cytoplasm	other	Yes
hsa-miR-143-3p	TargetScan Human	Moderate (predicted)	PSME4	Cytoplasm	other	Yes
hsa-miR-143-3p	TargetScan Human	Moderate (predicted)	PSMG2	Nucleus	other	Yes
hsa-miR-143-3p	TargetScan Human	Moderate (predicted)	PTGES3	Cytoplasm	enzyme	Yes
hsa-miR-143-3p	TargetScan Human	Moderate (predicted)	PTGR2	Cytoplasm	enzyme	Yes
hsa-miR-143-3p	TargetScan Human	Moderate (predicted)	PTPN2	Cytoplasm	phosphatase	Yes
hsa-miR-143-3p	TargetScan Human	Moderate (predicted)	PTPN23	Cytoplasm	phosphatase	Yes
hsa-miR-143-3p	TargetScan Human	Moderate (predicted)	PTTG1IP	Nucleus	other	Yes
hsa-miR-143-3p	TargetScan Human	Moderate (predicted)	PXT1	Cytoplasm	other
hsa-miR-143-3p	TargetScan Human	Moderate (predicted)	QDPR	Cytoplasm	enzyme	Yes
hsa-miR-143-3p	TargetScan Human	High (predicted)	QPRT	Cytoplasm	enzyme	Yes
hsa-miR-143-3p	TargetScan Human	Moderate (predicted)	QSOX2	Other	enzyme	Yes
hsa-miR-143-3p	TargetScan Human	Moderate (predicted)	RAB22A	Cytoplasm	enzyme	Yes
hsa-miR-143-3p	TargetScan Human	Moderate (predicted)	RAB27A	Cytoplasm	enzyme	Yes
hsa-miR-143-3p	TargetScan Human	Moderate (predicted)	RAB42	Other	other	Yes
hsa-miR-143-3p	TargetScan Human	Moderate (predicted)	RABIF	Other	transporter	Yes
hsa-miR-143-3p	TargetScan Human	Moderate (predicted)	RAE1	Nucleus	other	Yes
hsa-miR-143-3p	TargetScan Human	Moderate (predicted)	RARRES1	Plasma Membrane	other	Yes
hsa-miR-143-3p	TargetScan Human	High (predicted)	RASGEF1B	Other	other	Yes
hsa-miR-143-3p	TargetScan Human	Moderate (predicted)	RBL1	Nucleus	transcription regulator	Yes
hsa-miR-143-3p	TargetScan Human	Moderate (predicted)	RBM24	Cytoplasm	other	Yes
hsa-miR-143-3p	TargetScan Human	Moderate (predicted)	RBM27	Nucleus	other	Yes
hsa-miR-143-3p	TargetScan Human	Moderate (predicted)	RD3	Cytoplasm	other	Yes
hsa-miR-143-3p	TargetScan Human	Moderate (predicted)	REEP3	Other	other	Yes
hsa-miR-143-3p	TargetScan Human	Moderate (predicted)	RGS18	Cytoplasm	enzyme	Yes
hsa-miR-143-3p	TargetScan Human	Moderate (predicted)	RGSL1	Other	other
hsa-miR-143-3p	TargetScan Human	High (predicted)	RHBDD2	Plasma Membrane	other	Yes
hsa-miR-143-3p	TargetScan Human	Moderate (predicted)	RIC8A	Cytoplasm	other	Yes
hsa-miR-143-3p	TargetScan Human	Moderate (predicted)	RLIM	Nucleus	enzyme	Yes
hsa-miR-143-3p	TargetScan Human	Moderate (predicted)	RMND1	Cytoplasm	other	Yes
hsa-miR-143-3p	TargetScan Human	Moderate (predicted)	RNF11	Cytoplasm	enzyme	Yes
hsa-miR-143-3p	TargetScan Human	Moderate (predicted)	RNF115	Cytoplasm	enzyme	Yes
hsa-miR-143-3p	TargetScan Human	Moderate (predicted)	RNF223	Other	other
hsa-miR-143-3p	TargetScan Human	Moderate (predicted)	RP11_1148L69	Other	other
hsa-miR-143-3p	TargetScan Human	Moderate (predicted)	RP11_404P218	Other	other
hsa-miR-143-3p	TargetScan Human	Moderate (predicted)	RP11_629B115	Other	other
hsa-miR-143-3p	TargetScan Human	Moderate (predicted)	RP4_621N112	Other	other
hsa-miR-143-3p	TargetScan Human	Moderate (predicted)	RPS27	Cytoplasm	other	Yes
hsa-miR-143-3p	TargetScan Human	Moderate (predicted)	RRAS2	Plasma Membrane	enzyme	Yes
hsa-miR-143-3p	TargetScan Human	Moderate (predicted)	RRH	Plasma Membrane	G-protein coupled receptor
hsa-miR-143-3p	TargetScan Human	Moderate (predicted)	RRM2B	Nucleus	enzyme	Yes
hsa-miR-143-3p	TargetScan Human	High (predicted)	RRNAD1	Other	other	Yes
hsa-miR-143-3p	TargetScan Human	Moderate (predicted)	RSRC2	Other	other	Yes
hsa-miR-143-3p	TargetScan Human	Moderate (predicted)	RWDD4	Other	other	Yes
hsa-miR-143-3p	TargetScan Human	Moderate (predicted)	S100A11	Cytoplasm	other	Yes
hsa-miR-143-3p	TargetScan Human	Moderate (predicted)	S100A14	Cytoplasm	other	Yes
hsa-miR-143-3p	TargetScan Human	Moderate (predicted)	S100A7A	Cytoplasm	other
hsa-miR-143-3p	TargetScan Human	Moderate (predicted)	SAMD13	Other	other	Yes
hsa-miR-143-3p	TargetScan Human	Moderate (predicted)	SAMD8	Cytoplasm	enzyme	Yes
hsa-miR-143-3p	TargetScan Human	Moderate (predicted)	SCAF8	Nucleus	other	Yes
hsa-miR-143-3p	TargetScan Human	Moderate (predicted)	SCAMP1	Cytoplasm	transporter	Yes
hsa-miR-143-3p	TargetScan Human	Moderate (predicted)	SCGB1A1	Extracellular Space	cytokine
hsa-miR-143-3p	TargetScan Human	Moderate (predicted)	SCGB2A2	Extracellular Space	other
hsa-miR-143-3p	TargetScan Human	Moderate (predicted)	SCN2B	Plasma Membrane	ion channel	Yes
hsa-miR-143-3p	TargetScan Human	Moderate (predicted)	SCN4B	Plasma Membrane	ion channel
hsa-miR-143-3p	TargetScan Human	Moderate (predicted)	SCOC	Cytoplasm	other	Yes
hsa-miR-143-3p	TargetScan Human	Moderate (predicted)	SCRN2	Extracellular Space	other	Yes
hsa-miR-143-3p	TargetScan Human	Moderate (predicted)	SEC14L5	Other	other
hsa-miR-143-3p	TargetScan Human	Moderate (predicted)	SECISBP2L	Other	other	Yes
hsa-miR-143-3p	TargetScan Human	High (predicted)	SELENOT	Cytoplasm	enzyme	Yes
hsa-miR-143-3p	TargetScan Human	High (predicted)	SELL	Plasma Membrane	transmembrane receptor	Yes
hsa-miR-143-3p	TargetScan Human	Moderate (predicted)	SERPINC1	Extracellular Space	enzyme	Yes
hsa-miR-143-3p	TargetScan Human	Moderate (predicted)	SERPINE1	Extracellular Space	other
hsa-miR-143-3p	TargetScan Human	High (predicted)	SFRP4	Plasma Membrane	transmembrane receptor	Yes
hsa-miR-143-3p	TargetScan Human	Moderate (predicted)	SFXN1	Cytoplasm	transporter	Yes
hsa-miR-143-3p	TargetScan Human	Moderate (predicted)	SH2D4B	Other	other
hsa-miR-143-3p	TargetScan Human	Moderate (predicted)	SHISA6	Plasma Membrane	other
hsa-miR-143-3p	TargetScan Human	High (predicted)	SHISA7	Plasma Membrane	other
hsa-miR-143-3p	TargetScan Human	Moderate (predicted)	SIGLEC10	Plasma Membrane	other
hsa-miR-143-3p	TargetScan Human	Moderate (predicted)	SINHCAF	Extracellular Space	other	Yes
hsa-miR-143-3p	TargetScan Human	Moderate (predicted)	SLC15A4	Cytoplasm	transporter	Yes
hsa-miR-143-3p	TargetScan Human	Moderate (predicted)	SLC16A12	Plasma Membrane	transporter	Yes
hsa-miR-143-3p	TargetScan Human	Moderate (predicted)	SLC16A2	Plasma Membrane	transporter	Yes
hsa-miR-143-3p	TargetScan Human	High (predicted)	SLC16A5	Plasma Membrane	transporter	Yes
hsa-miR-143-3p	TargetScan Human	Moderate (predicted)	SLC1A2	Plasma Membrane	transporter	Yes
hsa-miR-143-3p	TargetScan Human	Moderate (predicted)	SLC1A3	Plasma Membrane	transporter	Yes
hsa-miR-143-3p	TargetScan Human	Moderate (predicted)	SLC22A16	Plasma Membrane	transporter
hsa-miR-143-3p	TargetScan Human	High (predicted)	SLC25A15	Cytoplasm	transporter	Yes
hsa-miR-143-3p	TargetScan Human	Moderate (predicted)	SLC25A44	Cytoplasm	transporter	Yes
hsa-miR-143-3p	TargetScan Human	Moderate (predicted)	SLC30A1	Plasma Membrane	transporter	Yes
hsa-miR-143-3p	TargetScan Human	High (predicted)	SLC30A8	Cytoplasm	transporter	Yes
hsa-miR-143-3p	TargetScan Human	Moderate (predicted)	SLC31A2	Plasma Membrane	transporter	Yes
hsa-miR-143-3p	TargetScan Human	Moderate (predicted)	SLC35A4	Cytoplasm	transporter	Yes
hsa-miR-143-3p	TargetScan Human	Moderate (predicted)	SLC37A2	Cytoplasm	transporter
hsa-miR-143-3p	TargetScan Human	Moderate (predicted)	SLC38A7	Plasma Membrane	transporter	Yes
hsa-miR-143-3p	TargetScan Human	Moderate (predicted)	SLC39A11	Other	transporter	Yes
hsa-miR-143-3p	TargetScan Human	Moderate (predicted)	SLC41A1	Plasma Membrane	transporter	Yes
hsa-miR-143-3p	TargetScan Human	Moderate (predicted)	SLC4A8	Plasma Membrane	transporter	Yes
hsa-miR-143-3p	TargetScan Human	Moderate (predicted)	SLC6A16	Plasma Membrane	transporter	Yes
hsa-miR-143-3p	TargetScan Human	Moderate (predicted)	SLC9A5	Plasma Membrane	transporter
hsa-miR-143-3p	TargetScan Human	Moderate (predicted)	SLFNL1	Other	other
hsa-miR-143-3p	TargetScan Human	Moderate (predicted)	SMCR8	Nucleus	other	Yes
hsa-miR-143-3p	TargetScan Human	Moderate (predicted)	SMIM21	Other	other
hsa-miR-143-3p	TargetScan Human	Moderate (predicted)	SMNDC1	Nucleus	other	Yes
hsa-miR-143-3p	TargetScan Human	Moderate (predicted)	SNX30	Other	other	Yes
hsa-miR-143-3p	TargetScan Human	Moderate (predicted)	SOHLH2	Nucleus	transcription regulator	Yes
hsa-miR-143-3p	TargetScan Human	Moderate (predicted)	SP7	Nucleus	transcription regulator
hsa-miR-143-3p	TargetScan Human	Moderate (predicted)	SPACA4	Other	other
hsa-miR-143-3p	TargetScan Human	High (predicted)	SPATA12	Other	other
hsa-miR-143-3p	TargetScan Human	Moderate (predicted)	SPIB	Nucleus	transcription regulator	Yes
hsa-miR-143-3p	TargetScan Human	Moderate (predicted)	SPINT3	Extracellular Space	other
hsa-miR-143-3p	TargetScan Human	High (predicted)	SPRING1	Cytoplasm	other	Yes
hsa-miR-143-3p	TargetScan Human	Moderate (predicted)	SPRY3	Plasma Membrane	other
hsa-miR-143-3p	TargetScan Human	Moderate (predicted)	SRD5A1	Cytoplasm	enzyme	Yes
hsa-miR-143-3p	TargetScan Human	Moderate (predicted)	SRSF11	Nucleus	other	Yes
hsa-miR-143-3p	TargetScan Human	Moderate (predicted)	SSH2	Cytoplasm	phosphatase	Yes
hsa-miR-143-3p	TargetScan Human	Moderate (predicted)	SSX1	Nucleus	transcription regulator
hsa-miR-143-3p	TargetScan Human	Moderate (predicted)	ST6GALNAC2	Cytoplasm	enzyme	Yes
hsa-miR-143-3p	TargetScan Human	Moderate (predicted)	ST8SIA2	Cytoplasm	enzyme
hsa-miR-143-3p	TargetScan Human	Moderate (predicted)	STAC	Cytoplasm	other	Yes
hsa-miR-143-3p	TargetScan Human	Moderate (predicted)	STARD4	Cytoplasm	transporter	Yes
hsa-miR-143-3p	TargetScan Human	Moderate (predicted)	STK16	Cytoplasm	kinase	Yes
hsa-miR-143-3p	TargetScan Human	Moderate (predicted)	STOX2	Other	other	Yes
hsa-miR-143-3p	TargetScan Human	Moderate (predicted)	STRN3	Nucleus	transcription regulator	Yes
hsa-miR-143-3p	TargetScan Human	Moderate (predicted)	STXBP1	Cytoplasm	transporter	Yes
hsa-miR-143-3p	TargetScan Human	Moderate (predicted)	SUCNR1	Plasma Membrane	G-protein coupled receptor	Yes
hsa-miR-143-3p	TargetScan Human	High (predicted)	SULT1E1	Cytoplasm	enzyme
hsa-miR-143-3p	TargetScan Human	Moderate (predicted)	SV2C	Plasma Membrane	other	Yes
hsa-miR-143-3p	TargetScan Human	Moderate (predicted)	SYT10	Cytoplasm	transporter	Yes
hsa-miR-143-3p	TargetScan Human	Moderate (predicted)	SYT9	Plasma Membrane	transporter	Yes
hsa-miR-143-3p	TargetScan Human	Moderate (predicted)	TACR1	Plasma Membrane	G-protein coupled receptor	Yes
hsa-miR-143-3p	TargetScan Human	Moderate (predicted)	TAF12	Nucleus	transcription regulator	Yes
hsa-miR-143-3p	TargetScan Human	High (predicted)	TAF1L	Nucleus	transcription regulator
hsa-miR-143-3p	TargetScan Human	Moderate (predicted)	TAFA1	Extracellular Space	other
hsa-miR-143-3p	TargetScan Human	Moderate (predicted)	TARDBP	Nucleus	transcription regulator	Yes
hsa-miR-143-3p	TargetScan Human	Moderate (predicted)	TAS2R14	Plasma Membrane	G-protein coupled receptor	Yes
hsa-miR-143-3p	TargetScan Human	High (predicted)	TBCK	Cytoplasm	kinase	Yes
hsa-miR-143-3p	TargetScan Human	Moderate (predicted)	TCEAL7	Nucleus	transcription regulator	Yes
hsa-miR-143-3p	TargetScan Human	Moderate (predicted)	TCEAL9	Other	other	Yes
hsa-miR-143-3p	TargetScan Human	Moderate (predicted)	TCEANC2	Other	other	Yes
hsa-miR-143-3p	TargetScan Human	Moderate (predicted)	TCF7	Nucleus	transcription regulator	Yes
hsa-miR-143-3p	TargetScan Human	Moderate (predicted)	TCP10L2/TCP10L3	Cytoplasm	other
hsa-miR-143-3p	TargetScan Human	Moderate (predicted)	TENT4B	Nucleus	enzyme	Yes
hsa-miR-143-3p	TargetScan Human	Moderate (predicted)	TET1	Nucleus	enzyme	Yes
hsa-miR-143-3p	TargetScan Human	Moderate (predicted)	TEX35	Nucleus	other
hsa-miR-143-3p	TargetScan Human	Moderate (predicted)	TEX51	Other	other	Yes
hsa-miR-143-3p	TargetScan Human	High (predicted)	TFF3	Extracellular Space	other	Yes
hsa-miR-143-3p	TargetScan Human	Moderate (predicted)	THEM4	Plasma Membrane	enzyme	Yes
hsa-miR-143-3p	TargetScan Human	Moderate (predicted)	THEMIS2	Other	other	Yes
hsa-miR-143-3p	TargetScan Human	Moderate (predicted)	THRB	Nucleus	ligand-dependent nuclear receptor	Yes
hsa-miR-143-3p	TargetScan Human	Moderate (predicted)	THY1	Plasma Membrane	other	Yes
hsa-miR-143-3p	TargetScan Human	Moderate (predicted)	TICRR	Nucleus	other	Yes
hsa-miR-143-3p	TargetScan Human	Moderate (predicted)	TIGD5	Other	other	Yes
hsa-miR-143-3p	TargetScan Human	Moderate (predicted)	TIGIT	Plasma Membrane	other
hsa-miR-143-3p	TargetScan Human	Moderate (predicted)	TIMM17A	Cytoplasm	transporter	Yes
hsa-miR-143-3p	TargetScan Human	Moderate (predicted)	TKTL2	Cytoplasm	enzyme
hsa-miR-143-3p	TargetScan Human	Moderate (predicted)	TLR2	Plasma Membrane	transmembrane receptor	Yes
hsa-miR-143-3p	TargetScan Human	Moderate (predicted)	TM2D2	Extracellular Space	other	Yes
hsa-miR-143-3p	TargetScan Human	Moderate (predicted)	TM4SF19	Other	other
hsa-miR-143-3p	TargetScan Human	Moderate (predicted)	TM6SF1	Plasma Membrane	other
hsa-miR-143-3p	TargetScan Human	Moderate (predicted)	TMEM121	Other	other
hsa-miR-143-3p	TargetScan Human	High (predicted)	TMEM134	Cytoplasm	kinase	Yes
hsa-miR-143-3p	TargetScan Human	Moderate (predicted)	TMEM135	Cytoplasm	other	Yes
hsa-miR-143-3p	TargetScan Human	Moderate (predicted)	TMEM150C	Plasma Membrane	ion channel	Yes
hsa-miR-143-3p	TargetScan Human	High (predicted)	TMEM154	Other	other	Yes
hsa-miR-143-3p	TargetScan Human	Moderate (predicted)	TMEM170A	Other	other	Yes
hsa-miR-143-3p	TargetScan Human	High (predicted)	TMEM178B	Other	other	Yes
hsa-miR-143-3p	TargetScan Human	High (predicted)	TMEM214	Extracellular Space	other	Yes
hsa-miR-143-3p	TargetScan Human	Moderate (predicted)	TMEM268	Cytoplasm	other	Yes
hsa-miR-143-3p	TargetScan Human	High (predicted)	TMEM69	Other	other	Yes
hsa-miR-143-3p	TargetScan Human	Moderate (predicted)	TMEM78	Other	other
hsa-miR-143-3p	TargetScan Human	Moderate (predicted)	TMEM80	Other	other	Yes
hsa-miR-143-3p	TargetScan Human	Moderate (predicted)	TMEM88	Plasma Membrane	other	Yes
hsa-miR-143-3p	TargetScan Human	Moderate (predicted)	TMEM99	Other	other
hsa-miR-143-3p	TargetScan Human	Moderate (predicted)	TMIGD3	Plasma Membrane	other	Yes
hsa-miR-143-3p	TargetScan Human	Moderate (predicted)	TMLHE	Cytoplasm	enzyme	Yes
hsa-miR-143-3p	TargetScan Human	High (predicted)	TMOD2	Cytoplasm	other	Yes
hsa-miR-143-3p	TargetScan Human	Moderate (predicted)	TMX4	Cytoplasm	enzyme	Yes
hsa-miR-143-3p	TargetScan Human	Moderate (predicted)	TNFAIP8L3	Cytoplasm	transporter
hsa-miR-143-3p	TargetScan Human	Moderate (predicted)	TNFRSF10D	Plasma Membrane	transmembrane receptor	Yes
hsa-miR-143-3p	TargetScan Human	Moderate (predicted)	TNP1	Nucleus	other
hsa-miR-143-3p	TargetScan Human	Moderate (predicted)	TNS3	Plasma Membrane	phosphatase	Yes
hsa-miR-143-3p	TargetScan Human	Moderate (predicted)	TOMM40	Cytoplasm	ion channel	Yes
hsa-miR-143-3p	Ingenuity Expert Findings	Experimentally Observed	TOP2A	Nucleus	enzyme	Yes
hsa-miR-143-3p	TargetScan Human	High (predicted)	TOR1AIP2	Cytoplasm	other	Yes
hsa-miR-143-3p	TargetScan Human	Moderate (predicted)	TPM3	Cytoplasm	other	Yes
hsa-miR-143-3p	TargetScan Human	Moderate (predicted)	TPM4	Cytoplasm	other	Yes
hsa-miR-143-3p	TargetScan Human	High (predicted)	TPP1	Cytoplasm	peptidase	Yes
hsa-miR-143-3p	TargetScan Human	Moderate (predicted)	TRAM2	Other	other	Yes
hsa-miR-143-3p	TargetScan Human	Moderate (predicted)	TRAPPC8	Cytoplasm	transporter	Yes
hsa-miR-143-3p	TargetScan Human	Moderate (predicted)	TREML2	Plasma Membrane	other
hsa-miR-143-3p	TargetScan Human	Moderate (predicted)	TRIM10	Cytoplasm	other	Yes
hsa-miR-143-3p	TargetScan Human	High (predicted)	TRIM22	Cytoplasm	transcription regulator	Yes
hsa-miR-143-3p	TargetScan Human	Moderate (predicted)	TRIM26	Cytoplasm	other	Yes
hsa-miR-143-3p	TargetScan Human	Moderate (predicted)	TRIM58	Other	enzyme
hsa-miR-143-3p	TargetScan Human	High (predicted)	TSC22D3	Nucleus	transcription regulator	Yes
hsa-miR-143-3p	TargetScan Human	Moderate (predicted)	TSHR	Plasma Membrane	G-protein coupled receptor	Yes
hsa-miR-143-3p	TargetScan Human	Moderate (predicted)	TSPAN5	Plasma Membrane	other	Yes
hsa-miR-143-3p	TargetScan Human	Moderate (predicted)	TTC19	Cytoplasm	other	Yes
hsa-miR-143-3p	TargetScan Human	Moderate (predicted)	TTPA	Cytoplasm	transporter	Yes
hsa-miR-143-3p	TargetScan Human	Moderate (predicted)	TXLNB	Cytoplasm	other
hsa-miR-143-3p	TargetScan Human	High (predicted)	UBE2E1	Cytoplasm	enzyme	Yes
hsa-miR-143-3p	TargetScan Human	High (predicted)	UBE2E3	Nucleus	enzyme	Yes
hsa-miR-143-3p	TargetScan Human	High (predicted)	UBXN2B	Cytoplasm	other	Yes
hsa-miR-143-3p	TargetScan Human	Moderate (predicted)	UNC5D	Plasma Membrane	other	Yes
hsa-miR-143-3p	TargetScan Human	Moderate (predicted)	UPF2	Cytoplasm	other	Yes
hsa-miR-143-3p	TargetScan Human	Moderate (predicted)	UPRT	Nucleus	enzyme	Yes
hsa-miR-143-3p	TargetScan Human	Moderate (predicted)	USP18	Cytoplasm	peptidase	Yes
hsa-miR-143-3p	TargetScan Human	Moderate (predicted)	USP22	Nucleus	peptidase	Yes
hsa-miR-143-3p	TargetScan Human	Moderate (predicted)	USP45	Nucleus	peptidase	Yes
hsa-miR-143-3p	TargetScan Human	Moderate (predicted)	USP46	Plasma Membrane	peptidase	Yes
hsa-miR-143-3p	TargetScan Human	Moderate (predicted)	UTP14C	Nucleus	other	Yes
hsa-miR-143-3p	TargetScan Human	High (predicted)	UTP18	Nucleus	other	Yes
hsa-miR-143-3p	TargetScan Human	Moderate (predicted)	VAMP7	Cytoplasm	transporter	Yes
hsa-miR-143-3p	TargetScan Human	High (predicted)	VAPB	Plasma Membrane	other	Yes
hsa-miR-143-3p	TargetScan Human	Moderate (predicted)	VASH1	Extracellular Space	peptidase	Yes
hsa-miR-143-3p	TargetScan Human	Moderate (predicted)	VAX1	Nucleus	transcription regulator
hsa-miR-143-3p	TargetScan Human	Moderate (predicted)	VBP1	Cytoplasm	other	Yes
hsa-miR-143-3p	TargetScan Human	Moderate (predicted)	VDAC1	Cytoplasm	ion channel	Yes
hsa-miR-143-3p	TargetScan Human	High (predicted)	VHL	Nucleus	transcription regulator	Yes
hsa-miR-143-3p	TargetScan Human	Moderate (predicted)	VPS16	Cytoplasm	transporter	Yes
hsa-miR-143-3p	TargetScan Human	Moderate (predicted)	VPS45	Cytoplasm	transporter	Yes
hsa-miR-143-3p	TargetScan Human	Moderate (predicted)	VPS72	Nucleus	transcription regulator	Yes
hsa-miR-143-3p	TargetScan Human	Moderate (predicted)	VSTM2A	Extracellular Space	other
hsa-miR-143-3p	TargetScan Human	Moderate (predicted)	WASF3	Cytoplasm	other	Yes
hsa-miR-143-3p	TargetScan Human	Moderate (predicted)	WDR87	Other	other
hsa-miR-143-3p	TargetScan Human	Moderate (predicted)	WNT3	Extracellular Space	other	Yes
hsa-miR-143-3p	TargetScan Human	Moderate (predicted)	WNT5B	Extracellular Space	other
hsa-miR-143-3p	TargetScan Human	Moderate (predicted)	WWC3	Cytoplasm	other	Yes
hsa-miR-143-3p	TargetScan Human	Moderate (predicted)	XAF1	Nucleus	other	Yes
hsa-miR-143-3p	TargetScan Human	High (predicted)	XCR1	Plasma Membrane	G-protein coupled receptor
hsa-miR-143-3p	TargetScan Human	Moderate (predicted)	XKR4	Plasma Membrane	other
hsa-miR-143-3p	TargetScan Human	Moderate (predicted)	XXBAC_BPG32J320	Other	other
hsa-miR-143-3p	TargetScan Human	Moderate (predicted)	YARS1	Cytoplasm	enzyme	Yes
hsa-miR-143-3p	TargetScan Human	Moderate (predicted)	ZBED5	Nucleus	transcription regulator	Yes
hsa-miR-143-3p	TargetScan Human	Moderate (predicted)	ZBTB37	Nucleus	transcription regulator	Yes
hsa-miR-143-3p	TargetScan Human	Moderate (predicted)	ZBTB41	Other	other	Yes
hsa-miR-143-3p	TargetScan Human	Moderate (predicted)	ZBTB44	Other	other	Yes
hsa-miR-143-3p	TargetScan Human	Moderate (predicted)	ZBTB6	Nucleus	transcription regulator	Yes
hsa-miR-143-3p	TargetScan Human	Moderate (predicted)	ZC4H2	Nucleus	other	Yes
hsa-miR-143-3p	TargetScan Human	Moderate (predicted)	ZDHHC11	Cytoplasm	enzyme	Yes
hsa-miR-143-3p	TargetScan Human	High (predicted)	ZDHHC11B	Other	other	Yes
hsa-miR-143-3p	TargetScan Human	Moderate (predicted)	ZDHHC9	Cytoplasm	enzyme	Yes
hsa-miR-143-3p	TargetScan Human	Moderate (predicted)	ZFP30	Nucleus	transcription regulator	Yes
hsa-miR-143-3p	TargetScan Human	Moderate (predicted)	ZFP36L1	Nucleus	transcription regulator	Yes
hsa-miR-143-3p	TargetScan Human	Moderate (predicted)	ZFP69B	Nucleus	transcription regulator
hsa-miR-143-3p	TargetScan Human	Moderate (predicted)	ZFYVE28	Cytoplasm	other	Yes
hsa-miR-143-3p	TargetScan Human	High (predicted)	ZIM3	Nucleus	transcription regulator
hsa-miR-143-3p	TargetScan Human	Moderate (predicted)	ZKSCAN1	Nucleus	transcription regulator	Yes
hsa-miR-143-3p	TargetScan Human	Moderate (predicted)	ZNF182	Nucleus	transcription regulator	Yes
hsa-miR-143-3p	TargetScan Human	Moderate (predicted)	ZNF256	Nucleus	transcription regulator	Yes
hsa-miR-143-3p	TargetScan Human	Moderate (predicted)	ZNF275	Nucleus	transcription regulator	Yes
hsa-miR-143-3p	TargetScan Human	Moderate (predicted)	ZNF280A	Nucleus	transcription regulator
hsa-miR-143-3p	TargetScan Human	High (predicted)	ZNF300	Nucleus	transcription regulator	Yes
hsa-miR-143-3p	TargetScan Human	Moderate (predicted)	ZNF394	Nucleus	transcription regulator	Yes
hsa-miR-143-3p	TargetScan Human	Moderate (predicted)	ZNF429	Nucleus	transcription regulator	Yes
hsa-miR-143-3p	TargetScan Human	Moderate (predicted)	ZNF441	Nucleus	transcription regulator	Yes
hsa-miR-143-3p	TargetScan Human	Moderate (predicted)	ZNF451	Nucleus	enzyme	Yes
hsa-miR-143-3p	TargetScan Human	Moderate (predicted)	ZNF460	Nucleus	transcription regulator	Yes
hsa-miR-143-3p	TargetScan Human	Moderate (predicted)	ZNF514	Nucleus	transcription regulator	Yes
hsa-miR-143-3p	TargetScan Human	Moderate (predicted)	ZNF526	Other	other	Yes
hsa-miR-143-3p	TargetScan Human	Moderate (predicted)	ZNF547	Nucleus	transcription regulator	Yes
hsa-miR-143-3p	TargetScan Human	Moderate (predicted)	ZNF557	Nucleus	transcription regulator	Yes
hsa-miR-143-3p	TargetScan Human	High (predicted)	ZNF570	Nucleus	transcription regulator	Yes
hsa-miR-143-3p	TargetScan Human	Moderate (predicted)	ZNF581	Nucleus	transcription regulator	Yes
hsa-miR-143-3p	TargetScan Human	Moderate (predicted)	ZNF583	Nucleus	transcription regulator	Yes
hsa-miR-143-3p	TargetScan Human	High (predicted)	ZNF599	Other	other	Yes
hsa-miR-143-3p	TargetScan Human	Moderate (predicted)	ZNF610	Nucleus	transcription regulator	Yes
hsa-miR-143-3p	TargetScan Human	Moderate (predicted)	ZNF622	Nucleus	other	Yes
hsa-miR-143-3p	TargetScan Human	Moderate (predicted)	ZNF662	Other	other	Yes
hsa-miR-143-3p	TargetScan Human	Moderate (predicted)	ZNF677	Other	other	Yes
hsa-miR-143-3p	TargetScan Human	Moderate (predicted)	ZNF705G	Other	other
hsa-miR-143-3p	TargetScan Human	Moderate (predicted)	ZNF716	Other	other	Yes
hsa-miR-143-3p	TargetScan Human	Moderate (predicted)	ZNF790	Other	other	Yes
hsa-miR-143-3p	TargetScan Human	Moderate (predicted)	ZNF829	Other	other	Yes
hsa-miR-143-3p	TargetScan Human	Moderate (predicted)	ZSCAN20	Nucleus	transcription regulator	Yes
hsa-miR-143-3p	TargetScan Human	Moderate (predicted)	ZSCAN9	Nucleus	transcription regulator	Yes
hsa-miR-143-3p	TargetScan Human	Moderate (predicted)	ZWILCH	Nucleus	other	Yes
hsa-miR-146a-5p	TargetScan Human	Moderate (predicted)	ABCC12	Cytoplasm	transporter
hsa-miR-146a-5p	TargetScan Human	Moderate (predicted)	ABITRAM	Extracellular Space	other	Yes
hsa-miR-146a-5p	TargetScan Human	Moderate (predicted)	ABLIM1	Cytoplasm	other	Yes
hsa-miR-146a-5p	TargetScan Human	Moderate (predicted)	ACER3	Cytoplasm	enzyme	Yes
hsa-miR-146a-5p	TargetScan Human	Moderate (predicted)	ACKR2	Plasma Membrane	G-protein coupled receptor	Yes
hsa-miR-146a-5p	TargetScan Human	Moderate (predicted)	ACYP2	Cytoplasm	enzyme	Yes
hsa-miR-146a-5p	TargetScan Human	Moderate (predicted)	ADAMTS18	Extracellular Space	peptidase
hsa-miR-146a-5p	TargetScan Human	Moderate (predicted)	AFAP1L2	Cytoplasm	other	Yes
hsa-miR-146a-5p	TargetScan Human	Moderate (predicted)	AGMAT	Cytoplasm	enzyme	Yes
hsa-miR-146a-5p	TargetScan Human	Moderate (predicted)	AKAP10	Cytoplasm	other	Yes
hsa-miR-146a-5p	TargetScan Human	Moderate (predicted)	ALOX5AP	Plasma Membrane	enzyme	Yes
hsa-miR-146a-5p	TargetScan Human	Moderate (predicted)	ALOXE3	Extracellular Space	enzyme
hsa-miR-146a-5p	TargetScan Human	Moderate (predicted)	AMPH	Plasma Membrane	other	Yes
hsa-miR-146a-5p	TargetScan Human	Moderate (predicted)	ANGPT2	Extracellular Space	growth factor	Yes
hsa-miR-146a-5p	TargetScan Human	Moderate (predicted)	ANGPTL2	Extracellular Space	other	Yes
hsa-miR-146a-5p	TargetScan Human	Moderate (predicted)	ANKRD39	Other	other	Yes
hsa-miR-146a-5p	TargetScan Human	Moderate (predicted)	ANKRD42	Nucleus	transcription regulator	Yes
hsa-miR-146a-5p	TargetScan Human	Moderate (predicted)	ANKRD46	Nucleus	transcription regulator	Yes
hsa-miR-146a-5p	TargetScan Human	Moderate (predicted)	ANP32A	Cytoplasm	other	Yes
hsa-miR-146a-5p	TargetScan Human	Moderate (predicted)	AOC3	Plasma Membrane	enzyme	Yes
hsa-miR-146a-5p	TargetScan Human	Moderate (predicted)	APPL1	Cytoplasm	other	Yes
hsa-miR-146a-5p	TargetScan Human	High (predicted)	ARF6	Plasma Membrane	transporter	Yes
hsa-miR-146a-5p	TargetScan Human	Moderate (predicted)	ARFGAP3	Cytoplasm	transporter	Yes
hsa-miR-146a-5p	TargetScan Human	Moderate (predicted)	ARFGEF3	Other	other	Yes
hsa-miR-146a-5p	TargetScan Human	Moderate (predicted)	ARL10	Other	other	Yes
hsa-miR-146a-5p	TargetScan Human	Moderate (predicted)	ARL6	Cytoplasm	transporter	Yes
hsa-miR-146a-5p	TargetScan Human	Moderate (predicted)	ARPC5	Cytoplasm	other	Yes
hsa-miR-146a-5p	TargetScan Human	Moderate (predicted)	ART4	Nucleus	enzyme
hsa-miR-146a-5p	TargetScan Human	High (predicted)	ATG12	Cytoplasm	other	Yes
hsa-miR-146a-5p	miRecords	Experimentally Observed	ATOH8	Nucleus	transcription regulator	Yes
hsa-miR-146a-5p	TargetScan Human	Moderate (predicted)	ATP23	Plasma Membrane	kinase	Yes
hsa-miR-146a-5p	TargetScan Human	Moderate (predicted)	ATP5MC2	Cytoplasm	transporter	Yes
hsa-miR-146a-5p	TargetScan Human	Moderate (predicted)	ATR	Nucleus	kinase	Yes
hsa-miR-146a-5p	TargetScan Human	Moderate (predicted)	B3GALT2	Cytoplasm	enzyme
hsa-miR-146a-5p	TargetScan Human	Moderate (predicted)	B3GALT5-AS1	Other	other
hsa-miR-146a-5p	TargetScan Human	Moderate (predicted)	B3GNT5	Cytoplasm	enzyme	Yes
hsa-miR-146a-5p	TargetScan Human	Moderate (predicted)	B4GALT4	Cytoplasm	enzyme	Yes
hsa-miR-146a-5p	TargetScan Human	Moderate (predicted)	BAG1	Cytoplasm	other	Yes
hsa-miR-146a-5p	TargetScan Human	Moderate (predicted)	BCO1	Cytoplasm	enzyme	Yes
hsa-miR-146a-5p	TargetScan Human	Moderate (predicted)	BCORL1	Nucleus	transcription regulator	Yes
hsa-miR-146a-5p	TargetScan Human	Moderate (predicted)	BHLHE41	Nucleus	transcription regulator	Yes
hsa-miR-146a-5p	TargetScan Human	Moderate (predicted)	BICD1	Cytoplasm	other	Yes
hsa-miR-146a-5p	TargetScan Human	Moderate (predicted)	BIVM	Extracellular Space	other	Yes
hsa-miR-146a-5p	miRecords	Experimentally Observed	BLMH	Cytoplasm	peptidase	Yes
hsa-miR-146a-5p	TargetScan Human	Moderate (predicted)	BOD1L2	Other	other
hsa-miR-146a-5p	miRecords	Experimentally Observed	BRCA1	Nucleus	transcription regulator	Yes
hsa-miR-146a-5p	TargetScan Human	High (predicted)	BRK1	Cytoplasm	other	Yes
hsa-miR-146a-5p	TargetScan Human	High (predicted)	BSG	Plasma Membrane	transporter	Yes
hsa-miR-146a-5p	TargetScan Human	Moderate (predicted)	BUD23	Nucleus	enzyme	Yes
hsa-miR-146a-5p	TargetScan Human	Moderate (predicted)	BZW1	Cytoplasm	translation regulator	Yes
hsa-miR-146a-5p	TargetScan Human	Moderate (predicted)	C12orf56	Other	other	Yes
hsa-miR-146a-5p	TargetScan Human	Moderate (predicted)	C16orf72	Other	other	Yes
hsa-miR-146a-5p	TargetScan Human	Moderate (predicted)	C17orf78	Other	other	Yes
hsa-miR-146a-5p	TargetScan Human	Moderate (predicted)	C1QBP	Cytoplasm	transcription regulator	Yes
hsa-miR-146a-5p	TargetScan Human	Moderate (predicted)	C2orf80	Other	other	Yes
hsa-miR-146a-5p	TargetScan Human	Moderate (predicted)	C3orf38	Nucleus	peptidase	Yes
hsa-miR-146a-5p	TargetScan Human	Moderate (predicted)	C7orf57	Other	other
hsa-miR-146a-5p	Ingenuity Expert Findings	Experimentally Observed	C8A	Extracellular Space	other	Yes
hsa-miR-146a-5p	TargetScan Human	Moderate (predicted)	C8orf88	Other	other	Yes
hsa-miR-146a-5p	TargetScan Human	Moderate (predicted)	C9orf135	Other	other	Yes
hsa-miR-146a-5p	TargetScan Human	Moderate (predicted)	C9orf72	Cytoplasm	other	Yes
hsa-miR-146a-5p	TargetScan Human	Moderate (predicted)	CADM2	Plasma Membrane	other
hsa-miR-146a-5p	TargetScan Human	Moderate (predicted)	CALHM5	Cytoplasm	other
hsa-miR-146a-5p	Ingenuity Expert Findings	Experimentally Observed	CAMP	Cytoplasm	other	Yes
hsa-miR-146a-5p	TargetScan Human	Moderate (predicted)	CARD10	Cytoplasm	other	Yes
hsa-miR-146a-5p	TargetScan Human	Moderate (predicted)	CASK	Plasma Membrane	kinase	Yes
hsa-miR-146a-5p	TargetScan Human	High (predicted)	CASP7	Cytoplasm	peptidase	Yes
hsa-miR-146a-5p	TargetScan Human	Moderate (predicted)	CASR	Plasma Membrane	G-protein coupled receptor	Yes
hsa-miR-146a-5p	TargetScan Human	Moderate (predicted)	CCDC117	Other	other	Yes
hsa-miR-146a-5p	TargetScan Human	Moderate (predicted)	CCDC146	Cytoplasm	other	Yes
hsa-miR-146a-5p	TargetScan Human	Moderate (predicted)	CCDC42	Other	other
hsa-miR-146a-5p	TargetScan Human	Moderate (predicted)	CCDC89	Nucleus	other	Yes
hsa-miR-146a-5p	TargetScan Human	High (predicted)	CCK	Extracellular Space	other	Yes
hsa-miR-146a-5p	TargetScan Human	High (predicted)	CCL5	Extracellular Space	cytokine	Yes
hsa-miR-146a-5p	miRecords	Experimentally Observed	CCL8	Extracellular Space	cytokine
hsa-miR-146a-5p	miRecords	Experimentally Observed	CCNA2	Nucleus	other	Yes
hsa-miR-146a-5p	TargetScan Human	High (predicted)	CCNI	Other	other	Yes
hsa-miR-146a-5p	Ingenuity Expert Findings	Experimentally Observed	CCR3	Plasma Membrane	G-protein coupled receptor	Yes
hsa-miR-146a-5p	TargetScan Human	Moderate (predicted)	CCR9	Plasma Membrane	G-protein coupled receptor	Yes
hsa-miR-146a-5p	TargetScan Human	Moderate (predicted)	CD1A	Plasma Membrane	other
hsa-miR-146a-5p	Ingenuity Expert Findings	Experimentally Observed	CD1D	Plasma Membrane	other
hsa-miR-146a-5p	Ingenuity Expert Findings	Experimentally Observed	CD40	Plasma Membrane	transmembrane receptor	Yes
hsa-miR-146a-5p	TargetScan Human	Moderate (predicted)	CD53	Plasma Membrane	other	Yes
hsa-miR-146a-5p	TargetScan Human	Moderate (predicted)	CD80	Plasma Membrane	transmembrane receptor	Yes
hsa-miR-146a-5p	TargetScan Human	Moderate (predicted)	CD96	Plasma Membrane	other	Yes
hsa-miR-146a-5p	TargetScan Human	Moderate (predicted)	CDC14A	Nucleus	phosphatase	Yes
hsa-miR-146a-5p	TargetScan Human	Moderate (predicted)	CDCA5	Cytoplasm	other	Yes
hsa-miR-146a-5p	TargetScan Human	High (predicted)	CDKN2AIP	Nucleus	transcription regulator	Yes
hsa-miR-146a-5p	TargetScan Human,miRecords	Experimentally Observed,Moderate (predicted)	CDKN3	Cytoplasm	phosphatase	Yes
hsa-miR-146a-5p	TargetScan Human	Moderate (predicted)	CENPX	Nucleus	other	Yes
hsa-miR-146a-5p	TargetScan Human	Moderate (predicted)	CFAP61	Cytoplasm	other	Yes
hsa-miR-146a-5p	Ingenuity Expert Findings,TargetScan Human,miRecords	Experimentally Observed,High (predicted)	CFH	Extracellular Space	other	Yes
hsa-miR-146a-5p	Ingenuity Expert Findings	Experimentally Observed	CHUK	Cytoplasm	kinase	Yes
hsa-miR-146a-5p	TargetScan Human	Moderate (predicted)	CIAO2A	Extracellular Space	other	Yes
hsa-miR-146a-5p	TargetScan Human	Moderate (predicted)	CKAP4	Cytoplasm	other	Yes
hsa-miR-146a-5p	TargetScan Human	Moderate (predicted)	CLEC5A	Plasma Membrane	other
hsa-miR-146a-5p	TargetScan Human	High (predicted)	CLLU1	Other	other
hsa-miR-146a-5p	TargetScan Human	Moderate (predicted)	CNDP2	Cytoplasm	peptidase	Yes
hsa-miR-146a-5p	TargetScan Human	Moderate (predicted)	CNEP1R1	Nucleus	other	Yes
hsa-miR-146a-5p	TargetScan Human	Moderate (predicted)	CNTF	Extracellular Space	cytokine
hsa-miR-146a-5p	miRecords	Experimentally Observed	COL13A1	Plasma Membrane	other
hsa-miR-146a-5p	TargetScan Human	Moderate (predicted)	COL9A1	Extracellular Space	other	Yes
hsa-miR-146a-5p	TargetScan Human	Moderate (predicted)	COPS8	Nucleus	other	Yes
hsa-miR-146a-5p	TargetScan Human	High (predicted)	COX6B2	Cytoplasm	enzyme	Yes
hsa-miR-146a-5p	TargetScan Human	High (predicted)	CPLX4	Plasma Membrane	other
hsa-miR-146a-5p	TargetScan Human	Moderate (predicted)	CPM	Plasma Membrane	peptidase	Yes
hsa-miR-146a-5p	TargetScan Human	Moderate (predicted)	CREBL2	Nucleus	transcription regulator	Yes
hsa-miR-146a-5p	TargetScan Human	Moderate (predicted)	CRK	Cytoplasm	other	Yes
hsa-miR-146a-5p	Ingenuity Expert Findings	Experimentally Observed	CRP	Extracellular Space	other
hsa-miR-146a-5p	TargetScan Human	Moderate (predicted)	CRY1	Nucleus	enzyme	Yes
hsa-miR-146a-5p	TargetScan Human	Moderate (predicted)	CSAG1	Other	other
hsa-miR-146a-5p	TargetScan Human	High (predicted)	CTAGE9 (includes others)	Other	other
hsa-miR-146a-5p	TargetScan Human	Moderate (predicted)	CTXN3	Other	other	Yes
hsa-miR-146a-5p	Ingenuity Expert Findings	Experimentally Observed	CXCL8	Extracellular Space	cytokine	Yes
hsa-miR-146a-5p	miRecords	Experimentally Observed	CXCR4	Plasma Membrane	G-protein coupled receptor	Yes
hsa-miR-146a-5p	TargetScan Human	Moderate (predicted)	CXXC4	Cytoplasm	other	Yes
hsa-miR-146a-5p	TargetScan Human	Moderate (predicted)	CYP27B1	Cytoplasm	enzyme	Yes
hsa-miR-146a-5p	TargetScan Human	Moderate (predicted)	CYS1	Cytoplasm	transcription regulator	Yes
hsa-miR-146a-5p	TargetScan Human	Moderate (predicted)	DCAF12	Cytoplasm	other	Yes
hsa-miR-146a-5p	TargetScan Human	High (predicted)	DCAF17	Nucleus	other	Yes
hsa-miR-146a-5p	TargetScan Human	Moderate (predicted)	DCAF8L1	Other	other
hsa-miR-146a-5p	TargetScan Human	Moderate (predicted)	DCTN5	Cytoplasm	other	Yes
hsa-miR-146a-5p	TargetScan Human	Moderate (predicted)	DDAH1	Cytoplasm	enzyme	Yes
hsa-miR-146a-5p	TargetScan Human	Moderate (predicted)	DEFB132	Extracellular Space	other
hsa-miR-146a-5p	TargetScan Human	High (predicted)	DIS3L	Cytoplasm	enzyme	Yes
hsa-miR-146a-5p	TargetScan Human	High (predicted)	DMAC2	Cytoplasm	other	Yes
hsa-miR-146a-5p	Ingenuity Expert Findings	Experimentally Observed	DMBT1	Plasma Membrane	transmembrane receptor
hsa-miR-146a-5p	TargetScan Human	Moderate (predicted)	DMKN	Extracellular Space	other	Yes
hsa-miR-146a-5p	TargetScan Human	High (predicted)	DNAJC12	Cytoplasm	other	Yes
hsa-miR-146a-5p	TargetScan Human	Moderate (predicted)	DNPEP	Cytoplasm	peptidase	Yes
hsa-miR-146a-5p	TargetScan Human	Moderate (predicted)	DOCK8-AS1	Other	other
hsa-miR-146a-5p	TargetScan Human	Moderate (predicted)	DPPA4	Nucleus	other
hsa-miR-146a-5p	TargetScan Human	High (predicted)	DSCR8	Other	other
hsa-miR-146a-5p	TargetScan Human	High (predicted)	DTNA	Plasma Membrane	other	Yes
hsa-miR-146a-5p	TargetScan Human	Moderate (predicted)	DTWD2	Cytoplasm	enzyme	Yes
hsa-miR-146a-5p	TargetScan Human	Moderate (predicted)	DUSP18	Cytoplasm	phosphatase	Yes
hsa-miR-146a-5p	TargetScan Human	Moderate (predicted)	DUSP22	Cytoplasm	phosphatase	Yes
hsa-miR-146a-5p	TargetScan Human	Moderate (predicted)	EHMT2	Nucleus	transcription regulator	Yes
hsa-miR-146a-5p	TargetScan Human	Moderate (predicted)	EIF1AY	Other	translation regulator	Yes
hsa-miR-146a-5p	TargetScan Human	Moderate (predicted)	EIF4EBP2	Cytoplasm	translation regulator	Yes
hsa-miR-146a-5p	TargetScan Human	Moderate (predicted)	EIF4G2	Cytoplasm	translation regulator	Yes
hsa-miR-146a-5p	TargetScan Human	Moderate (predicted)	ERLEC1	Cytoplasm	other	Yes
hsa-miR-146a-5p	TargetScan Human	Moderate (predicted)	ERLIN1	Plasma Membrane	other	Yes
hsa-miR-146a-5p	TargetScan Human	Moderate (predicted)	ESYT2	Plasma Membrane	other	Yes
hsa-miR-146a-5p	miRecords	Experimentally Observed	FADD	Cytoplasm	other	Yes
hsa-miR-146a-5p	TargetScan Human	Moderate (predicted)	FAF2	Cytoplasm	other	Yes
hsa-miR-146a-5p	TargetScan Human	High (predicted)	FAM120AOS	Other	other	Yes
hsa-miR-146a-5p	TargetScan Human	Moderate (predicted)	FAM169A	Other	other	Yes
hsa-miR-146a-5p	TargetScan Human	Moderate (predicted)	FAM185A	Cytoplasm	other	Yes
hsa-miR-146a-5p	TargetScan Human	Moderate (predicted)	FAM210A	Cytoplasm	other	Yes
hsa-miR-146a-5p	TargetScan Human	Moderate (predicted)	FAM216B	Other	other
hsa-miR-146a-5p	TargetScan Human	Moderate (predicted)	FAM98A	Other	other	Yes
hsa-miR-146a-5p	TargetScan Human	Moderate (predicted)	FAM98B	Nucleus	enzyme	Yes
hsa-miR-146a-5p	TargetScan Human	Moderate (predicted)	FANCF	Nucleus	other	Yes
hsa-miR-146a-5p	TargetScan Human	Moderate (predicted)	FAXDC2	Cytoplasm	other	Yes
hsa-miR-146a-5p	TargetScan Human	Moderate (predicted)	FBXL17	Nucleus	other	Yes
hsa-miR-146a-5p	TargetScan Human	Moderate (predicted)	FBXL22	Other	enzyme	Yes
hsa-miR-146a-5p	TargetScan Human	Moderate (predicted)	FBXL3	Nucleus	enzyme	Yes
hsa-miR-146a-5p	TargetScan Human	Moderate (predicted)	FBXO28	Nucleus	other	Yes
hsa-miR-146a-5p	TargetScan Human	Moderate (predicted)	FBXO3	Cytoplasm	enzyme	Yes
hsa-miR-146a-5p	TargetScan Human	Moderate (predicted)	FBXW2	Cytoplasm	enzyme	Yes
hsa-miR-146a-5p	TargetScan Human	Moderate (predicted)	FERMT1	Plasma Membrane	other	Yes
hsa-miR-146a-5p	TargetScan Human	Moderate (predicted)	FKBP14	Cytoplasm	enzyme	Yes
hsa-miR-146a-5p	TargetScan Human	Moderate (predicted)	FNBP4	Nucleus	other	Yes
hsa-miR-146a-5p	TargetScan Human	High (predicted)	FOXR2	Nucleus	transcription regulator
hsa-miR-146a-5p	TargetScan Human	Moderate (predicted)	FRK	Nucleus	kinase	Yes
hsa-miR-146a-5p	TargetScan Human	Moderate (predicted)	FTCD	Cytoplasm	enzyme	Yes
hsa-miR-146a-5p	TargetScan Human	Moderate (predicted)	FTHL17	Other	other
hsa-miR-146a-5p	TargetScan Human	High (predicted)	FZD3	Plasma Membrane	G-protein coupled receptor	Yes
hsa-miR-146a-5p	TargetScan Human	Moderate (predicted)	GABPA	Nucleus	transcription regulator	Yes
hsa-miR-146a-5p	TargetScan Human	Moderate (predicted)	GABRE	Plasma Membrane	ion channel
hsa-miR-146a-5p	TargetScan Human	Moderate (predicted)	GAGE1 (includes others)	Other	other
hsa-miR-146a-5p	TargetScan Human	Moderate (predicted)	GART	Cytoplasm	enzyme	Yes
hsa-miR-146a-5p	TargetScan Human	Moderate (predicted)	GATAD1	Nucleus	transcription regulator	Yes
hsa-miR-146a-5p	TargetScan Human	Moderate (predicted)	GATD3A/GATD3B	Cytoplasm	other	Yes
hsa-miR-146a-5p	TargetScan Human	Moderate (predicted)	GDNF	Extracellular Space	growth factor	Yes
hsa-miR-146a-5p	TargetScan Human	Moderate (predicted)	GIMAP4	Nucleus	other	Yes
hsa-miR-146a-5p	TargetScan Human	Moderate (predicted)	GINS1	Nucleus	other	Yes
hsa-miR-146a-5p	TargetScan Human	Moderate (predicted)	GLRX	Cytoplasm	enzyme	Yes
hsa-miR-146a-5p	TargetScan Human	Moderate (predicted)	GNAI3	Cytoplasm	enzyme	Yes
hsa-miR-146a-5p	TargetScan Human	Moderate (predicted)	GNPDA2	Nucleus	enzyme	Yes
hsa-miR-146a-5p	TargetScan Human	Moderate (predicted)	GOLGA8K (includes others)	Other	other	Yes
hsa-miR-146a-5p	TargetScan Human	Moderate (predicted)	GOLM1	Cytoplasm	other	Yes
hsa-miR-146a-5p	TargetScan Human	Moderate (predicted)	GOSR1	Cytoplasm	transporter	Yes
hsa-miR-146a-5p	TargetScan Human	Moderate (predicted)	GOT1	Cytoplasm	enzyme	Yes
hsa-miR-146a-5p	TargetScan Human	High (predicted)	GPM6B	Plasma Membrane	other	Yes
hsa-miR-146a-5p	TargetScan Human	Moderate (predicted)	GPR65	Plasma Membrane	G-protein coupled receptor	Yes
hsa-miR-146a-5p	TargetScan Human	Moderate (predicted)	GPX3	Extracellular Space	enzyme	Yes
hsa-miR-146a-5p	TargetScan Human	Moderate (predicted)	GPX6	Extracellular Space	enzyme	Yes
hsa-miR-146a-5p	TargetScan Human	Moderate (predicted)	GRIN2B	Plasma Membrane	ion channel	Yes
hsa-miR-146a-5p	TargetScan Human	Moderate (predicted)	H2AW	Nucleus	other	Yes
hsa-miR-146a-5p	TargetScan Human	Moderate (predicted)	HDAC3	Nucleus	transcription regulator	Yes
hsa-miR-146a-5p	TargetScan Human	High (predicted)	HDAC8	Nucleus	transcription regulator	Yes
hsa-miR-146a-5p	TargetScan Human	Moderate (predicted)	HLA-C	Plasma Membrane	other	Yes
hsa-miR-146a-5p	TargetScan Human	Moderate (predicted)	HLA-DOA	Plasma Membrane	transmembrane receptor	Yes
hsa-miR-146a-5p	TargetScan Human	Moderate (predicted)	HMBOX1	Nucleus	transcription regulator	Yes
hsa-miR-146a-5p	TargetScan Human	Moderate (predicted)	HMG20A	Nucleus	transcription regulator	Yes
hsa-miR-146a-5p	TargetScan Human	High (predicted)	HMGA2-AS1	Other	other
hsa-miR-146a-5p	TargetScan Human	High (predicted)	HNRNPD	Nucleus	transcription regulator	Yes
hsa-miR-146a-5p	TargetScan Human	Moderate (predicted)	HOXB8	Nucleus	transcription regulator	Yes
hsa-miR-146a-5p	TargetScan Human	Moderate (predicted)	HRH4	Plasma Membrane	G-protein coupled receptor	Yes
hsa-miR-146a-5p	TargetScan Human	High (predicted)	HSPA1A/HSPA1B	Cytoplasm	enzyme	Yes
hsa-miR-146a-5p	TargetScan Human	Moderate (predicted)	IER5L	Other	other	Yes
hsa-miR-146a-5p	TargetScan Human	Moderate (predicted)	IFIT3	Cytoplasm	other	Yes
hsa-miR-146a-5p	Ingenuity Expert Findings	Experimentally Observed	IFNA1/IFNA13	Extracellular Space	cytokine
hsa-miR-146a-5p	Ingenuity Expert Findings	Experimentally Observed	IFNB1	Extracellular Space	cytokine
hsa-miR-146a-5p	TargetScan Human	Moderate (predicted)	IGFL1	Extracellular Space	other
hsa-miR-146a-5p	TargetScan Human	High (predicted)	IGSF1	Plasma Membrane	other	Yes
hsa-miR-146a-5p	TargetScan Human	Moderate (predicted)	IKZF4	Nucleus	transcription regulator	Yes
hsa-miR-146a-5p	Ingenuity Expert Findings	Experimentally Observed	IL10	Extracellular Space	cytokine	Yes
hsa-miR-146a-5p	Ingenuity Expert Findings	Experimentally Observed	IL12RB2	Plasma Membrane	transmembrane receptor	Yes
hsa-miR-146a-5p	TargetScan Human	High (predicted)	IL17A	Extracellular Space	cytokine
hsa-miR-146a-5p	Ingenuity Expert Findings	Experimentally Observed	IL1F10	Extracellular Space	cytokine
hsa-miR-146a-5p	Ingenuity Expert Findings	Experimentally Observed	IL1R1	Plasma Membrane	transmembrane receptor	Yes
hsa-miR-146a-5p	Ingenuity Expert Findings	Experimentally Observed	IL1RAP	Plasma Membrane	transmembrane receptor	Yes
hsa-miR-146a-5p	Ingenuity Expert Findings	Experimentally Observed	IL1RAPL2	Plasma Membrane	transmembrane receptor	Yes
hsa-miR-146a-5p	Ingenuity Expert Findings	Experimentally Observed	IL1RL2	Plasma Membrane	transmembrane receptor	Yes
hsa-miR-146a-5p	Ingenuity Expert Findings	Experimentally Observed	IL36A	Extracellular Space	cytokine
hsa-miR-146a-5p	Ingenuity Expert Findings	Experimentally Observed	IL36B	Extracellular Space	cytokine	Yes
hsa-miR-146a-5p	Ingenuity Expert Findings	Experimentally Observed	IL36G	Extracellular Space	cytokine
hsa-miR-146a-5p	Ingenuity Expert Findings	Experimentally Observed	IL36RN	Extracellular Space	cytokine
hsa-miR-146a-5p	Ingenuity Expert Findings	Experimentally Observed	IL37	Extracellular Space	cytokine
hsa-miR-146a-5p	TargetScan Human	High (predicted)	INO80D	Nucleus	other	Yes
hsa-miR-146a-5p	TargetScan Human	Moderate (predicted)	INSYN2A	Plasma Membrane	other
hsa-miR-146a-5p	TargetScan Human	Moderate (predicted)	INTS2	Nucleus	other	Yes
hsa-miR-146a-5p	TargetScan Human	Moderate (predicted)	INTU	Cytoplasm	other	Yes
hsa-miR-146a-5p	Ingenuity Expert Findings,TargetScan Human,miRecords	Experimentally Observed,High (predicted)	IRAK1	Plasma Membrane	kinase	Yes
hsa-miR-146a-5p	miRecords	Experimentally Observed	IRAK2	Plasma Membrane	kinase	Yes
hsa-miR-146a-5p	miRecords	Experimentally Observed	IRF5	Nucleus	transcription regulator	Yes
hsa-miR-146a-5p	TargetScan Human	Moderate (predicted)	ITCH	Nucleus	enzyme	Yes
hsa-miR-146a-5p	TargetScan Human	Moderate (predicted)	IYD	Plasma Membrane	enzyme	Yes
hsa-miR-146a-5p	TargetScan Human	Moderate (predicted)	JPT2	Cytoplasm	other	Yes
hsa-miR-146a-5p	TargetScan Human	Moderate (predicted)	KCNJ14	Plasma Membrane	ion channel
hsa-miR-146a-5p	TargetScan Human	Moderate (predicted)	KCNJ16	Plasma Membrane	ion channel	Yes
hsa-miR-146a-5p	miRecords	Experimentally Observed	KIF22	Nucleus	other	Yes
hsa-miR-146a-5p	Ingenuity Expert Findings	Experimentally Observed	KIR2DL1/KIR2DL3	Plasma Membrane	other
hsa-miR-146a-5p	Ingenuity Expert Findings	Experimentally Observed	KIR2DL2	Plasma Membrane	other
hsa-miR-146a-5p	TargetScan Human	Moderate (predicted)	KIR2DL4	Plasma Membrane	transmembrane receptor
hsa-miR-146a-5p	TargetScan Human	Moderate (predicted)	KIR3DX1	Other	other	Yes
hsa-miR-146a-5p	TargetScan Human	Moderate (predicted)	KLF12	Nucleus	transcription regulator	Yes
hsa-miR-146a-5p	TargetScan Human	Moderate (predicted)	KLF7	Nucleus	transcription regulator	Yes
hsa-miR-146a-5p	TargetScan Human	Moderate (predicted)	KRT6B	Cytoplasm	other
hsa-miR-146a-5p	TargetScan Human	High (predicted)	KRTAP1-5	Cytoplasm	other
hsa-miR-146a-5p	TargetScan Human	High (predicted)	KRTAP13-1	Cytoplasm	other
hsa-miR-146a-5p	TargetScan Human	Moderate (predicted)	KRTAP6-1	Cytoplasm	other
hsa-miR-146a-5p	TargetScan Human	Moderate (predicted)	KRTAP9-9	Cytoplasm	other
hsa-miR-146a-5p	TargetScan Human	Moderate (predicted)	KSR2	Cytoplasm	kinase	Yes
hsa-miR-146a-5p	Ingenuity Expert Findings	Experimentally Observed	LALBA	Extracellular Space	enzyme
hsa-miR-146a-5p	TargetScan Human	High (predicted)	LANCL1	Plasma Membrane	enzyme	Yes
hsa-miR-146a-5p	Ingenuity Expert Findings	Experimentally Observed	LBP	Plasma Membrane	transporter	Yes
hsa-miR-146a-5p	TargetScan Human	High (predicted)	LCA5L	Extracellular Space	other	Yes
hsa-miR-146a-5p	TargetScan Human	Moderate (predicted)	LCOR	Nucleus	transcription regulator	Yes
hsa-miR-146a-5p	TargetScan Human	Moderate (predicted)	LDB3	Cytoplasm	transporter
hsa-miR-146a-5p	TargetScan Human	Moderate (predicted)	LDLRAD3	Plasma Membrane	other	Yes
hsa-miR-146a-5p	TargetScan Human	High (predicted)	LEPROT	Plasma Membrane	other	Yes
hsa-miR-146a-5p	TargetScan Human	Moderate (predicted)	LFNG	Cytoplasm	enzyme	Yes
hsa-miR-146a-5p	TargetScan Human	Moderate (predicted)	LHCGR	Plasma Membrane	G-protein coupled receptor	Yes
hsa-miR-146a-5p	TargetScan Human	Moderate (predicted)	LIN52	Nucleus	other	Yes
hsa-miR-146a-5p	TargetScan Human	Moderate (predicted)	LINC01555	Other	other
hsa-miR-146a-5p	TargetScan Human	Moderate (predicted)	LINC01559	Other	other
hsa-miR-146a-5p	TargetScan Human	Moderate (predicted)	LINC02864	Other	other
hsa-miR-146a-5p	TargetScan Human	Moderate (predicted)	LOC730338	Other	other
hsa-miR-146a-5p	TargetScan Human	Moderate (predicted)	LRRC18	Cytoplasm	other
hsa-miR-146a-5p	TargetScan Human	Moderate (predicted)	LSM4	Nucleus	other	Yes
hsa-miR-146a-5p	miRecords	Experimentally Observed	LTB	Extracellular Space	cytokine	Yes
hsa-miR-146a-5p	Ingenuity Expert Findings	Experimentally Observed	LTF	Extracellular Space	peptidase	Yes
hsa-miR-146a-5p	TargetScan Human	Moderate (predicted)	LYRM2	Cytoplasm	other	Yes
hsa-miR-146a-5p	TargetScan Human	Moderate (predicted)	MAGEA8	Other	other
hsa-miR-146a-5p	TargetScan Human	Moderate (predicted)	MAILR	Other	other
hsa-miR-146a-5p	TargetScan Human	Moderate (predicted)	MAP1B	Cytoplasm	other	Yes
hsa-miR-146a-5p	TargetScan Human	Moderate (predicted)	MARCHF5	Cytoplasm	enzyme	Yes
hsa-miR-146a-5p	TargetScan Human	Moderate (predicted)	MARCHF6	Cytoplasm	enzyme	Yes
hsa-miR-146a-5p	TargetScan Human	Moderate (predicted)	MBNL3	Nucleus	other	Yes
hsa-miR-146a-5p	miRecords	Experimentally Observed	MCM10	Nucleus	other	Yes
hsa-miR-146a-5p	miRecords	Experimentally Observed	MCPH1	Nucleus	other	Yes
hsa-miR-146a-5p	TargetScan Human,miRecords	Experimentally Observed,Moderate (predicted)	METTL7A	Cytoplasm	other	Yes
hsa-miR-146a-5p	TargetScan Human	Moderate (predicted)	METTL9	Cytoplasm	enzyme	Yes
hsa-miR-146a-5p	TargetScan Human	Moderate (predicted)	MICOS10	Cytoplasm	other	Yes
hsa-miR-146a-5p	TargetScan Human	Moderate (predicted)	MICU1	Cytoplasm	other	Yes
hsa-miR-146a-5p	TargetScan Human	Moderate (predicted)	MIX23	Cytoplasm	other	Yes
hsa-miR-146a-5p	TargetScan Human	Moderate (predicted)	MLEC	Plasma Membrane	other	Yes
hsa-miR-146a-5p	miRecords	Experimentally Observed	MMP16	Extracellular Space	peptidase	Yes
hsa-miR-146a-5p	TargetScan Human	Moderate (predicted)	MOB1B	Cytoplasm	other	Yes
hsa-miR-146a-5p	TargetScan Human	Moderate (predicted)	MORC1	Nucleus	other
hsa-miR-146a-5p	TargetScan Human	Moderate (predicted)	MPHOSPH6	Nucleus	other	Yes
hsa-miR-146a-5p	TargetScan Human	Moderate (predicted)	MPPE1	Cytoplasm	enzyme	Yes
hsa-miR-146a-5p	miRecords	Experimentally Observed	MR1	Plasma Membrane	transmembrane receptor	Yes
hsa-miR-146a-5p	TargetScan Human	Moderate (predicted)	MRPL10	Cytoplasm	other	Yes
hsa-miR-146a-5p	TargetScan Human	High (predicted)	MS4A1	Plasma Membrane	other	Yes
hsa-miR-146a-5p	TargetScan Human	Moderate (predicted)	MSANTD4	Nucleus	other	Yes
hsa-miR-146a-5p	TargetScan Human	Moderate (predicted)	MTA2	Nucleus	transcription regulator	Yes
hsa-miR-146a-5p	TargetScan Human	Moderate (predicted)	MTHFD2	Cytoplasm	enzyme	Yes
hsa-miR-146a-5p	TargetScan Human	High (predicted)	MTRES1	Cytoplasm	other	Yes
hsa-miR-146a-5p	TargetScan Human	Moderate (predicted)	MXD4	Nucleus	transcription regulator	Yes
hsa-miR-146a-5p	TargetScan Human	Moderate (predicted)	MYO1H	Other	other
hsa-miR-146a-5p	TargetScan Human	Moderate (predicted)	NDNF	Extracellular Space	other
hsa-miR-146a-5p	TargetScan Human	Moderate (predicted)	NEB	Cytoplasm	other	Yes
hsa-miR-146a-5p	TargetScan Human	Moderate (predicted)	NEMP1	Nucleus	other	Yes
hsa-miR-146a-5p	TargetScan Human	Moderate (predicted)	NF2	Plasma Membrane	other	Yes
hsa-miR-146a-5p	miRecords	Experimentally Observed	NFIX	Nucleus	transcription regulator	Yes
hsa-miR-146a-5p	TargetScan Human	Moderate (predicted)	NHLH2	Nucleus	transcription regulator
hsa-miR-146a-5p	TargetScan Human	Moderate (predicted)	NKIRAS2	Cytoplasm	enzyme	Yes
hsa-miR-146a-5p	Ingenuity Expert Findings	Experimentally Observed	NLGN1	Plasma Membrane	enzyme	Yes
hsa-miR-146a-5p	TargetScan Human	Moderate (predicted)	NMD3	Nucleus	other	Yes
hsa-miR-146a-5p	TargetScan Human	Moderate (predicted)	NME1	Cytoplasm	kinase	Yes
hsa-miR-146a-5p	TargetScan Human	Moderate (predicted)	NMU	Extracellular Space	other
hsa-miR-146a-5p	TargetScan Human	Moderate (predicted)	NOP16	Nucleus	other	Yes
hsa-miR-146a-5p	Ingenuity Expert Findings	Experimentally Observed	NOS2	Cytoplasm	enzyme	Yes
hsa-miR-146a-5p	Ingenuity Expert Findings,TargetScan Human	Experimentally Observed,High (predicted)	NOVA1	Nucleus	other	Yes
hsa-miR-146a-5p	TargetScan Human	Moderate (predicted)	NPAP1	Cytoplasm	other
hsa-miR-146a-5p	TargetScan Human	Moderate (predicted)	NRAS	Plasma Membrane	enzyme	Yes
hsa-miR-146a-5p	TargetScan Human	High (predicted)	NSL1	Nucleus	other	Yes
hsa-miR-146a-5p	TargetScan Human	Moderate (predicted)	NUDT17	Cytoplasm	other	Yes
hsa-miR-146a-5p	TargetScan Human	Moderate (predicted)	NUMB	Plasma Membrane	other	Yes
hsa-miR-146a-5p	TargetScan Human	Moderate (predicted)	NUS1	Cytoplasm	enzyme	Yes
hsa-miR-146a-5p	TargetScan Human	Moderate (predicted)	NXPE4	Extracellular Space	other	Yes
hsa-miR-146a-5p	TargetScan Human	Moderate (predicted)	OBSCN-AS1	Other	other
hsa-miR-146a-5p	TargetScan Human	Moderate (predicted)	OGN	Extracellular Space	growth factor	Yes
hsa-miR-146a-5p	TargetScan Human	High (predicted)	OPALIN	Cytoplasm	other
hsa-miR-146a-5p	TargetScan Human	Moderate (predicted)	OR2A12	Plasma Membrane	G-protein coupled receptor
hsa-miR-146a-5p	TargetScan Human	High (predicted)	OR56B4	Plasma Membrane	G-protein coupled receptor
hsa-miR-146a-5p	TargetScan Human	High (predicted)	OR9Q1	Plasma Membrane	G-protein coupled receptor
hsa-miR-146a-5p	TargetScan Human	Moderate (predicted)	OSTN	Extracellular Space	other
hsa-miR-146a-5p	miRecords	Experimentally Observed	PA2G4	Nucleus	transcription regulator	Yes
hsa-miR-146a-5p	TargetScan Human	Moderate (predicted)	PAQR9	Plasma Membrane	other	Yes
hsa-miR-146a-5p	TargetScan Human	Moderate (predicted)	PARD6G	Plasma Membrane	other	Yes
hsa-miR-146a-5p	TargetScan Human	Moderate (predicted)	PATE4	Other	other
hsa-miR-146a-5p	miRecords	Experimentally Observed	PBLD	Cytoplasm	enzyme	Yes
hsa-miR-146a-5p	TargetScan Human	Moderate (predicted)	PCBP4	Nucleus	other	Yes
hsa-miR-146a-5p	TargetScan Human	Moderate (predicted)	PDE6H	Cytoplasm	enzyme	Yes
hsa-miR-146a-5p	Ingenuity Expert Findings	Experimentally Observed	PDGFRA	Plasma Membrane	kinase	Yes
hsa-miR-146a-5p	TargetScan Human	Moderate (predicted)	PDHA2	Nucleus	enzyme
hsa-miR-146a-5p	miRecords	Experimentally Observed	PDIK1L	Nucleus	kinase	Yes
hsa-miR-146a-5p	TargetScan Human	Moderate (predicted)	PDLIM1	Cytoplasm	transcription regulator	Yes
hsa-miR-146a-5p	miRecords	Experimentally Observed	PEX11G	Cytoplasm	other	Yes
hsa-miR-146a-5p	TargetScan Human	Moderate (predicted)	PFDN6	Cytoplasm	other	Yes
hsa-miR-146a-5p	TargetScan Human	Moderate (predicted)	PGK1	Cytoplasm	kinase	Yes
hsa-miR-146a-5p	TargetScan Human	High (predicted)	PGK2	Cytoplasm	kinase
hsa-miR-146a-5p	Ingenuity Expert Findings	Experimentally Observed	PGLYRP1	Plasma Membrane	transmembrane receptor
hsa-miR-146a-5p	Ingenuity Expert Findings	Experimentally Observed	PGLYRP2	Plasma Membrane	transmembrane receptor
hsa-miR-146a-5p	TargetScan Human	High (predicted)	PHF20L1	Other	other	Yes
hsa-miR-146a-5p	TargetScan Human	High (predicted)	PHKB	Cytoplasm	kinase	Yes
hsa-miR-146a-5p	TargetScan Human	Moderate (predicted)	PHYHIPL	Cytoplasm	other	Yes
hsa-miR-146a-5p	TargetScan Human	Moderate (predicted)	PI15	Extracellular Space	other
hsa-miR-146a-5p	TargetScan Human	Moderate (predicted)	PID1	Cytoplasm	other	Yes
hsa-miR-146a-5p	TargetScan Human	Moderate (predicted)	PLA2G4D	Cytoplasm	enzyme	Yes
hsa-miR-146a-5p	TargetScan Human	Moderate (predicted)	PLAGL1	Nucleus	transcription regulator	Yes
hsa-miR-146a-5p	TargetScan Human	Moderate (predicted)	PLD1	Cytoplasm	enzyme	Yes
hsa-miR-146a-5p	miRecords	Experimentally Observed	PLEKHA4	Cytoplasm	other	Yes
hsa-miR-146a-5p	TargetScan Human	Moderate (predicted)	PLP1	Plasma Membrane	other
hsa-miR-146a-5p	TargetScan Human	High (predicted)	PLSCR4	Plasma Membrane	enzyme	Yes
hsa-miR-146a-5p	TargetScan Human	High (predicted)	PMAIP1	Cytoplasm	other	Yes
hsa-miR-146a-5p	TargetScan Human	Moderate (predicted)	PNPLA8	Cytoplasm	enzyme	Yes
hsa-miR-146a-5p	TargetScan Human	Moderate (predicted)	PNPO	Cytoplasm	enzyme	Yes
hsa-miR-146a-5p	miRecords	Experimentally Observed	POLE2	Nucleus	enzyme	Yes
hsa-miR-146a-5p	TargetScan Human	High (predicted)	PPBP	Extracellular Space	cytokine
hsa-miR-146a-5p	TargetScan Human	Moderate (predicted)	PPEF1	Extracellular Space	phosphatase	Yes
hsa-miR-146a-5p	TargetScan Human	High (predicted)	PPM1K	Cytoplasm	phosphatase	Yes
hsa-miR-146a-5p	TargetScan Human	Moderate (predicted)	PPM1M	Nucleus	phosphatase	Yes
hsa-miR-146a-5p	TargetScan Human	Moderate (predicted)	PPP1R18	Other	other	Yes
hsa-miR-146a-5p	TargetScan Human	Moderate (predicted)	PRAMEF1 (includes others)	Extracellular Space	other
hsa-miR-146a-5p	TargetScan Human	Moderate (predicted)	PRAMEF14	Other	other
hsa-miR-146a-5p	TargetScan Human	High (predicted)	PRDX4	Cytoplasm	enzyme	Yes
hsa-miR-146a-5p	TargetScan Human	Moderate (predicted)	PRKCE	Cytoplasm	kinase	Yes
hsa-miR-146a-5p	TargetScan Human	Moderate (predicted)	PRMT3	Nucleus	enzyme	Yes
hsa-miR-146a-5p	TargetScan Human,miRecords	Experimentally Observed,Moderate (predicted)	PRR15	Other	other	Yes
hsa-miR-146a-5p	TargetScan Human	High (predicted)	PRR9	Other	other	Yes
hsa-miR-146a-5p	TargetScan Human	High (predicted)	PSMA4	Cytoplasm	peptidase	Yes
hsa-miR-146a-5p	TargetScan Human	Moderate (predicted)	PSMB11	Cytoplasm	peptidase
hsa-miR-146a-5p	TargetScan Human	Moderate (predicted)	PSMC6	Nucleus	peptidase	Yes
hsa-miR-146a-5p	TargetScan Human	Moderate (predicted)	PSMD3	Cytoplasm	other	Yes
hsa-miR-146a-5p	Ingenuity Expert Findings	Experimentally Observed	PTAFR	Plasma Membrane	G-protein coupled receptor
hsa-miR-146a-5p	TargetScan Human	Moderate (predicted)	PTAR1	Other	other	Yes
hsa-miR-146a-5p	Ingenuity Expert Findings	Experimentally Observed	PTGES2	Cytoplasm	transcription regulator	Yes
hsa-miR-146a-5p	TargetScan Human	Moderate (predicted)	PTGS2	Cytoplasm	enzyme	Yes
hsa-miR-146a-5p	TargetScan Human	Moderate (predicted)	PTPRA	Plasma Membrane	phosphatase	Yes
hsa-miR-146a-5p	TargetScan Human	Moderate (predicted)	RAB29	Plasma Membrane	enzyme	Yes
hsa-miR-146a-5p	TargetScan Human	Moderate (predicted)	RAB2B	Plasma Membrane	enzyme	Yes
hsa-miR-146a-5p	TargetScan Human	Moderate (predicted)	RAB41	Cytoplasm	other
hsa-miR-146a-5p	TargetScan Human	Moderate (predicted)	RAB8B	Cytoplasm	enzyme	Yes
hsa-miR-146a-5p	TargetScan Human	Moderate (predicted)	RAC1	Plasma Membrane	enzyme	Yes
hsa-miR-146a-5p	miRecords	Experimentally Observed	RAD54L	Nucleus	enzyme
hsa-miR-146a-5p	TargetScan Human	Moderate (predicted)	RARB	Nucleus	ligand-dependent nuclear receptor	Yes
hsa-miR-146a-5p	TargetScan Human	Moderate (predicted)	RBL1	Nucleus	transcription regulator	Yes
hsa-miR-146a-5p	TargetScan Human	Moderate (predicted)	RBM11	Nucleus	other	Yes
hsa-miR-146a-5p	TargetScan Human	Moderate (predicted)	RBM42	Other	other	Yes
hsa-miR-146a-5p	TargetScan Human	Moderate (predicted)	RCAN1	Nucleus	other	Yes
hsa-miR-146a-5p	TargetScan Human	Moderate (predicted)	RCHY1	Nucleus	enzyme	Yes
hsa-miR-146a-5p	TargetScan Human	Moderate (predicted)	RHEX	Plasma Membrane	other	Yes
hsa-miR-146a-5p	TargetScan Human	High (predicted)	RHOBTB3	Cytoplasm	enzyme	Yes
hsa-miR-146a-5p	TargetScan Human	Moderate (predicted)	RHOJ	Cytoplasm	enzyme	Yes
hsa-miR-146a-5p	TargetScan Human	High (predicted)	RHOXF2/RHOXF2B	Nucleus	transcription regulator
hsa-miR-146a-5p	TargetScan Human	Moderate (predicted)	RIC8B	Cytoplasm	other	Yes
hsa-miR-146a-5p	TargetScan Human	High (predicted)	RNF148	Extracellular Space	enzyme
hsa-miR-146a-5p	TargetScan Human	Moderate (predicted)	RNF26	Cytoplasm	enzyme	Yes
hsa-miR-146a-5p	TargetScan Human	Moderate (predicted)	RNF8	Nucleus	enzyme	Yes
hsa-miR-146a-5p	TargetScan Human	Moderate (predicted)	ROR1	Plasma Membrane	kinase	Yes
hsa-miR-146a-5p	TargetScan Human	Moderate (predicted)	RP11_385D131	Other	other
hsa-miR-146a-5p	TargetScan Human	High (predicted)	RP11_76I237	Other	other
hsa-miR-146a-5p	TargetScan Human	Moderate (predicted)	RUNDC3B	Other	other	Yes
hsa-miR-146a-5p	Ingenuity Expert Findings	Experimentally Observed	S100A12	Cytoplasm	other	Yes
hsa-miR-146a-5p	TargetScan Human	Moderate (predicted)	SARAF	Cytoplasm	other	Yes
hsa-miR-146a-5p	TargetScan Human	Moderate (predicted)	SBSPON	Extracellular Space	other	Yes
hsa-miR-146a-5p	TargetScan Human	High (predicted)	SCAF11	Nucleus	other	Yes
hsa-miR-146a-5p	TargetScan Human	Moderate (predicted)	SCN3B	Plasma Membrane	ion channel	Yes
hsa-miR-146a-5p	TargetScan Human	Moderate (predicted)	SCRN3	Other	other	Yes
hsa-miR-146a-5p	TargetScan Human	Moderate (predicted)	SDCBP	Plasma Membrane	enzyme	Yes
hsa-miR-146a-5p	miRecords	Experimentally Observed	SDCBP2	Cytoplasm	other	Yes
hsa-miR-146a-5p	TargetScan Human	Moderate (predicted)	SDHC	Cytoplasm	enzyme	Yes
hsa-miR-146a-5p	TargetScan Human	Moderate (predicted)	SDR42E1	Other	enzyme	Yes
hsa-miR-146a-5p	TargetScan Human	Moderate (predicted)	SEC11A	Cytoplasm	peptidase	Yes
hsa-miR-146a-5p	TargetScan Human	Moderate (predicted)	SEC23IP	Cytoplasm	other	Yes
hsa-miR-146a-5p	TargetScan Human	Moderate (predicted)	SEPTIN14	Cytoplasm	other
hsa-miR-146a-5p	TargetScan Human	Moderate (predicted)	SERF1A/SERF1B	Other	other	Yes
hsa-miR-146a-5p	TargetScan Human	Moderate (predicted)	SESN3	Extracellular Space	other	Yes
hsa-miR-146a-5p	Ingenuity Expert Findings	Experimentally Observed	SFTPD	Extracellular Space	other	Yes
hsa-miR-146a-5p	TargetScan Human	Moderate (predicted)	SH2D1B	Cytoplasm	other	Yes
hsa-miR-146a-5p	TargetScan Human	Moderate (predicted)	SH3BGR	Cytoplasm	other	Yes
hsa-miR-146a-5p	TargetScan Human	Moderate (predicted)	SH3GL2	Plasma Membrane	enzyme	Yes
hsa-miR-146a-5p	TargetScan Human	Moderate (predicted)	SH3YL1	Plasma Membrane	other	Yes
hsa-miR-146a-5p	TargetScan Human	Moderate (predicted)	SHISA5	Nucleus	other	Yes
hsa-miR-146a-5p	TargetScan Human	Moderate (predicted)	SIAH2	Nucleus	transcription regulator	Yes
hsa-miR-146a-5p	TargetScan Human	Moderate (predicted)	SIMC1	Cytoplasm	other	Yes
hsa-miR-146a-5p	TargetScan Human	Moderate (predicted)	SIX4	Nucleus	transcription regulator	Yes
hsa-miR-146a-5p	TargetScan Human	High (predicted)	SLC10A3	Plasma Membrane	transporter	Yes
hsa-miR-146a-5p	TargetScan Human	Moderate (predicted)	SLC10A7	Cytoplasm	transporter	Yes
hsa-miR-146a-5p	TargetScan Human	Moderate (predicted)	SLC11A1	Plasma Membrane	transporter	Yes
hsa-miR-146a-5p	TargetScan Human	Moderate (predicted)	SLC16A14	Other	other	Yes
hsa-miR-146a-5p	TargetScan Human	Moderate (predicted)	SLC19A3	Plasma Membrane	transporter	Yes
hsa-miR-146a-5p	TargetScan Human	High (predicted)	SLC1A1	Plasma Membrane	transporter	Yes
hsa-miR-146a-5p	TargetScan Human	Moderate (predicted)	SLC1A5	Plasma Membrane	transporter	Yes
hsa-miR-146a-5p	TargetScan Human	Moderate (predicted)	SLC25A27	Cytoplasm	transporter	Yes
hsa-miR-146a-5p	TargetScan Human	Moderate (predicted)	SLC38A7	Plasma Membrane	transporter	Yes
hsa-miR-146a-5p	TargetScan Human	Moderate (predicted)	SLC66A3	Other	other	Yes
hsa-miR-146a-5p	TargetScan Human	Moderate (predicted)	SLFN12L	Other	enzyme
hsa-miR-146a-5p	TargetScan Human	Moderate (predicted)	SLITRK2	Plasma Membrane	other	Yes
hsa-miR-146a-5p	TargetScan Human	Moderate (predicted)	SMAD4	Nucleus	transcription regulator	Yes
hsa-miR-146a-5p	TargetScan Human	Moderate (predicted)	SMC5	Nucleus	other	Yes
hsa-miR-146a-5p	TargetScan Human	Moderate (predicted)	SMIM24	Cytoplasm	other	Yes
hsa-miR-146a-5p	TargetScan Human	Moderate (predicted)	SNRNP27	Nucleus	other	Yes
hsa-miR-146a-5p	TargetScan Human	Moderate (predicted)	SOAT2	Cytoplasm	enzyme	Yes
hsa-miR-146a-5p	TargetScan Human	Moderate (predicted)	SORT1	Plasma Membrane	G-protein coupled receptor	Yes
hsa-miR-146a-5p	TargetScan Human	Moderate (predicted)	SPACA1	Cytoplasm	other
hsa-miR-146a-5p	TargetScan Human	Moderate (predicted)	SPCS1	Cytoplasm	peptidase	Yes
hsa-miR-146a-5p	TargetScan Human	Moderate (predicted)	SPIN4	Other	other	Yes
hsa-miR-146a-5p	TargetScan Human	Moderate (predicted)	SPOPL	Other	other	Yes
hsa-miR-146a-5p	TargetScan Human	Moderate (predicted)	SPRING1	Cytoplasm	other	Yes
hsa-miR-146a-5p	TargetScan Human	Moderate (predicted)	SPRTN	Nucleus	peptidase	Yes
hsa-miR-146a-5p	TargetScan Human	Moderate (predicted)	SQSTM1	Cytoplasm	transcription regulator	Yes
hsa-miR-146a-5p	TargetScan Human	High (predicted)	SRP14	Cytoplasm	other	Yes
hsa-miR-146a-5p	TargetScan Human	Moderate (predicted)	SRP72	Nucleus	kinase	Yes
hsa-miR-146a-5p	TargetScan Human	Moderate (predicted)	SRRM5	Other	other
hsa-miR-146a-5p	TargetScan Human	Moderate (predicted)	SRSF6	Nucleus	other	Yes
hsa-miR-146a-5p	TargetScan Human	Moderate (predicted)	ST6GAL2	Cytoplasm	enzyme	Yes
hsa-miR-146a-5p	TargetScan Human	Moderate (predicted)	ST8SIA4	Cytoplasm	enzyme	Yes
hsa-miR-146a-5p	miRecords	Experimentally Observed	STAT1	Nucleus	transcription regulator	Yes
hsa-miR-146a-5p	TargetScan Human	Moderate (predicted)	STC1	Extracellular Space	kinase	Yes
hsa-miR-146a-5p	TargetScan Human	Moderate (predicted)	STIL	Nucleus	other	Yes
hsa-miR-146a-5p	TargetScan Human	Moderate (predicted)	STK3	Cytoplasm	kinase	Yes
hsa-miR-146a-5p	TargetScan Human	Moderate (predicted)	STRBP	Cytoplasm	other	Yes
hsa-miR-146a-5p	TargetScan Human	Moderate (predicted)	SUMF1	Cytoplasm	enzyme	Yes
hsa-miR-146a-5p	TargetScan Human	Moderate (predicted)	SYNPR	Plasma Membrane	transporter
hsa-miR-146a-5p	Ingenuity Expert Findings	Experimentally Observed	SYT1	Cytoplasm	transporter	Yes
hsa-miR-146a-5p	TargetScan Human	High (predicted)	SYT14	Other	transporter	Yes
hsa-miR-146a-5p	TargetScan Human	Moderate (predicted)	SYT9	Plasma Membrane	transporter	Yes
hsa-miR-146a-5p	TargetScan Human	Moderate (predicted)	TBC1D3G (includes others)	Extracellular Space	other
hsa-miR-146a-5p	TargetScan Human	Moderate (predicted)	TBX18	Nucleus	transcription regulator	Yes
hsa-miR-146a-5p	TargetScan Human	Moderate (predicted)	TBX20	Nucleus	transcription regulator
hsa-miR-146a-5p	TargetScan Human	High (predicted)	TDRKH	Cytoplasm	other	Yes
hsa-miR-146a-5p	TargetScan Human	Moderate (predicted)	TEAD1	Nucleus	transcription regulator	Yes
hsa-miR-146a-5p	TargetScan Human	Moderate (predicted)	TFCP2L1	Nucleus	transcription regulator	Yes
hsa-miR-146a-5p	TargetScan Human	High (predicted)	TGIF1	Nucleus	transcription regulator	Yes
hsa-miR-146a-5p	TargetScan Human	Moderate (predicted)	THAP5	Nucleus	transcription regulator	Yes
hsa-miR-146a-5p	TargetScan Human	Moderate (predicted)	TIFA	Cytoplasm	other	Yes
hsa-miR-146a-5p	TargetScan Human,miRecords	Experimentally Observed,Moderate (predicted)	TIMELESS	Nucleus	other	Yes
hsa-miR-146a-5p	TargetScan Human	High (predicted)	TIMM17B	Cytoplasm	transporter	Yes
hsa-miR-146a-5p	Ingenuity Expert Findings	Experimentally Observed	TLR1	Plasma Membrane	transmembrane receptor	Yes
hsa-miR-146a-5p	Ingenuity Expert Findings	Experimentally Observed	TLR10	Plasma Membrane	transmembrane receptor	Yes
hsa-miR-146a-5p	Ingenuity Expert Findings	Experimentally Observed	TLR4	Plasma Membrane	transmembrane receptor	Yes
hsa-miR-146a-5p	Ingenuity Expert Findings	Experimentally Observed	TLR9	Plasma Membrane	transmembrane receptor	Yes
hsa-miR-146a-5p	TargetScan Human	High (predicted)	TMEM100	Plasma Membrane	other	Yes
hsa-miR-146a-5p	TargetScan Human	Moderate (predicted)	TMEM115	Cytoplasm	other	Yes
hsa-miR-146a-5p	TargetScan Human	Moderate (predicted)	TMEM120B	Nucleus	other	Yes
hsa-miR-146a-5p	TargetScan Human	Moderate (predicted)	TMEM163	Cytoplasm	other	Yes
hsa-miR-146a-5p	TargetScan Human	Moderate (predicted)	TMEM170A	Other	other	Yes
hsa-miR-146a-5p	TargetScan Human	High (predicted)	TMEM185B	Other	other	Yes
hsa-miR-146a-5p	TargetScan Human	Moderate (predicted)	TMEM19	Other	other	Yes
hsa-miR-146a-5p	TargetScan Human	Moderate (predicted)	TMEM209	Other	other	Yes
hsa-miR-146a-5p	TargetScan Human	Moderate (predicted)	TMEM80	Other	other	Yes
hsa-miR-146a-5p	miRecords	Experimentally Observed	TMSB15A	Cytoplasm	other	Yes
hsa-miR-146a-5p	TargetScan Human	Moderate (predicted)	TMX1	Cytoplasm	enzyme	Yes
hsa-miR-146a-5p	TargetScan Human	Moderate (predicted)	TNFAIP8	Cytoplasm	other	Yes
hsa-miR-146a-5p	TargetScan Human	Moderate (predicted)	TOM1L1	Cytoplasm	other	Yes
hsa-miR-146a-5p	Ingenuity Expert Findings,TargetScan Human	Experimentally Observed,High (predicted)	TRAF6	Cytoplasm	enzyme	Yes
hsa-miR-146a-5p	miRecords	Experimentally Observed	TRIM14	Cytoplasm	other	Yes
hsa-miR-146a-5p	TargetScan Human	Moderate (predicted)	TRIM37	Cytoplasm	enzyme	Yes
hsa-miR-146a-5p	TargetScan Human	Moderate (predicted)	TRIM5	Cytoplasm	enzyme	Yes
hsa-miR-146a-5p	TargetScan Human	Moderate (predicted)	TRIM6	Cytoplasm	enzyme	Yes
hsa-miR-146a-5p	TargetScan Human	High (predicted)	TRIT1	Cytoplasm	enzyme	Yes
hsa-miR-146a-5p	TargetScan Human	Moderate (predicted)	TRMT1L	Other	enzyme	Yes
hsa-miR-146a-5p	TargetScan Human	Moderate (predicted)	TRMT6	Nucleus	other	Yes
hsa-miR-146a-5p	TargetScan Human	Moderate (predicted)	TSPAN11	Other	other
hsa-miR-146a-5p	TargetScan Human	Moderate (predicted)	TTC39A	Cytoplasm	other	Yes
hsa-miR-146a-5p	TargetScan Human	Moderate (predicted)	TTC6	Other	other
hsa-miR-146a-5p	TargetScan Human	High (predicted)	TTPA	Cytoplasm	transporter	Yes
hsa-miR-146a-5p	TargetScan Human	Moderate (predicted)	TUBD1	Cytoplasm	other	Yes
hsa-miR-146a-5p	TargetScan Human	Moderate (predicted)	TXNDC2	Cytoplasm	enzyme
hsa-miR-146a-5p	TargetScan Human	Moderate (predicted)	UBE2G1	Cytoplasm	enzyme	Yes
hsa-miR-146a-5p	TargetScan Human	Moderate (predicted)	UBXN1	Cytoplasm	other	Yes
hsa-miR-146a-5p	TargetScan Human	Moderate (predicted)	UGT3A1	Cytoplasm	enzyme	Yes
hsa-miR-146a-5p	miRecords	Experimentally Observed	UHRF1	Nucleus	transcription regulator
hsa-miR-146a-5p	TargetScan Human	Moderate (predicted)	UMPS	Cytoplasm	enzyme	Yes
hsa-miR-146a-5p	TargetScan Human	Moderate (predicted)	UPK1B	Plasma Membrane	other	Yes
hsa-miR-146a-5p	TargetScan Human	High (predicted)	UPP2	Cytoplasm	enzyme	Yes
hsa-miR-146a-5p	TargetScan Human	Moderate (predicted)	USP3	Cytoplasm	peptidase	Yes
hsa-miR-146a-5p	TargetScan Human	Moderate (predicted)	VAPB	Plasma Membrane	other	Yes
hsa-miR-146a-5p	TargetScan Human	Moderate (predicted)	VASN	Plasma Membrane	other	Yes
hsa-miR-146a-5p	TargetScan Human	Moderate (predicted)	VBP1	Cytoplasm	other	Yes
hsa-miR-146a-5p	TargetScan Human	Moderate (predicted)	VGLL2	Nucleus	transcription regulator
hsa-miR-146a-5p	TargetScan Human	Moderate (predicted)	VPS52	Cytoplasm	other	Yes
hsa-miR-146a-5p	TargetScan Human	Moderate (predicted)	VTI1B	Plasma Membrane	transporter	Yes
hsa-miR-146a-5p	TargetScan Human	Moderate (predicted)	VWC2	Extracellular Space	other
hsa-miR-146a-5p	miRecords	Experimentally Observed	VWCE	Cytoplasm	other	Yes
hsa-miR-146a-5p	TargetScan Human	Moderate (predicted)	WAS	Cytoplasm	other	Yes
hsa-miR-146a-5p	TargetScan Human	Moderate (predicted)	WDR47	Cytoplasm	other	Yes
hsa-miR-146a-5p	TargetScan Human	Moderate (predicted)	WNK4	Plasma Membrane	kinase	Yes
hsa-miR-146a-5p	TargetScan Human	Moderate (predicted)	WNT2B	Extracellular Space	other	Yes
hsa-miR-146a-5p	TargetScan Human	Moderate (predicted)	WWC2	Cytoplasm	other	Yes
hsa-miR-146a-5p	TargetScan Human	Moderate (predicted)	YES1	Cytoplasm	kinase	Yes
hsa-miR-146a-5p	TargetScan Human	Moderate (predicted)	YPEL2	Nucleus	other	Yes
hsa-miR-146a-5p	TargetScan Human	High (predicted)	ZBTB2	Nucleus	transcription regulator	Yes
hsa-miR-146a-5p	TargetScan Human	Moderate (predicted)	ZBTB25	Nucleus	transcription regulator	Yes
hsa-miR-146a-5p	TargetScan Human	Moderate (predicted)	ZBTB26	Nucleus	transcription regulator	Yes
hsa-miR-146a-5p	TargetScan Human	Moderate (predicted)	ZBTB37	Nucleus	transcription regulator	Yes
hsa-miR-146a-5p	TargetScan Human	Moderate (predicted)	ZC3H12B	Other	other	Yes
hsa-miR-146a-5p	TargetScan Human	Moderate (predicted)	ZC3H8	Nucleus	transcription regulator	Yes
hsa-miR-146a-5p	TargetScan Human	High (predicted)	ZDHHC13	Nucleus	transcription regulator	Yes
hsa-miR-146a-5p	TargetScan Human	Moderate (predicted)	ZDHHC2	Nucleus	enzyme	Yes
hsa-miR-146a-5p	TargetScan Human	Moderate (predicted)	ZNF10	Cytoplasm	transcription regulator	Yes
hsa-miR-146a-5p	TargetScan Human	Moderate (predicted)	ZNF117	Nucleus	transcription regulator	Yes
hsa-miR-146a-5p	TargetScan Human	Moderate (predicted)	ZNF136	Nucleus	transcription regulator	Yes
hsa-miR-146a-5p	TargetScan Human	Moderate (predicted)	ZNF148	Nucleus	transcription regulator	Yes
hsa-miR-146a-5p	TargetScan Human	Moderate (predicted)	ZNF195	Nucleus	transcription regulator	Yes
hsa-miR-146a-5p	TargetScan Human	High (predicted)	ZNF208	Nucleus	transcription regulator	Yes
hsa-miR-146a-5p	TargetScan Human	Moderate (predicted)	ZNF229	Nucleus	transcription regulator	Yes
hsa-miR-146a-5p	TargetScan Human	High (predicted)	ZNF253	Nucleus	transcription regulator	Yes
hsa-miR-146a-5p	TargetScan Human	High (predicted)	ZNF257	Nucleus	transcription regulator	Yes
hsa-miR-146a-5p	TargetScan Human	Moderate (predicted)	ZNF260	Nucleus	transcription regulator	Yes
hsa-miR-146a-5p	TargetScan Human	High (predicted)	ZNF275	Nucleus	transcription regulator	Yes
hsa-miR-146a-5p	TargetScan Human	Moderate (predicted)	ZNF280D	Other	other	Yes
hsa-miR-146a-5p	TargetScan Human	Moderate (predicted)	ZNF32	Nucleus	transcription regulator	Yes
hsa-miR-146a-5p	TargetScan Human	Moderate (predicted)	ZNF331	Nucleus	transcription regulator	Yes
hsa-miR-146a-5p	TargetScan Human	Moderate (predicted)	ZNF346	Nucleus	other	Yes
hsa-miR-146a-5p	TargetScan Human	Moderate (predicted)	ZNF354B	Other	other	Yes
hsa-miR-146a-5p	TargetScan Human	Moderate (predicted)	ZNF436	Nucleus	transcription regulator	Yes
hsa-miR-146a-5p	TargetScan Human	Moderate (predicted)	ZNF441	Nucleus	transcription regulator	Yes
hsa-miR-146a-5p	TargetScan Human	Moderate (predicted)	ZNF449	Nucleus	transcription regulator	Yes
hsa-miR-146a-5p	TargetScan Human	High (predicted)	ZNF486	Nucleus	other	Yes
hsa-miR-146a-5p	TargetScan Human	Moderate (predicted)	ZNF532	Nucleus	transcription regulator	Yes
hsa-miR-146a-5p	TargetScan Human	Moderate (predicted)	ZNF540	Cytoplasm	translation regulator	Yes
hsa-miR-146a-5p	TargetScan Human	Moderate (predicted)	ZNF550	Other	other	Yes
hsa-miR-146a-5p	TargetScan Human	Moderate (predicted)	ZNF558	Nucleus	transcription regulator	Yes
hsa-miR-146a-5p	TargetScan Human	High (predicted)	ZNF561	Nucleus	transcription regulator	Yes
hsa-miR-146a-5p	TargetScan Human	Moderate (predicted)	ZNF586	Other	other	Yes
hsa-miR-146a-5p	TargetScan Human	Moderate (predicted)	ZNF626	Other	other	Yes
hsa-miR-146a-5p	TargetScan Human	High (predicted)	ZNF649	Nucleus	transcription regulator	Yes
hsa-miR-146a-5p	TargetScan Human	Moderate (predicted)	ZNF652	Other	other	Yes
hsa-miR-146a-5p	TargetScan Human	High (predicted)	ZNF676	Nucleus	transcription regulator	Yes
hsa-miR-146a-5p	TargetScan Human	Moderate (predicted)	ZNF677	Other	other	Yes
hsa-miR-146a-5p	TargetScan Human	Moderate (predicted)	ZNF705A	Nucleus	transcription regulator
hsa-miR-146a-5p	TargetScan Human	Moderate (predicted)	ZNF705B/ZNF705D	Other	other
hsa-miR-146a-5p	TargetScan Human	Moderate (predicted)	ZNF705G	Other	other
hsa-miR-146a-5p	TargetScan Human	Moderate (predicted)	ZNF737	Other	other	Yes
hsa-miR-146a-5p	TargetScan Human	High (predicted)	ZNF738	Other	other	Yes
hsa-miR-146a-5p	TargetScan Human	Moderate (predicted)	ZNF804B	Other	other	Yes
hsa-miR-146a-5p	TargetScan Human	High (predicted)	ZNF813	Other	other	Yes
hsa-miR-146a-5p	TargetScan Human	Moderate (predicted)	ZNF860	Other	other	Yes
hsa-miR-146a-5p	TargetScan Human	High (predicted)	ZNF90	Nucleus	transcription regulator	Yes
hsa-miR-146a-5p	TargetScan Human	Moderate (predicted)	ZNRF2	Cytoplasm	enzyme	Yes
hsa-miR-146a-5p	TargetScan Human	Moderate (predicted)	ZSCAN29	Nucleus	transcription regulator	Yes
hsa-miR-93-5p	TargetScan Human	Moderate (predicted)	AADAC	Cytoplasm	enzyme	Yes
hsa-miR-93-5p	TargetScan Human	Moderate (predicted)	ABCG2	Plasma Membrane	transporter	Yes
hsa-miR-93-5p	TargetScan Human	Moderate (predicted)	ABHD2	Cytoplasm	enzyme	Yes
hsa-miR-93-5p	TargetScan Human	Moderate (predicted)	ABHD5	Cytoplasm	enzyme	Yes
hsa-miR-93-5p	TargetScan Human	Moderate (predicted)	ABL2	Cytoplasm	kinase	Yes
hsa-miR-93-5p	TargetScan Human	Moderate (predicted)	ACADSB	Cytoplasm	enzyme	Yes
hsa-miR-93-5p	TargetScan Human	Moderate (predicted)	ACER2	Cytoplasm	enzyme	Yes
hsa-miR-93-5p	TargetScan Human	Moderate (predicted)	ADAM9	Plasma Membrane	peptidase	Yes
hsa-miR-93-5p	TargetScan Human	Moderate (predicted)	ADAT2	Nucleus	enzyme	Yes
hsa-miR-93-5p	TargetScan Human	Moderate (predicted)	ADHFE1	Cytoplasm	enzyme	Yes
hsa-miR-93-5p	TargetScan Human	Moderate (predicted)	AEN	Nucleus	enzyme	Yes
hsa-miR-93-5p	TargetScan Human	High (predicted)	AGFG2	Other	other	Yes
hsa-miR-93-5p	TargetScan Human	Moderate (predicted)	AGTPBP1	Nucleus	peptidase	Yes
hsa-miR-93-5p	TargetScan Human	Moderate (predicted)	AGTR2	Plasma Membrane	G-protein coupled receptor	Yes
hsa-miR-93-5p	TargetScan Human	Moderate (predicted)	AHNAK	Nucleus	other	Yes
hsa-miR-93-5p	TargetScan Human	High (predicted)	AKTIP	Cytoplasm	other	Yes
hsa-miR-93-5p	TargetScan Human	Moderate (predicted)	ALG13	Cytoplasm	enzyme	Yes
hsa-miR-93-5p	TargetScan Human	Moderate (predicted)	AMER2	Plasma Membrane	other
hsa-miR-93-5p	TargetScan Human	Moderate (predicted)	ANKFY1	Cytoplasm	transcription regulator	Yes
hsa-miR-93-5p	TargetScan Human	Moderate (predicted)	ANKRD13C	Cytoplasm	other	Yes
hsa-miR-93-5p	TargetScan Human	Moderate (predicted)	ANKRD50	Other	other	Yes
hsa-miR-93-5p	TargetScan Human	High (predicted)	ANKRD52	Nucleus	transcription regulator	Yes
hsa-miR-93-5p	TargetScan Human	Moderate (predicted)	ANKRD9	Cytoplasm	other	Yes
hsa-miR-93-5p	TargetScan Human	Moderate (predicted)	ANO6	Plasma Membrane	ion channel	Yes
hsa-miR-93-5p	TargetScan Human	High (predicted)	APCDD1	Plasma Membrane	other	Yes
hsa-miR-93-5p	Ingenuity Expert Findings,TargetScan Human,miRecords	Experimentally Observed,Moderate (predicted)	APP	Plasma Membrane	other	Yes
hsa-miR-93-5p	TargetScan Human	Moderate (predicted)	ARAP2	Cytoplasm	other	Yes
hsa-miR-93-5p	TargetScan Human	Moderate (predicted)	ARHGAP1	Cytoplasm	other	Yes
hsa-miR-93-5p	TargetScan Human	High (predicted)	ARHGAP12	Cytoplasm	other	Yes
hsa-miR-93-5p	TargetScan Human	Moderate (predicted)	ARHGAP42	Other	other	Yes
hsa-miR-93-5p	TargetScan Human	Moderate (predicted)	ARHGEF10	Cytoplasm	enzyme	Yes
hsa-miR-93-5p	TargetScan Human	Moderate (predicted)	ARHGEF28	Cytoplasm	other	Yes
hsa-miR-93-5p	TargetScan Human	Moderate (predicted)	ARHGEF3	Cytoplasm	other	Yes
hsa-miR-93-5p	TargetScan Human	High (predicted)	ARID4A	Nucleus	transcription regulator	Yes
hsa-miR-93-5p	TarBase,TargetScan Human,miRecords	Experimentally Observed,High (predicted)	ARID4B	Nucleus	transcription regulator	Yes
hsa-miR-93-5p	TargetScan Human	Moderate (predicted)	ARL4A	Nucleus	enzyme	Yes
hsa-miR-93-5p	TargetScan Human	Moderate (predicted)	ARL4C	Nucleus	enzyme	Yes
hsa-miR-93-5p	TargetScan Human	Moderate (predicted)	ATAD2	Nucleus	enzyme	Yes
hsa-miR-93-5p	TargetScan Human	Moderate (predicted)	ATE1	Nucleus	enzyme	Yes
hsa-miR-93-5p	TargetScan Human	Moderate (predicted)	ATG101	Cytoplasm	other	Yes
hsa-miR-93-5p	TargetScan Human	High (predicted)	ATG16L1	Cytoplasm	enzyme	Yes
hsa-miR-93-5p	TargetScan Human	Moderate (predicted)	ATG2B	Cytoplasm	transporter	Yes
[truncated: 5,998 more rows]
