# Supplementary material for: Selected miRNAs in Urinary Extracellular Vesicles Show Promise for Early and Specific Diagnostics of Diabetic Kidney Disease
Source: J Extracell Biol. 2025 Oct 14;4(10):e70089. doi: 10.1002/jex2.70089 (PMC12519432; doi:10.1002/jex2.70089)
Supplement: Supplementary file 11 — Supplementary Table S10: Grouping of the IPA diseases or functions into 26 categories to reduce the complexity of the interactive Sankey diagram. [file JEX2-4-e70089-s001.xlsx]

## Sheet: Supplementary Table S10
Supplementary Table S10: Grouping of the IPA diseases or functions into 26 categories to reduce the complexity of the interactive Sankey diagram.
Original_disease or Function IPA	Disease or Function grouping categories
Abnormal morphology of kidney	Abnormal morphology of the kidney
Abnormal morphology of renal glomerulus	Abnormal morphology of the kidney
Abnormal morphology of mesangial matrix	Abnormal morphology of the kidney
Abnormal morphology of vasculature	Abnormal morphology of the kidney
Formation of cast in kidney	Abnormal morphology of the kidney
Expansion of mesangial matrix	Abnormal morphology of the kidney
Abnormal morphology of basement membrane	Abnormal morphology of the kidney
Abnormal morphology of dilated renal tubule	Abnormal morphology of the kidney
Abnormal morphology of epithelial tissue	Abnormal morphology of the kidney
Abnormal morphology of capillary vessel	Abnormal morphology of the kidney
Formation of granules	Abnormal morphology of the kidney
Abnormal morphology of nephron	Abnormal morphology of the kidney
Abnormal morphology of renal tubule	Abnormal morphology of the kidney
Abnormal morphology of dilated proximal convoluted tubule	Abnormal morphology of the kidney
Abnormal morphology of endothelial tissue	Abnormal morphology of the kidney
Abnormal morphology of renal pyramid	Abnormal morphology of the kidney
Abnormal morphology of renal cortex	Abnormal morphology of the kidney
Abnormal morphology of glomerular capillary	Abnormal morphology of the kidney
Abnormal morphology of Henle's loop	Abnormal morphology of the kidney
Abnormal morphology of interlobular arteries	Abnormal morphology of the kidney
Abnormal morphology of mesangial cells	Abnormal morphology of the kidney
Abnormal morphology of peritubular capillary	Abnormal morphology of the kidney
Abnormal morphology of proximal convoluted tubule	Abnormal morphology of the kidney
Abnormal morphology of small kidney	Abnormal morphology of the kidney
Abnormal morphology of dilated distal convoluted tubule	Abnormal morphology of the kidney
Abnormal morphology of interstitial tissue	Abnormal morphology of the kidney
Abnormal morphology of mesenchyme	Abnormal morphology of the kidney
Abnormal morphology of podocytes	Abnormal morphology of the kidney
Abnormal morphology of renal medulla	Abnormal morphology of the kidney
Albuminuria	Albuminuria
Apoptosis of mesangial cells	Apoptosis and necrosis of kidney cells
Necrosis of renal glomerulus	Apoptosis and necrosis of kidney cells
Apoptosis	Apoptosis and necrosis of kidney cells
Necrosis of renal tubule	Apoptosis and necrosis of kidney cells
Apoptosis of epithelial cells	Apoptosis and necrosis of kidney cells
Apoptosis of kidney cells	Apoptosis and necrosis of kidney cells
Apoptosis of renal glomerulus	Apoptosis and necrosis of kidney cells
Apoptosis of ureteric bud cells	Apoptosis and necrosis of kidney cells
Apoptosis of renal tubule	Apoptosis and necrosis of kidney cells
Acute tubular necrosis	Apoptosis and necrosis of kidney cells
Apoptosis of renal tubular epithelial cells	Apoptosis and necrosis of kidney cells
Apoptosis of proximal tubule cells	Apoptosis and necrosis of kidney cells
Condensation of chromatin	Apoptosis and necrosis of kidney cells
Cell death of epithelial cells	Apoptosis and necrosis of kidney cells
Apoptosis of kidney	Apoptosis and necrosis of kidney cells
Autophagy of epithelial cells	autophagy
Formation of autophagosomes	autophagy
Quantity of autophagic vacuoles	autophagy
Adhesion of glomerular cells	Cell adhesion
Adhesion of immune cells	Cell adhesion
Binding of renal fibroblasts	Cell adhesion
Binding of kidney cells	Cell adhesion
Binding of epithelial cells	Cell adhesion
Detachment of endothelial cells	Cell adhesion
Binding of glomerular cells	Cell adhesion
Autosomal recessive polycystic kidney disease	Cystic kidney disease
Formation of pathological cyst in kidney	Cystic kidney disease
Formation of renal cyst	Cystic kidney disease
Formation of pathological cyst in renal cortex	Cystic kidney disease
Pathological Cyst	Cystic kidney disease
Renal cyst	Cystic kidney disease
Early stage diabetic nephropathy	Diabetic nephropathy
Diabetic nephropathy	Diabetic nephropathy
Epithelial-mesenchymal transition of kidney cells	Ephitelial-mesenchymal transition
Epithelial-mesenchymal transition of renal tubular epithelial cells	Ephitelial-mesenchymal transition
Fibrosis of renal glomerulus	Fibrosis
Fibrosis of kidney	Fibrosis
Progressive renal fibrosis	Fibrosis
Fibrogenesis	Fibrosis
Glomerulosclerotic injury	Glomerulosclerosis
Glomerulosclerosis	Glomerulosclerosis
Concentration of aldosterone	Hormonal regulation
Inflammatory response of tissue	Immune and inflammatory response
Activation of T lymphocytes	Immune and inflammatory response
Cellular infiltration by macrophages	Immune and inflammatory response
Cellular infiltration of kidney	Immune and inflammatory response
Quantity of memory T lymphocytes	Immune and inflammatory response
Infiltration by neutrophils	Immune and inflammatory response
Cellular infiltration by B lymphocytes	Immune and inflammatory response
Quantity of regulatory T lymphocytes	Immune and inflammatory response
Quantity of Th1 cells	Immune and inflammatory response
Quantity of Th17 cells	Immune and inflammatory response
Quantity of CD3 positive T-lymphocytes	Immune and inflammatory response
Quantity of leukocytes	Immune and inflammatory response
Influx of monocytes	Immune and inflammatory response
Cellular infiltration by leukocytes	Immune and inflammatory response
Quantity of neutrophils	Immune and inflammatory response
Accumulation of macrophages	Immune and inflammatory response
Accumulation of neutrophils	Immune and inflammatory response
Immune response of renal tubular epithelial cells	Immune and inflammatory response
Retention of neutrophils	Immune and inflammatory response
Nephromegaly	Kidney cell number, proliferation, hyperplasia, hypertrophy
Quantity of mesenchymal cells	Kidney cell number, proliferation, hyperplasia, hypertrophy
Hypoplasia of kidney	Kidney cell number, proliferation, hyperplasia, hypertrophy
Proliferation of podocytes	Kidney cell number, proliferation, hyperplasia, hypertrophy
Arrest in G2 phase of epithelial cells	Kidney cell number, proliferation, hyperplasia, hypertrophy
Proliferation of mesangial cells	Kidney cell number, proliferation, hyperplasia, hypertrophy
Quantity of glomerular cells	Kidney cell number, proliferation, hyperplasia, hypertrophy
Mitosis of kidney cells	Kidney cell number, proliferation, hyperplasia, hypertrophy
Hypertrophy of renal glomerulus	Kidney cell number, proliferation, hyperplasia, hypertrophy
Infiltration by plasma cells	Kidney cell number, proliferation, hyperplasia, hypertrophy
Mass of fat pad	Kidney cell number, proliferation, hyperplasia, hypertrophy
Hypertrophy of endothelial cells	Kidney cell number, proliferation, hyperplasia, hypertrophy
Quantity of plasma cells	Kidney cell number, proliferation, hyperplasia, hypertrophy
Quantity of glomerular capillary	Kidney cell number, proliferation, hyperplasia, hypertrophy
Quantity of mesangial cells	Kidney cell number, proliferation, hyperplasia, hypertrophy
Hyperplasia of kidney	Kidney cell number, proliferation, hyperplasia, hypertrophy
Proliferation of epithelial cells	Kidney cell number, proliferation, hyperplasia, hypertrophy
Quantity of kidney cells	Kidney cell number, proliferation, hyperplasia, hypertrophy
Quantity of renal glomerulus	Kidney cell number, proliferation, hyperplasia, hypertrophy
Size of kidney	Kidney cell number, proliferation, hyperplasia, hypertrophy
Quantity of proximal tubule cells	Kidney cell number, proliferation, hyperplasia, hypertrophy
Number of tubular cells	Kidney cell number, proliferation, hyperplasia, hypertrophy
Mass of kidney	Kidney cell number, proliferation, hyperplasia, hypertrophy
Arrest in G1 phase of mesangial cells	Kidney cell number, proliferation, hyperplasia, hypertrophy
Onset of proliferation of podocytes	Kidney cell number, proliferation, hyperplasia, hypertrophy
Quantity of podocytes	Kidney cell number, proliferation, hyperplasia, hypertrophy
Clearance of cells	Kidney cell number, proliferation, hyperplasia, hypertrophy
Mass of organism	Kidney cell number, proliferation, hyperplasia, hypertrophy
Cellularity of renal glomerulus	Kidney cell number, proliferation, hyperplasia, hypertrophy
Hyperplasia of mesangial cells	Kidney cell number, proliferation, hyperplasia, hypertrophy
Arrest in G2/M phase of proximal tubule cells	Kidney cell number, proliferation, hyperplasia, hypertrophy
Hyperplasia of kidney cells	Kidney cell number, proliferation, hyperplasia, hypertrophy
Hyperplasia of parietal epithelial cells	Kidney cell number, proliferation, hyperplasia, hypertrophy
Proliferation of kidney cells	Kidney cell number, proliferation, hyperplasia, hypertrophy
Synthesis of DNA	Kidney cell number, proliferation, hyperplasia, hypertrophy
Quantity of renal tubule	Kidney cell number, proliferation, hyperplasia, hypertrophy
Hypertrophy of renal tubule	Kidney cell number, proliferation, hyperplasia, hypertrophy
Quantity of nephron	Kidney cell number, proliferation, hyperplasia, hypertrophy
Formation of renal tubule	Kidney development
Formation of kidney	Kidney development
Branching of metanephric bud	Kidney development
Formation of renal glomerulus	Kidney development
Morphogenesis of renal tubule	Kidney development
Morphology of kidney	Kidney development
Development of kidney cells	Kidney development
Development of renal medulla	Kidney development
Developmental process of tubular cells	Kidney development
Agenesis of kidney	Kidney development
Formation of glomerular filtration barrier	Kidney development
Developmental delay of kidney	Kidney development
Formation of synechia in renal glomerulus	Kidney development
Failure of kidney	Kidney dysfunction
Dysfunction of kidney	Kidney dysfunction
Paracellular permeability of podocytes	Kidney filtration
Glomerular filtration rate of kidney	Kidney filtration
Function of kidney	Kidney function
Hypoplasia of renal medulla	Kidney hypoplasia
Injury of renal tubule	Kidney injury
Renal ischemia-reperfusion injury	Kidney injury
Damage of kidney	Kidney injury
Damage of renal tubule	Kidney injury
Bleeding of kidney	Kidney injury
Injury of renal glomerulus	Kidney injury
Ischemic acute kidney injury	Kidney injury
Lesioning of kidney	Kidney injury
Systemic lupus erythematosus	Kidney injury
Acute kidney injury	Kidney injury
Lesion Formation	Kidney injury
Damage of podocytes	Kidney injury
Injury of kidney	Kidney injury
Damage of tubules	Kidney injury
Cytotoxic reaction of podocytes	Kidney injury
Effacement of pedicels	Kidney injury
Quantity of heparan sulfate	Lipid or heparan sulphate accumulation
Accumulation of fatty acid	Lipid or heparan sulphate accumulation
Accumulation of triacylglycerol	Lipid or heparan sulphate accumulation
Activation of RNA	Miscellaneous molecular or cellular functions
Binding of nicotine	Miscellaneous molecular or cellular functions
Quantity of Ca2+	Miscellaneous molecular or cellular functions
Increased localization of albumin	Miscellaneous molecular or cellular functions
Production of C18-ceramide	Miscellaneous molecular or cellular functions
Release of Ca2+	Miscellaneous molecular or cellular functions
Expression of protein	Miscellaneous molecular or cellular functions
Synthesis of protein	Miscellaneous molecular or cellular functions
Transactivation of RNA	Miscellaneous molecular or cellular functions
Transcription of RNA	Miscellaneous molecular or cellular functions
Transport of Na+	Miscellaneous molecular or cellular functions
Synthesis of cyclic AMP	Miscellaneous molecular or cellular functions
Concentration of cyclic AMP	Miscellaneous molecular or cellular functions
Influx of Ca2+	Miscellaneous molecular or cellular functions
Length of primary cilia	Miscellaneous molecular or cellular functions
Nephritis	Nephritis
Glomerulonephritis	Nephritis
Inflammatory disorder of kidney	Nephritis
Diffuse proliferative lupus nephritis	Nephritis
Disease of kidney	Other Kidney diseases
Renal angiomyolipoma	Other Kidney diseases
Urological disorder of kidney	Other Kidney diseases
Urological disorder of renal glomerulus	Other Kidney diseases
IgA nephropathy	Other Kidney diseases
Cardiovascular disorder of renal glomerulus	Other Kidney diseases
Degeneration of kidney	Other Kidney diseases
Papillary renal cell carcinoma	Renal cancer
Renal clear cell adenocarcinoma	Renal cancer
Wilms tumor	Renal cancer
Development of renal-cell carcinoma	Renal cancer
Renal pelvis carcinoma	Renal cancer
Progression of renal cell carcinoma	Renal cancer
Clear cell sarcoma of the kidney	Renal cancer
Progression of adenoma	Renal cancer
Progression of carcinoma	Renal cancer
Development of carcinoma	Renal cancer
Kidney carcinoma	Renal cancer
Generation of superoxide	ROS production
Production of reactive oxygen species	ROS production
Production of superoxide	ROS production
Synthesis of nitric oxide	ROS production
Contractility of artery	Vasculature function and morphology
Remodeling of artery	Vasculature function and morphology
Congestion of vasculature in kidney	Vasculature function and morphology
Thrombosis of glomerular capillary	Vasculature function and morphology
Vasodilation of artery	Vasculature function and morphology
Volume of plasma	Vasculature function and morphology
Thrombosis of kidney	Vasculature function and morphology
Vaso-occlusion	Vasculature function and morphology
