# Supplementary material for: Selected miRNAs in Urinary Extracellular Vesicles Show Promise for Early and Specific Diagnostics of Diabetic Kidney Disease
Source: J Extracell Biol. 2025 Oct 14;4(10):e70089. doi: 10.1002/jex2.70089 (PMC12519432; doi:10.1002/jex2.70089)
Supplement: Supplementary file 12 — Supplementary Table S11: Source and target nodes of the interactive Sankey diagram. [file JEX2-4-e70089-s008.xlsx]

## Sheet: Supplementary Table S11
Supplementary Table S11: Source and target nodes of the interactive Sankey diagram.
source	target
miR-143-3p	BCL2
miR-143-3p	MAPK7
miR-143-3p	IGFBP5
miR-143-3p	DNMT3A
miR-143-3p	MDM2
miR-146a-5p	CFH
miR-146a-5p	CCNA2
miR-146a-5p	CD40
miR-146a-5p	CXCL8
miR-146a-5p	CXCR4
miR-146a-5p	IL10
miR-146a-5p	IL1R1
miR-146a-5p	LTB
miR-146a-5p	NOS2
miR-146a-5p	PDGFRA
miR-146a-5p	STAT1
miR-146a-5p	TLR4
miR-146a-5p	TLR9
miR-192-5p	ZEB2
miR-192-5p	ZEB1
miR-196b-5p	IKBKB
miR-222-3p	ESR1
miR-222-3p	SOD2
miR-222-3p	CDKN1B
miR-222-3p	FOS
miR-222-3p	PIK3R1
miR-222-3p	BCL2L11
miR-222-3p	FOXO3
miR-222-3p	ICAM1
miR-222-3p	TIMP3
miR-23b-3p	PLAU
miR-23b-3p	TNFAIP3
miR-23b-3p	HOXA11
miR-23b-3p	SMAD3
miR-23b-3p	SMAD4
miR-23b-3p	SMAD5
miR-24-3p	MAPK14
miR-24-3p	BAX
miR-24-3p	CCNA2
miR-24-3p	CDKN2A
miR-24-3p	DUSP1
miR-24-3p	MYC
miR-24-3p	SMAD3
miR-24-3p	SMAD4
miR-24-3p	SMAD5
miR-486-5p	ARID4B
miR-93-5p	CCND1
miR-93-5p	CRIM1
miR-93-5p	ESR1
miR-93-5p	MMP3
miR-93-5p	ARID4B
miR-93-5p	CDKN1A
miR-93-5p	CXCL8
miR-93-5p	PKD2
miR-93-5p	STAT3
miR-93-5p	BCL2
miR-93-5p	BCL2L11
miR-93-5p	ITCH
miR-93-5p	PPARG
miR-93-5p	TNF
miR-93-5p	TP63
miR-93-5p	TUSC2
miR-93-5p	VEGFA
BCL2	Endothelium
BCL2	Thick ascending limb-CLDN16(-)
DNMT3A	Thick ascending limb-CLDN16(-)
CFH	Principal cells
IL1R1	Endothelium
PDGFRA	Type A intercalated cells
PDGFRA	Type B intercalated cells
ZEB2	Proximal convoluted tubule
ZEB2	Proximal convoluted tubule VCAM1
ZEB2	Fibroblast
ZEB1	Principal cells
FOS	Podocytes
FOS	Endothelium
FOS	Fibroblast
FOS	Thick ascending limb-CLDN16(-)
PIK3R1	Fibroblast
FOXO3	Early distal convoluted tubule
ICAM1	Endothelium
ICAM1	Principal cells
TIMP3	Proximal convoluted tubule
SMAD3	Ascending thin limb
DUSP1	Podocytes
DUSP1	Late distal convoluted tubule
CRIM1	Podocytes
CRIM1	Endothelium
STAT3	Thick ascending limb-CLDN16(-)
STAT3	Thick ascending limb-CLDN16(+)
PPARG	Podocytes
TUSC2	Principal cells
VEGFA	Proximal convoluted tubule VCAM1
VEGFA	Endothelium
VEGFA	Thick ascending limb-CLDN16(-)
VEGFA	Thick ascending limb-CLDN16(+)
VEGFA	Early distal convoluted tubule
Endothelium	Abnormal morphology of the kidney
Endothelium	Apoptosis and necrosis of kidney cells
Endothelium	Cystic kidney disease
Endothelium	Kidney development
Endothelium	Other Kidney diseases
Endothelium	Kidney injury
Endothelium	Kidney dysfunction
Endothelium	Kidney cell number
Endothelium	Kidney hypoplasia
Thick ascending limb-CLDN16(-)	Abnormal morphology of the kidney
Thick ascending limb-CLDN16(-)	Apoptosis and necrosis of kidney cells
Thick ascending limb-CLDN16(-)	Cystic kidney disease
Thick ascending limb-CLDN16(-)	Kidney development
Thick ascending limb-CLDN16(-)	Other Kidney diseases
Thick ascending limb-CLDN16(-)	Kidney injury
Thick ascending limb-CLDN16(-)	Kidney dysfunction
Thick ascending limb-CLDN16(-)	Kidney cell number
Thick ascending limb-CLDN16(-)	Kidney hypoplasia
Thick ascending limb-CLDN16(-)	Other Kidney diseases
Principal cells	Abnormal morphology of the kidney
Principal cells	Kidney cell number
Principal cells	Kidney development
Principal cells	Kidney injury
Principal cells	Immune and inflammatory response
Principal cells	Vasculature function and morphology
Endothelium	Kidney injury
Type A intercalated cells	Kidney cell number
Type A intercalated cells	Renal cancer
Type B intercalated cells	Kidney cell number
Type B intercalated cells	Renal cancer
Proximal convoluted tubule	Diabetic nephropathy
Proximal convoluted tubule VCAM1	Diabetic nephropathy
Fibroblast	Diabetic nephropathy
Principal cells	Kidney filtration
Principal cells	Renal cancer
Podocytes	Diabetic nephropathy
Endothelium	Diabetic nephropathy
Fibroblast	Diabetic nephropathy
Thick ascending limb-CLDN16(-)	Diabetic nephropathy
Fibroblast	Diabetic nephropathy
Fibroblast	Renal cancer
Early distal convoluted tubule	Autophagy
Early distal convoluted tubule	Renal cancer
Early distal convoluted tubule	Nephritis
Early distal convoluted tubule	Kidney cell number
Endothelium	Immune and inflammatory response
Endothelium	Kidney injury
Endothelium	Abnormal morphology of the kidney
Endothelium	Kidney cell number
Principal cells	Immune and inflammatory response
Principal cells	Kidney injury
Principal cells	Abnormal morphology of the kidney
Principal cells	Kidney cell number
Proximal convoluted tubule	Abnormal morphology of the kidney
Proximal convoluted tubule	Kidney cell number
Ascending thin limb	Abnormal morphology of the kidney
Ascending thin limb	Apoptosis and necrosis of kidney cells
Ascending thin limb	Ephitelial-Mesenchymal transition
Ascending thin limb	Immune and inflammatory response
Ascending thin limb	Kidney cell number
Ascending thin limb	Kidney injury
Podocytes	Kidney injury
Podocytes	Kidney dysfunction
Podocytes	Kidney cell number
Late distal convoluted tubule	Kidney injury
Late distal convoluted tubule	Kidney dysfunction
Late distal convoluted tubule	Kidney cell number
Podocytes	Abnormal morphology of the kidney
Podocytes	Diabetic nephropathy
Podocytes	Kidney cell number
Endothelium	Abnormal morphology of the kidney
Endothelium	Diabetic nephropathy
Endothelium	Kidney cell number
Thick ascending limb-CLDN16(-)	Kidney injury
Thick ascending limb-CLDN16(-)	Apoptosis and necrosis of kidney cells
Thick ascending limb-CLDN16(-)	Diabetic nephropathy
Thick ascending limb-CLDN16(-)	Fibrosis
Thick ascending limb-CLDN16(-)	Kidney cell number
Thick ascending limb-CLDN16(-)	Miscellaneous molecular or cellular functions
Thick ascending limb-CLDN16(+)	Kidney injury
Thick ascending limb-CLDN16(+)	Apoptosis and necrosis of kidney cells
Thick ascending limb-CLDN16(+)	Diabetic nephropathy
Thick ascending limb-CLDN16(+)	Fibrosis
Thick ascending limb-CLDN16(+)	Kidney cell number
Thick ascending limb-CLDN16(+)	Miscellaneous molecular or cellular functions
Podocytes	Cell adhesion
Podocytes	Kidney cell number
Podocytes	Hormonal regulation
Podocytes	Miscellaneous molecular or cellular functions
Podocytes	Vasculature function and morphology
Principal cells	Abnormal morphology of the kidney
Principal cells	Apoptosis and necrosis of kidney cells
Principal cells	Vasculature function and morphology
Principal cells	Kidney cell number
Proximal convoluted tubule VCAM1	Abnormal morphology of the kidney
Proximal convoluted tubule VCAM1	Cell adhesion
Proximal convoluted tubule VCAM1	Kidney injury
Proximal convoluted tubule VCAM1	Kidney dysfunction
Proximal convoluted tubule VCAM1	Kidney development
Proximal convoluted tubule VCAM1	Kidney cell number
Proximal convoluted tubule VCAM1	Kidney filtration
Endothelium	Abnormal morphology of the kidney
Endothelium	Cell adhesion
Endothelium	Kidney injury
Endothelium	Kidney dysfunction
Endothelium	Kidney development
Endothelium	Kidney cell number
Endothelium	Kidney filtration
Thick ascending limb-CLDN16(-)	Abnormal morphology of the kidney
Thick ascending limb-CLDN16(-)	Cell adhesion
Thick ascending limb-CLDN16(-)	Kidney injury
Thick ascending limb-CLDN16(-)	Kidney dysfunction
Thick ascending limb-CLDN16(-)	Kidney development
Thick ascending limb-CLDN16(-)	Kidney cell number
Thick ascending limb-CLDN16(-)	Kidney filtration
Thick ascending limb-CLDN16(+)	Abnormal morphology of the kidney
Thick ascending limb-CLDN16(+)	Cell adhesion
Thick ascending limb-CLDN16(+)	Kidney injury
Thick ascending limb-CLDN16(+)	Kidney dysfunction
Thick ascending limb-CLDN16(+)	Kidney development
Thick ascending limb-CLDN16(+)	Kidney cell number
Thick ascending limb-CLDN16(+)	Kidney filtration
Early distal convoluted tubule	Abnormal morphology of the kidney
Early distal convoluted tubule	Cell adhesion
Early distal convoluted tubule	Kidney injury
Early distal convoluted tubule	Kidney dysfunction
Early distal convoluted tubule	Kidney development
Early distal convoluted tubule	Kidney cell number
Early distal convoluted tubule	Kidney filtration
ARID4B	Abnormal morphology of the kidney
BAX	Apoptosis and necrosis of kidney cells
BAX	Other Kidney diseases
BAX	Kidney development
BAX	Kidney hypoplasia
BAX	Miscellaneous molecular or cellular functions
BAX	Kidney cell number
BCL2L11	Abnormal morphology of the kidney
BCL2L11	Apoptosis and necrosis of kidney cells
BCL2L11	Kidney development
CCNA2	Cystic kidney disease
CCND1	Kidney injury
CD40	Nephritis
CD40	Kidney injury
CD40	Immune and inflammatory response
CD40	Kidney cell number
CDKN1A	Abnormal morphology of the kidney
CDKN1A	Apoptosis and necrosis of kidney cells
CDKN1A	Kidney cell number
CDKN1A	Renal cancer
CDKN1A	Kidney development
CDKN1A	Kidney dysfunction
CDKN1A	Fibrosis
CDKN1A	Cystic kidney disease
CDKN1B	Apoptosis and necrosis of kidney cells
CDKN2A	Kidney cell number
CDKN2A	Miscellaneous molecular or cellular functions
CDKN2A	Renal cancer
CDKN2A	Renal cancer
CDKN2A	Miscellaneous molecular or cellular functions
CDKN2A	Kidney cell number
CXCL8	Cell adhesion
CXCR4	Kidney injury
CXCR4	Vasculature function and morphology
CXCR4	Glomerulosclerosis
CXCR4	Miscellaneous molecular or cellular functions
CXCR4	Kidney cell number
CXCR4	Other Kidney diseases
ESR1	Abnormal morphology of the kidney
ESR1	Immune and inflammatory response
ESR1	Fibrosis
ESR1	Kidney function
ESR1	Kidney cell number
HOXA11	Abnormal morphology of the kidney
HOXA11	Kidney development
HOXA11	Cystic kidney disease
HOXA11	Kidney hypoplasia
HOXA11	Kidney cell number
IGFBP5	Immune and inflammatory response
IKBKB	Immune and inflammatory response
IKBKB	Renal cancer
IKBKB	Kidney cell number
IL10	Immune and inflammatory response
IL10	Kidney injury
ITCH	Immune and inflammatory response
LTB	Immune and inflammatory response
LTB	Nephritis
LTB	Other Kidney diseases
MAPK14	Renal cancer
MAPK14	Kidney injury
MAPK14	Kidney cell number
MAPK14	Cystic kidney disease
MAPK7	Renal cancer
MDM2	Other Kidney diseases
MDM2	Kidney cell number
MMP3	Other Kidney diseases
MYC	Apoptosis and necrosis of kidney cells
MYC	Cystic kidney disease
MYC	Kidney cell number
MYC	Renal cancer
NOS2	Abnormal morphology of the kidney
NOS2	Apoptosis and necrosis of kidney cells
NOS2	Kidney function
NOS2	Other Kidney diseases
NOS2	Kidney injury
NOS2	Miscellaneous molecular or cellular functions
NOS2	Vasculature function and morphology
PKD2	Miscellaneous molecular or cellular functions
PKD2	Cystic kidney disease
PKD2	Miscellaneous molecular or cellular functions
PKD2	Renal cancer
PLAU	Miscellaneous molecular or cellular functions
PLAU	Cell adhesion
PLAU	Apoptosis and necrosis of kidney cells
PLAU	Kidney cell number
SMAD4	Albuminuria
SMAD4	Immune and inflammatory response
SMAD4	Kidney injury
SMAD4	Diabetic nephropathy
SMAD4	Abnormal morphology of the kidney
SMAD4	Kidney development
SMAD4	Kidney function
SMAD4	Glomerulosclerosis
SMAD4	Nephritis
SMAD4	Fibrosis
SMAD5	Miscellaneous molecular or cellular functions
SOD2	Apoptosis and necrosis of kidney cells
SOD2	Vasculature function and morphology
SOD2	ROS production
STAT1	Immune and inflammatory response
STAT1	Kidney development
TLR4	Abnormal morphology of the kidney
TLR4	Immune and inflammatory response
TLR4	Apoptosis and necrosis of kidney cells
TLR4	Kidney dysfunction
TLR4	Kidney function
TLR4	Kidney cell number
TLR4	Kidney injury
TLR9	Apoptosis and necrosis of kidney cells
TLR9	Kidney injury
TLR9	Kidney cell number
TLR9	Immune and inflammatory response
TNF	Other Kidney diseases
TNF	Kidney injury
TNF	Miscellaneous molecular or cellular functions
TNF	ROS production
TNF	Kidney cell number
TNF	Lipid or heparan sulphate accumulation
TNF	Immune and inflammatory response
TNF	Vasculature function and morphology
TNF	Apoptosis and necrosis of kidney cells
TNF	Cell adhesion
TNF	Kidney dysfunction
TNF	Kidney function
TNFAIP3	Nephritis
TNFAIP3	Other Kidney diseases
TP63	Nephritis
